# Supplementary material for: RNA language models predict mutations that improve RNA function
Source: bioRxiv. 2024 Sep 16:2024.04.05.588317. Originally published 2024 Apr 6. Preprint. [Version 2] doi: 10.1101/2024.04.05.588317 (PMC11014562; doi:10.1101/2024.04.05.588317)
Supplement: Supplement 3 [file media-3.gz › Supplementary_Table_2_final_version.csv]

GTDB_Genome_Accession	GTDB_Taxonomy	GTDB_ncbi_isolation_source	Manual_GTDB_Source_Classification	TOME_Predicted_OGT_Celsius	GOSHA_OGT_Celsius	TEMPURA_OGT_Celsius
GB_GCA_000405245.1	d__Archaea;p__Aenigmatarchaeota;c__Aenigmatarchaeia;o__Aenigmatarchaeales;f__Aenigmatarchaeaceae;g__Aenigmatarchaeum;s__Aenigmatarchaeum subterraneum	none	No_isolation_source	44.33
GB_GCA_011773475.1	d__Archaea;p__Aenigmatarchaeota;c__Aenigmatarchaeia;o__Aenigmatarchaeales;f__Aenigmatarchaeaceae;g__CS1-C013;s__CS1-C013 sp011773475	Pelagic sediment	Not_thermophilic_environment	43.11
GB_GCA_017608545.1	d__Archaea;p__Aenigmatarchaeota;c__Aenigmatarchaeia;o__Aenigmatarchaeales;f__Aenigmatarchaeaceae;g__CS1-C013;s__CS1-C013 sp017608545	marine sediment	Not_thermophilic_environment	60.69
GB_GCA_018221065.1	d__Archaea;p__Aenigmatarchaeota;c__Aenigmatarchaeia;o__Aenigmatarchaeales;f__Aenigmatarchaeaceae;g__JAAOXY01;s__JAAOXY01 sp018221065	Hydrothermal vent sediments	Thermophilic_environment	33.75
GB_GCA_017609445.1	d__Archaea;p__Aenigmatarchaeota;c__Aenigmatarchaeia;o__Aenigmatarchaeales;f__Aenigmatarchaeaceae;g__JAFCDY01;s__JAFCDY01 sp017609445	marine sediment	Not_thermophilic_environment	43.1
GB_GCA_016933455.1	d__Archaea;p__Aenigmatarchaeota;c__Aenigmatarchaeia;o__Aenigmatarchaeales;f__Aenigmatarchaeaceae;g__JAFGAZ01;s__JAFGAZ01 sp016933455	Freshwater Sediment	Not_thermophilic_environment	36.27
GB_GCA_021163145.1	d__Archaea;p__Aenigmatarchaeota;c__Aenigmatarchaeia;o__Aenigmatarchaeales;f__Aenigmatarchaeaceae;g__JAGGXH01;s__JAGGXH01 sp021163145	marine hydrothermal sediment	Thermophilic_environment	54.95
GB_GCA_018901755.1	d__Archaea;p__Aenigmatarchaeota;c__Aenigmatarchaeia;o__Aenigmatarchaeales;f__Aenigmatarchaeaceae;g__JAHIDZ01;s__JAHIDZ01 sp018901755	Olkiluoto	Not_thermophilic_environment	34.65
GB_GCA_018901655.1	d__Archaea;p__Aenigmatarchaeota;c__Aenigmatarchaeia;o__Aenigmatarchaeales;f__Aenigmatarchaeaceae;g__JAHIEG01;s__JAHIEG01 sp018901655	Olkiluoto	Not_thermophilic_environment	34.48
GB_GCA_013152905.1	d__Archaea;p__Aenigmatarchaeota;c__Aenigmatarchaeia;o__Aenigmatarchaeales;f__JAADFI01;g__JAADFI01;s__JAADFI01 sp013152905	Deepsea hydrothermal sulfide chimney	Thermophilic_environment	60.69
GB_GCA_015521825.1	d__Archaea;p__Aenigmatarchaeota;c__Aenigmatarchaeia;o__Aenigmatarchaeales;f__JAADFI01;g__WANL01;s__WANL01 sp015521825	deep-sea hydrothermal deposit	Thermophilic_environment	56.13
GB_GCA_016198755.1	d__Archaea;p__Aenigmatarchaeota;c__Aenigmatarchaeia;o__Aenigmatarchaeales;f__JACQIB01;g__JACQIB01;s__JACQIB01 sp016198755	groundwater	Not_thermophilic_environment	33.98
GB_GCA_018920255.1	d__Archaea;p__Aenigmatarchaeota;c__Aenigmatarchaeia;o__Aenigmatarchaeales;f__JAHLMR01;g__JAHLMR01;s__JAHLMR01 sp018920255	Hot spring sediment	Thermophilic_environment	48.41
GB_GCA_018920245.1	d__Archaea;p__Aenigmatarchaeota;c__Aenigmatarchaeia;o__Aenigmatarchaeales;f__JAHLMS01;g__JAHLMS01;s__JAHLMS01 sp018920245	Hot spring sediment	Thermophilic_environment	44.34
GB_GCA_015521535.1	d__Archaea;p__Aenigmatarchaeota;c__Aenigmatarchaeia;o__Aenigmatarchaeales;f__SZUA-1535;g__SZUA-1535;s__SZUA-1535 sp015521535	deep-sea hydrothermal deposit	Thermophilic_environment	63.09
GB_GCA_015661515.1	d__Archaea;p__Aenigmatarchaeota;c__Aenigmatarchaeia;o__Aenigmatarchaeales;f__SZUA-1535;g__SZUA-1535;s__SZUA-1535 sp015661515	Mid-Cayman Rise Vent Fluids	Not_thermophilic_environment	64.43
GB_GCA_002789635.1	d__Archaea;p__Aenigmatarchaeota;c__Aenigmatarchaeia;o__CG10238-14;f__CG10238-14;g__CG10238-14;s__CG10238-14 sp002789635	groundwater	Not_thermophilic_environment	41.2
GB_GCA_014728985.1	d__Archaea;p__Aenigmatarchaeota;c__Aenigmatarchaeia;o__CG10238-14;f__CG10238-14;g__CG10238-14;s__CG10238-14 sp014728985	microbial mat from hypersaline water environment	Not_thermophilic_environment	43.01
GB_GCA_017610225.1	d__Archaea;p__Aenigmatarchaeota;c__Aenigmatarchaeia;o__CG10238-14;f__CG10238-14;g__CG10238-14;s__CG10238-14 sp017610225	marine sediment	Not_thermophilic_environment	34.54
GB_GCA_017608955.1	d__Archaea;p__Aenigmatarchaeota;c__Aenigmatarchaeia;o__CG10238-14;f__CG10238-14;g__JAFCEW01;s__JAFCEW01 sp017608955	marine sediment	Not_thermophilic_environment	51.52
GB_GCA_018304545.1	d__Archaea;p__Aenigmatarchaeota;c__Aenigmatarchaeia;o__CG10238-14;f__CG10238-14;g__JAGVVZ01;s__JAGVVZ01 sp018304545	Rifle well FP-101 under high O2 conditions; 0.2 micron filter	Not_thermophilic_environment	40.46
GB_GCA_018920345.1	d__Archaea;p__Aenigmatarchaeota;c__Aenigmatarchaeia;o__CG10238-14;f__CG10238-14;g__JAHLMN01;s__JAHLMN01 sp018920345	Hot spring sediment	Thermophilic_environment	51.1
GB_GCA_018920365.1	d__Archaea;p__Aenigmatarchaeota;c__Aenigmatarchaeia;o__CG10238-14;f__CG10238-14;g__JAHLMN01;s__JAHLMN01 sp018920365	Hot spring sediment	Thermophilic_environment	48.73
GB_GCA_025058005.1	d__Archaea;p__Aenigmatarchaeota;c__Aenigmatarchaeia;o__CG10238-14;f__CG10238-14;g__JAHLMN01;s__JAHLMN01 sp025058005	brown biofilm from alkaline hot spring	Thermophilic_environment	62.65
GB_GCA_001784635.1	d__Archaea;p__Aenigmatarchaeota;c__Aenigmatarchaeia;o__CG10238-14;f__CG10238-14;g__RBG-16-49-10;s__RBG-16-49-10 sp001784635	Rifle background sediment; well D04 at 16ft depth	Not_thermophilic_environment	36.62
GB_GCA_002254545.1	d__Archaea;p__Aenigmatarchaeota;c__Aenigmatarchaeia;o__CG10238-14;f__EX4484-224;g__EX4484-224;s__EX4484-224 sp002254545	deep-sea hydrothermal vent sediments from dive 4484	Thermophilic_environment	61.33
GB_GCA_021161745.1	d__Archaea;p__Aenigmatarchaeota;c__Aenigmatarchaeia;o__CG10238-14;f__JAGHAA01;g__JAGHAA01;s__JAGHAA01 sp021161745	marine hydrothermal sediment	Thermophilic_environment	70.18
GB_GCA_014238095.1	d__Archaea;p__Aenigmatarchaeota;c__Aenigmatarchaeia;o__CG10238-14;f__SCSR01;g__JABABT01;s__JABABT01 sp014238095	pooled samples from sponge host and sea water	Not_thermophilic_environment	35.72
GB_GCA_016213525.1	d__Archaea;p__Aenigmatarchaeota;c__Aenigmatarchaeia;o__CG10238-14;f__SCSR01;g__JABABT01;s__JABABT01 sp016213525	groundwater	Not_thermophilic_environment	34.88
GB_GCA_016177025.1	d__Archaea;p__Aenigmatarchaeota;c__Aenigmatarchaeia;o__CG10238-14;f__SCSR01;g__JACOWB01;s__JACOWB01 sp016177025	groundwater	Not_thermophilic_environment	43.52
GB_GCA_016187415.1	d__Archaea;p__Aenigmatarchaeota;c__Aenigmatarchaeia;o__CG10238-14;f__SCSR01;g__JACOWB01;s__JACOWB01 sp016187415	groundwater	Not_thermophilic_environment	45.62
GB_GCA_018920185.1	d__Archaea;p__Aenigmatarchaeota;c__Aenigmatarchaeia;o__CG10238-14;f__SCSR01;g__JACOWB01;s__JACOWB01 sp018920185	Hot spring sediment	Thermophilic_environment	63.91
GB_GCA_016181005.1	d__Archaea;p__Aenigmatarchaeota;c__Aenigmatarchaeia;o__CG10238-14;f__SCSR01;g__JACPAE01;s__JACPAE01 sp016181005	groundwater	Not_thermophilic_environment	50.11
GB_GCA_016187385.1	d__Archaea;p__Aenigmatarchaeota;c__Aenigmatarchaeia;o__CG10238-14;f__SCSR01;g__JACPAE01;s__JACPAE01 sp016187385	groundwater	Not_thermophilic_environment	46.57
GB_GCA_016187405.1	d__Archaea;p__Aenigmatarchaeota;c__Aenigmatarchaeia;o__CG10238-14;f__SCSR01;g__JACPJS01;s__JACPJS01 sp016187405	groundwater	Not_thermophilic_environment	41.98
GB_GCA_016198705.1	d__Archaea;p__Aenigmatarchaeota;c__Aenigmatarchaeia;o__CG10238-14;f__SCSR01;g__JACQIA01;s__JACQIA01 sp016198705	groundwater	Not_thermophilic_environment	37.04
GB_GCA_018304615.1	d__Archaea;p__Aenigmatarchaeota;c__Aenigmatarchaeia;o__CG10238-14;f__SCSR01;g__JAGVVV01;s__JAGVVV01 sp018304615	Rifle well FP-101 under low O2 conditions; 0.1 micron filter	Not_thermophilic_environment	37.45
GB_GCA_004297575.1	d__Archaea;p__Aenigmatarchaeota;c__Aenigmatarchaeia;o__CG10238-14;f__SCSR01;g__SCSR01;s__SCSR01 sp004297575	groundwater	Not_thermophilic_environment	40.35
GB_GCA_021161995.1	d__Archaea;p__Aenigmatarchaeota;c__Aenigmatarchaeia;o__CG10238-14;f__SpSt-28;g__JAGGZO01;s__JAGGZO01 sp021161995	marine hydrothermal sediment	Thermophilic_environment	77.19
GB_GCA_018920305.1	d__Archaea;p__Aenigmatarchaeota;c__Aenigmatarchaeia;o__CG10238-14;f__SpSt-28;g__JAHLMO01;s__JAHLMO01 sp018920305	Hot spring sediment	Thermophilic_environment	58.53
GB_GCA_023256115.1	d__Archaea;p__Aenigmatarchaeota;c__Aenigmatarchaeia;o__CG10238-14;f__SpSt-28;g__JAHLMO01;s__JAHLMO01 sp023256115	thermophilic sediment from neutral hot spring	Thermophilic_environment	61.12
GB_GCA_025058985.1	d__Archaea;p__Aenigmatarchaeota;c__Aenigmatarchaeia;o__CG10238-14;f__SpSt-28;g__JANXEB01;s__JANXEB01 sp025058985	brown biofilm from alkaline hot spring	Thermophilic_environment	60.9
GB_GCA_020832825.1	d__Archaea;p__Aenigmatarchaeota;c__Aenigmatarchaeia;o__CG10238-14;f__SpSt-28;g__SpSt-28;s__SpSt-28 sp020832825	Sediments from shelf	Not_thermophilic_environment	67.73
GB_GCA_025057985.1	d__Archaea;p__Aenigmatarchaeota;c__Aenigmatarchaeia;o__CG10238-14;f__SpSt-28;g__SpSt-28;s__SpSt-28 sp025057985	brown biofilm from alkaline hot spring	Thermophilic_environment	68.15
GB_GCA_015522145.1	d__Archaea;p__Aenigmatarchaeota;c__Aenigmatarchaeia;o__CG10238-14;f__WAMV01;g__WAMV01;s__WAMV01 sp015522145	deep-sea hydrothermal deposit	Thermophilic_environment	70.28
GB_GCA_002688965.1	d__Archaea;p__Aenigmatarchaeota;c__Aenigmatarchaeia;o__GW2011-AR5;f__GCA-2688965;g__GCA-2688965;s__GCA-2688965 sp002688965	marine water sample	Not_thermophilic_environment	28.52
GB_GCA_903825675.1	d__Archaea;p__Aenigmatarchaeota;c__Aenigmatarchaeia;o__GW2011-AR5;f__GW2011-AR5;g__CAIKBN01;s__CAIKBN01 sp903825675	freshwater sediment	Not_thermophilic_environment	42.11
GB_GCA_000806115.1	d__Archaea;p__Aenigmatarchaeota;c__Aenigmatarchaeia;o__GW2011-AR5;f__GW2011-AR5;g__GW2011-AR5;s__GW2011-AR5 sp000806115	Rifle groundwater metagenome at time 1	Not_thermophilic_environment	36.39
GB_GCA_018304605.1	d__Archaea;p__Aenigmatarchaeota;c__Aenigmatarchaeia;o__GW2011-AR5;f__GW2011-AR5;g__GW2011-AR5;s__GW2011-AR5 sp018304605	Rifle well FP-101 under low O2 conditions; 0.1 micron filter	Not_thermophilic_environment	37.04
GB_GCA_013331845.1	d__Archaea;p__Aenigmatarchaeota;c__Aenigmatarchaeia;o__GW2011-AR5;f__GW2011-AR5;g__GW2011-AR5;s__GW2011-AR5 sp10154u	groundwater	Not_thermophilic_environment	35.37
GB_GCA_016180945.1	d__Archaea;p__Aenigmatarchaeota;c__Aenigmatarchaeia;o__GW2011-AR5;f__GW2011-AR5;g__JACPAG01;s__JACPAG01 sp016180945	groundwater	Not_thermophilic_environment	39.33
GB_GCA_016180925.1	d__Archaea;p__Aenigmatarchaeota;c__Aenigmatarchaeia;o__GW2011-AR5;f__GW2011-AR5;g__JACPAH01;s__JACPAH01 sp016180925	groundwater	Not_thermophilic_environment	37.19
GB_GCA_016187365.1	d__Archaea;p__Aenigmatarchaeota;c__Aenigmatarchaeia;o__GW2011-AR5;f__GW2011-AR5;g__JACPAH01;s__JACPAH01 sp016187365	groundwater	Not_thermophilic_environment	38.01
GB_GCA_016184005.1	d__Archaea;p__Aenigmatarchaeota;c__Aenigmatarchaeia;o__GW2011-AR5;f__GW2011-AR5;g__JACPDL01;s__JACPDL01 sp016184005	groundwater	Not_thermophilic_environment	38.05
GB_GCA_018304565.1	d__Archaea;p__Aenigmatarchaeota;c__Aenigmatarchaeia;o__GW2011-AR5;f__GW2011-AR5;g__JACPDL01;s__JACPDL01 sp018304565	Rifle well FP-101 under high O2 conditions; 0.1 micron filter	Not_thermophilic_environment	39.97
GB_GCA_016187335.1	d__Archaea;p__Aenigmatarchaeota;c__Aenigmatarchaeia;o__GW2011-AR5;f__GW2011-AR5;g__JACPJW01;s__JACPJW01 sp016187335	groundwater	Not_thermophilic_environment	43.7
GB_GCA_016198625.1	d__Archaea;p__Aenigmatarchaeota;c__Aenigmatarchaeia;o__GW2011-AR5;f__GW2011-AR5;g__JACPJW01;s__JACPJW01 sp016198625	groundwater	Not_thermophilic_environment	41.49
GB_GCA_016193585.1	d__Archaea;p__Aenigmatarchaeota;c__Aenigmatarchaeia;o__GW2011-AR5;f__GW2011-AR5;g__JACPRW01;s__JACPRW01 sp016193585	groundwater	Not_thermophilic_environment	37.7
GB_GCA_016191585.1	d__Archaea;p__Aenigmatarchaeota;c__Aenigmatarchaeia;o__GW2011-AR5;f__GW2011-AR5;g__JACPVU01;s__JACPVU01 sp016191585	groundwater	Not_thermophilic_environment	35.33
GB_GCA_016198645.1	d__Archaea;p__Aenigmatarchaeota;c__Aenigmatarchaeia;o__GW2011-AR5;f__GW2011-AR5;g__JACQID01;s__JACQID01 sp016198645	groundwater	Not_thermophilic_environment	38.74
GB_GCA_016198685.1	d__Archaea;p__Aenigmatarchaeota;c__Aenigmatarchaeia;o__GW2011-AR5;f__GW2011-AR5;g__JACQID01;s__JACQID01 sp016198685	groundwater	Not_thermophilic_environment	36.35
GB_GCA_018304585.1	d__Archaea;p__Aenigmatarchaeota;c__Aenigmatarchaeia;o__GW2011-AR5;f__GW2011-AR5;g__JACQID01;s__JACQID01 sp018304585	Rifle well FP-101 under high O2 conditions; 0.2 micron filter	Not_thermophilic_environment	36.63
GB_GCA_016202845.1	d__Archaea;p__Aenigmatarchaeota;c__Aenigmatarchaeia;o__GW2011-AR5;f__GW2011-AR5;g__JACQNW01;s__JACQNW01 sp016202845	groundwater	Not_thermophilic_environment	36.73
GB_GCA_016202875.1	d__Archaea;p__Aenigmatarchaeota;c__Aenigmatarchaeia;o__GW2011-AR5;f__GW2011-AR5;g__JACQNX01;s__JACQNX01 sp016202875	groundwater	Not_thermophilic_environment	39.49
GB_GCA_016187395.1	d__Archaea;p__Aenigmatarchaeota;c__Aenigmatarchaeia;o__GW2011-AR5;f__JACRAC01;g__JACPJV01;s__JACPJV01 sp016187395	groundwater	Not_thermophilic_environment	41.64
GB_GCA_016213555.1	d__Archaea;p__Aenigmatarchaeota;c__Aenigmatarchaeia;o__GW2011-AR5;f__JACRAC01;g__JACRAC01;s__JACRAC01 sp016213555	groundwater	Not_thermophilic_environment	40.93
GB_GCA_016219465.1	d__Archaea;p__Aenigmatarchaeota;c__Aenigmatarchaeia;o__GW2011-AR5;f__JACRAC01;g__JACRAC01;s__JACRAC01 sp016219465	groundwater	Not_thermophilic_environment	36.92
GB_GCA_016219485.1	d__Archaea;p__Aenigmatarchaeota;c__Aenigmatarchaeia;o__GW2011-AR5;f__JACRMX01;g__JACRMX01;s__JACRMX01 sp016219485	groundwater	Not_thermophilic_environment	40.61
GB_GCA_018304635.1	d__Archaea;p__Aenigmatarchaeota;c__Aenigmatarchaeia;o__GW2011-AR5;f__JACRMX01;g__JAGVVW01;s__JAGVVW01 sp018304635	Rifle well FP-101 under high O2 conditions; 0.2 micron filter	Not_thermophilic_environment	45.16
GB_GCA_021157845.1	d__Archaea;p__Aenigmatarchaeota;c__Aenigmatarchaeia;o__GW2011-AR5;f__JAGGXF01;g__JAGGVU01;s__JAGGVU01 sp021157845	marine hydrothermal sediment	Thermophilic_environment	48.16
GB_GCA_021163205.1	d__Archaea;p__Aenigmatarchaeota;c__Aenigmatarchaeia;o__GW2011-AR5;f__JAGGXF01;g__JAGGXF01;s__JAGGXF01 sp021163205	marine hydrothermal sediment	Thermophilic_environment	52.68
GB_GCA_021158665.1	d__Archaea;p__Aenigmatarchaeota;c__Aenigmatarchaeia;o__GW2011-AR5;f__JAHLMP01;g__JAGGUE01;s__JAGGUE01 sp021158665	marine hydrothermal sediment	Thermophilic_environment	54.31
GB_GCA_018920315.1	d__Archaea;p__Aenigmatarchaeota;c__Aenigmatarchaeia;o__GW2011-AR5;f__JAHLMP01;g__JAHLMP01;s__JAHLMP01 sp018920315	Hot spring sediment	Thermophilic_environment	59.19
GB_GCA_015522745.1	d__Archaea;p__Aenigmatarchaeota;c__Aenigmatarchaeia;o__GW2011-AR5;f__WALA01;g__WALA01;s__WALA01 sp015522745	deep-sea hydrothermal deposit	Thermophilic_environment	57.25
GB_GCA_015523085.1	d__Archaea;p__Aenigmatarchaeota;c__Aenigmatarchaeia;o__GW2011-AR5;f__WALA01;g__WALA01;s__WALA01 sp015523085	deep-sea hydrothermal deposit	Thermophilic_environment	62.63
GB_GCA_016177205.1	d__Archaea;p__Aenigmatarchaeota;c__Aenigmatarchaeia;o__JACPZZ01;f__JACPZZ01;g__JACPZZ01;s__JACPZZ01 sp016177205	groundwater	Not_thermophilic_environment	38.96
GB_GCA_016180965.1	d__Archaea;p__Aenigmatarchaeota;c__Aenigmatarchaeia;o__JACPZZ01;f__JACPZZ01;g__JACPZZ01;s__JACPZZ01 sp016180965	groundwater	Not_thermophilic_environment	32.63
GB_GCA_016195275.1	d__Archaea;p__Aenigmatarchaeota;c__Aenigmatarchaeia;o__JACPZZ01;f__JACPZZ01;g__JACPZZ01;s__JACPZZ01 sp016195275	groundwater	Not_thermophilic_environment	37.39
GB_GCA_016202795.1	d__Archaea;p__Aenigmatarchaeota;c__Aenigmatarchaeia;o__JACPZZ01;f__JACPZZ01;g__JACPZZ01;s__JACPZZ01 sp016202795	groundwater	Not_thermophilic_environment	38.02
GB_GCA_016202815.1	d__Archaea;p__Aenigmatarchaeota;c__Aenigmatarchaeia;o__JACPZZ01;f__JACPZZ01;g__JACPZZ01;s__JACPZZ01 sp016202815	groundwater	Not_thermophilic_environment	36.07
GB_GCA_003663345.1	d__Archaea;p__Aenigmatarchaeota;c__Aenigmatarchaeia;o__PWEA01;f__B50-G16;g__B50-G16;s__B50-G16 sp003663345	deep-sea hydrothermal vent sediments from dive 4569_2 depth 21-24 cm	Thermophilic_environment	62.38
GB_GCA_016198635.1	d__Archaea;p__Aenigmatarchaeota;c__Aenigmatarchaeia;o__PWEA01;f__JACQIF01;g__JACQIF01;s__JACQIF01 sp016198635	groundwater	Not_thermophilic_environment	38.79
GB_GCA_016432325.1	d__Archaea;p__Aenigmatarchaeota;c__Aenigmatarchaeia;o__PWEA01;f__JACQIF01;g__JACQIF01;s__JACQIF01 sp016432325	groundwater	Not_thermophilic_environment	38.77
GB_GCA_016219455.1	d__Archaea;p__Aenigmatarchaeota;c__Aenigmatarchaeia;o__PWEA01;f__JACRMZ01;g__JACRMZ01;s__JACRMZ01 sp016219455	groundwater	Not_thermophilic_environment	32.16
GB_GCA_021162085.1	d__Archaea;p__Aenigmatarchaeota;c__Aenigmatarchaeia;o__PWEA01;f__JAGHBM01;g__JAGGZI01;s__JAGGZI01 sp021162085	marine hydrothermal sediment	Thermophilic_environment	61.89
GB_GCA_021160955.1	d__Archaea;p__Aenigmatarchaeota;c__Aenigmatarchaeia;o__PWEA01;f__JAGHBM01;g__JAGHBM01;s__JAGHBM01 sp021160955	marine hydrothermal sediment	Thermophilic_environment	63.14
GB_GCA_020355185.1	d__Archaea;p__Aenigmatarchaeota;c__Aenigmatarchaeia;o__PWEA01;f__JAGHBM01;g__JAGLWW01;s__JAGLWW01 sp020355185	environmental182	Not_thermophilic_environment	46.16
GB_GCA_023133195.1	d__Archaea;p__Aenigmatarchaeota;c__Aenigmatarchaeia;o__PWEA01;f__JAGHBM01;g__JAGLWW01;s__JAGLWW01 sp023133195	deep sea sediment	Not_thermophilic_environment	38.41
GB_GCA_003550625.1	d__Archaea;p__Aenigmatarchaeota;c__Aenigmatarchaeia;o__PWEA01;f__PWEA01;g__PWEA01;s__PWEA01 sp003550625	hypersaline soda lake sediment	Not_thermophilic_environment	38.5
GB_GCA_003553905.1	d__Archaea;p__Aenigmatarchaeota;c__Aenigmatarchaeia;o__PWEA01;f__PWEA01;g__PWEA01;s__PWEA01 sp003553905	hypersaline soda lake sediment	Not_thermophilic_environment	37.52
GB_GCA_003554235.1	d__Archaea;p__Aenigmatarchaeota;c__Aenigmatarchaeia;o__PWEA01;f__PWEA01;g__PWEA01;s__PWEA01 sp003554235	hypersaline soda lake sediment	Not_thermophilic_environment	42.49
GB_GCA_003554845.1	d__Archaea;p__Aenigmatarchaeota;c__Aenigmatarchaeia;o__PWEA01;f__PWEA01;g__PWEA01;s__PWEA01 sp003554845	hypersaline soda lake sediment	Not_thermophilic_environment	38.8
GB_GCA_003555465.1	d__Archaea;p__Aenigmatarchaeota;c__Aenigmatarchaeia;o__PWEA01;f__PWEA01;g__PWEA01;s__PWEA01 sp003555465	hypersaline soda lake sediment	Not_thermophilic_environment	43.8
GB_GCA_022257805.1	d__Archaea;p__Aenigmatarchaeota;c__Aenigmatarchaeia;o__PWEA01;f__PWEA01;g__PWEA01;s__PWEA01 sp022257805	sediment	Not_thermophilic_environment	43.62
GB_GCA_016202865.1	d__Archaea;p__Aenigmatarchaeota;c__Aenigmatarchaeia;o__QMZP01;f__JACQNV01;g__JACQNV01;s__JACQNV01 sp016202865	groundwater	Not_thermophilic_environment	37.24
GB_GCA_016931255.1	d__Archaea;p__Aenigmatarchaeota;c__Aenigmatarchaeia;o__QMZP01;f__JAFGSV01;g__JAFGFG01;s__JAFGFG01 sp016931255	Freshwater Sediment	Not_thermophilic_environment	31.1
GB_GCA_020343635.1	d__Archaea;p__Aenigmatarchaeota;c__Aenigmatarchaeia;o__QMZP01;f__JAFGSV01;g__JAFGFG01;s__JAFGFG01 sp020343635	environmental39	Not_thermophilic_environment	38.08
GB_GCA_021163005.1	d__Archaea;p__Aenigmatarchaeota;c__Aenigmatarchaeia;o__QMZP01;f__JAFGSV01;g__JAFGFG01;s__JAFGFG01 sp021163005	marine hydrothermal sediment	Thermophilic_environment	36.84
GB_GCA_016934325.1	d__Archaea;p__Aenigmatarchaeota;c__Aenigmatarchaeia;o__QMZP01;f__JAFGSV01;g__JAFGSV01;s__JAFGSV01 sp016934325	Freshwater Sediment	Not_thermophilic_environment	34.88
GB_GCA_016783545.1	d__Archaea;p__Aenigmatarchaeota;c__Aenigmatarchaeia;o__QMZP01;f__QMZP01;g__BS750m-G24;s__BS750m-G24 sp016783545	Brackish water; Black Sea St. 307	Not_thermophilic_environment	37.87
GB_GCA_016782405.1	d__Archaea;p__Aenigmatarchaeota;c__Aenigmatarchaeia;o__QMZP01;f__QMZP01;g__BS750m-G81;s__BS750m-G81 sp016782405	Brackish water; Black Sea St. 307	Not_thermophilic_environment	37.54
GB_GCA_020343575.1	d__Archaea;p__Aenigmatarchaeota;c__Aenigmatarchaeia;o__QMZP01;f__QMZP01;g__GCA-020343575;s__GCA-020343575 sp020343575	environmental42	Not_thermophilic_environment	42.98
GB_GCA_016185435.1	d__Archaea;p__Aenigmatarchaeota;c__Aenigmatarchaeia;o__QMZP01;f__QMZP01;g__JACPNN01;s__JACPNN01 sp016185435	groundwater	Not_thermophilic_environment	38.62
GB_GCA_016198605.1	d__Archaea;p__Aenigmatarchaeota;c__Aenigmatarchaeia;o__QMZP01;f__QMZP01;g__JACQIG01;s__JACQIG01 sp016198605	groundwater	Not_thermophilic_environment	37.14
GB_GCA_016202745.1	d__Archaea;p__Aenigmatarchaeota;c__Aenigmatarchaeia;o__QMZP01;f__QMZP01;g__JACQIG01;s__JACQIG01 sp016202745	groundwater	Not_thermophilic_environment	36.9
GB_GCA_016202785.1	d__Archaea;p__Aenigmatarchaeota;c__Aenigmatarchaeia;o__QMZP01;f__QMZP01;g__JACQOC01;s__JACQOC01 sp016202785	groundwater	Not_thermophilic_environment	32.48
GB_GCA_016198585.1	d__Archaea;p__Aenigmatarchaeota;c__Aenigmatarchaeia;o__QMZP01;f__QMZP01;g__JACQOD01;s__JACQOD01 sp016198585	groundwater	Not_thermophilic_environment	36.06
GB_GCA_016202725.1	d__Archaea;p__Aenigmatarchaeota;c__Aenigmatarchaeia;o__QMZP01;f__QMZP01;g__JACQOD01;s__JACQOD01 sp016202725	groundwater	Not_thermophilic_environment	36.13
GB_GCA_017609225.1	d__Archaea;p__Aenigmatarchaeota;c__Aenigmatarchaeia;o__QMZP01;f__QMZP01;g__JAFCEK01;s__JAFCEK01 sp017609225	marine sediment	Not_thermophilic_environment	41.67
GB_GCA_017609145.1	d__Archaea;p__Aenigmatarchaeota;c__Aenigmatarchaeia;o__QMZP01;f__QMZP01;g__JAFCEM01;s__JAFCEM01 sp017609145	marine sediment	Not_thermophilic_environment	36.99
GB_GCA_018818465.1	d__Archaea;p__Aenigmatarchaeota;c__Aenigmatarchaeia;o__QMZP01;f__QMZP01;g__JAHIRU01;s__JAHIRU01 sp018818465	Aspo HRL	Not_thermophilic_environment	34.17
GB_GCA_018816245.1	d__Archaea;p__Aenigmatarchaeota;c__Aenigmatarchaeia;o__QMZP01;f__QMZP01;g__JAHIVW01;s__JAHIVW01 sp018816245	Aspo HRL	Not_thermophilic_environment	34.48
GB_GCA_003663225.1	d__Archaea;p__Aenigmatarchaeota;c__Aenigmatarchaeia;o__QMZP01;f__QMZP01;g__QMZP01;s__QMZP01 sp003663225	deep-sea hydrothermal vent sediments from dive 4569_2 depth 12-15 cm	Thermophilic_environment	33.25
GB_GCA_003663415.1	d__Archaea;p__Aenigmatarchaeota;c__Aenigmatarchaeia;o__QMZP01;f__QMZP01;g__QMZY01;s__QMZY01 sp003663415	deep-sea hydrothermal vent sediments from dive 4569_9 depth 0-3 cm	Thermophilic_environment	47.5
GB_GCA_003663445.1	d__Archaea;p__Aenigmatarchaeota;c__Aenigmatarchaeia;o__QMZP01;f__QMZP01;g__QMZZ01;s__QMZZ01 sp003663445	deep-sea hydrothermal vent sediments from dive 4569_2 depth 12-15 cm	Thermophilic_environment	50.79
GB_GCA_016867675.1	d__Archaea;p__Aenigmatarchaeota;c__Aenigmatarchaeia;o__QMZP01;f__QMZP01;g__VGIZ01;s__VGIZ01 sp016867675	freshwater lake	Not_thermophilic_environment	36.86
GB_GCA_015520105.1	d__Archaea;p__Aenigmatarchaeota;c__Aenigmatarchaeia;o__QMZP01;f__QMZP01;g__WAQT01;s__WAQT01 sp015520105	deep-sea hydrothermal deposit	Thermophilic_environment	49.97
GB_GCA_011772645.1	d__Archaea;p__Aenigmatarchaeota;c__Aenigmatarchaeia;o__QMZP01;f__QMZT01;g__CS3-C152;s__CS3-C152 sp011772645	Pelagic sediment	Not_thermophilic_environment	43.34
GB_GCA_023128965.1	d__Archaea;p__Aenigmatarchaeota;c__Aenigmatarchaeia;o__QMZP01;f__QMZT01;g__CS3-C152;s__CS3-C152 sp023128965	deep sea sediment	Not_thermophilic_environment	43.64
GB_GCA_013151465.1	d__Archaea;p__Aenigmatarchaeota;c__Aenigmatarchaeia;o__QMZP01;f__QMZT01;g__JAADIF01;s__JAADIF01 sp013151465	Deepsea hydrothermal sulfide chimney	Thermophilic_environment	40.52
GB_GCA_016932735.1	d__Archaea;p__Aenigmatarchaeota;c__Aenigmatarchaeia;o__QMZP01;f__QMZT01;g__JAADIF01;s__JAADIF01 sp016932735	Freshwater Sediment	Not_thermophilic_environment	31.79
GB_GCA_016932215.1	d__Archaea;p__Aenigmatarchaeota;c__Aenigmatarchaeia;o__QMZP01;f__QMZT01;g__JAFGDH01;s__JAFGDH01 sp016932215	Freshwater Sediment	Not_thermophilic_environment	33
GB_GCA_021162425.1	d__Archaea;p__Aenigmatarchaeota;c__Aenigmatarchaeia;o__QMZP01;f__QMZT01;g__JAGGYQ01;s__JAGGYQ01 sp021162425	marine hydrothermal sediment	Thermophilic_environment	61.03
GB_GCA_003663325.1	d__Archaea;p__Aenigmatarchaeota;c__Aenigmatarchaeia;o__QMZP01;f__QMZT01;g__QMZT01;s__QMZT01 sp003663325	deep-sea hydrothermal vent sediments from dive 4571_4 depth 0-3 cm	Thermophilic_environment	61.15
GB_GCA_016932615.1	d__Archaea;p__Aenigmatarchaeota;c__Aenigmatarchaeia;o__QMZS01;f__QMZS01;g__JAFGCN01;s__JAFGCN01 sp016932615	Freshwater Sediment	Not_thermophilic_environment	38.18
GB_GCA_023659895.1	d__Archaea;p__Aenigmatarchaeota;c__Aenigmatarchaeia;o__QMZS01;f__QMZS01;g__JAGXOL01;s__JAGXOL01 sp023659895	single-cell amplified by WGA-X from cold saline spring sediment	Not_thermophilic_environment	42.96
GB_GCA_003663295.1	d__Archaea;p__Aenigmatarchaeota;c__Aenigmatarchaeia;o__QMZS01;f__QMZS01;g__QMZS01;s__QMZS01 sp003663295	deep-sea hydrothermal vent sediments from dive 4571_4 depth 0-3 cm	Thermophilic_environment	36.39
GB_GCA_003663355.1	d__Archaea;p__Aenigmatarchaeota;c__Aenigmatarchaeia;o__QMZS01;f__QMZS01;g__QMZS01;s__QMZS01 sp003663355	deep-sea hydrothermal vent sediments from dive 4569_2 depth 21-24 cm	Thermophilic_environment	56.86
GB_GCA_021163805.1	d__Archaea;p__Aenigmatarchaeota;c__Aenigmatarchaeia;o__QMZS01;f__QMZS01;g__QMZS01;s__QMZS01 sp021163805	marine hydrothermal sediment	Thermophilic_environment	49.14
GB_GCA_023134135.1	d__Archaea;p__Aenigmatarchaeota;c__Aenigmatarchaeia;o__QMZS01;f__QMZS01;g__QMZS01;s__QMZS01 sp023134135	deep sea sediment	Not_thermophilic_environment	41.89
GB_GCA_023659935.1	d__Archaea;p__Aenigmatarchaeota;c__Aenigmatarchaeia;o__QMZS01;f__QMZS01;g__QMZS01;s__QMZS01 sp023659935	single-cell amplified by WGA-X from cold saline spring sediment	Not_thermophilic_environment	47.71
GB_GCA_023659975.1	d__Archaea;p__Aenigmatarchaeota;c__Aenigmatarchaeia;o__QMZS01;f__QMZS01;g__QMZS01;s__QMZS01 sp023659975	single-cell amplified by WGA-X from cold saline spring sediment	Not_thermophilic_environment	48.23
GB_GCA_001873845.1	d__Archaea;p__Altiarchaeota;c__Altiarchaeia;o__Altiarchaeales;f__Altiarchaeaceae;g__Altiarchaeum;s__Altiarchaeum hamiconexum	groundwater filtered through a 3.0 um filter	Not_thermophilic_environment	45.3
GB_GCA_002083985.1	d__Archaea;p__Altiarchaeota;c__Altiarchaeia;o__Altiarchaeales;f__Altiarchaeaceae;g__Altiarchaeum;s__Altiarchaeum sp002083985	microbial mat growing in sulfidic groundwater-fed fountain near public library	Not_thermophilic_environment	44.89
GB_GCA_018260615.1	d__Archaea;p__Altiarchaeota;c__Altiarchaeia;o__Altiarchaeales;f__Altiarchaeaceae;g__Altiarchaeum;s__Altiarchaeum sp002841105	deep subsurface groundwater 140 m	Not_thermophilic_environment	44.68
GB_GCA_018260755.1	d__Archaea;p__Altiarchaeota;c__Altiarchaeia;o__Altiarchaeales;f__Altiarchaeaceae;g__Altiarchaeum;s__Altiarchaeum sp018260755	groundwater from shale-hosted aquifer	Not_thermophilic_environment	45.53
GB_GCA_001742785.1	d__Archaea;p__Altiarchaeota;c__Altiarchaeia;o__IMC4;f__IMC4;g__IMC4;s__IMC4 sp001742785	sulfidic groundwater	Not_thermophilic_environment	39
GB_GCA_001723855.1	d__Archaea;p__Altiarchaeota;c__Altiarchaeia;o__IMC4;f__MCBC01;g__MCBC01;s__MCBC01 sp001723855	Sulfate-methane transition zone estuary sediments 16-26 cm	Not_thermophilic_environment	50.18
GB_GCA_023252215.1	d__Archaea;p__Altiarchaeota;c__Altiarchaeia;o__IMC4;f__QMZM01;g__CAIYYO01;s__CAIYYO01 sp023252215	groundwater	Not_thermophilic_environment	41.95
GB_GCA_903930485.1	d__Archaea;p__Altiarchaeota;c__Altiarchaeia;o__IMC4;f__QMZM01;g__CAIYYO01;s__CAIYYO01 sp903930485	freshwater sediment	Not_thermophilic_environment	42.35
GB_GCA_002254405.1	d__Archaea;p__Altiarchaeota;c__Altiarchaeia;o__IMC4;f__QMZM01;g__EX4484-2;s__EX4484-2 sp002254405	deep-sea hydrothermal vent sediments from dive 4484	Thermophilic_environment	46.22
GB_GCA_002254565.1	d__Archaea;p__Altiarchaeota;c__Altiarchaeia;o__IMC4;f__QMZM01;g__EX4484-2;s__EX4484-2 sp002254565	deep-sea hydrothermal vent sediments from dive 4484	Thermophilic_environment	45.87
GB_GCA_016931955.1	d__Archaea;p__Altiarchaeota;c__Altiarchaeia;o__IMC4;f__QMZM01;g__JAFGDV01;s__JAFGDV01 sp016931955	Freshwater Sediment	Not_thermophilic_environment	45.71
GB_GCA_021731385.1	d__Archaea;p__Altiarchaeota;c__Altiarchaeia;o__IMC4;f__QMZM01;g__JAKFXM01;s__JAKFXM01 sp021731385	disinfectant-free drinking water; site 3	Not_thermophilic_environment	51.4
GB_GCA_003663045.1	d__Archaea;p__Altiarchaeota;c__Altiarchaeia;o__IMC4;f__QMZM01;g__QMZG01;s__QMZG01 sp003663045	deep-sea hydrothermal vent sediments from dive 4569_2 depth 12-15 cm	Thermophilic_environment	59.95
GB_GCA_003663115.1	d__Archaea;p__Altiarchaeota;c__Altiarchaeia;o__IMC4;f__QMZM01;g__QMZJ01;s__QMZJ01 sp003663115	deep-sea hydrothermal vent sediments from dive 4569_9 depth 9-12 cm	Thermophilic_environment	65.91
GB_GCA_003663175.1	d__Archaea;p__Altiarchaeota;c__Altiarchaeia;o__IMC4;f__QMZM01;g__QMZM01;s__QMZM01 sp003663175	deep-sea hydrothermal vent sediments from dive 4569_9 depth 9-12 cm	Thermophilic_environment	67.01
GB_GCA_015523055.1	d__Archaea;p__Altiarchaeota;c__Altiarchaeia;o__IMC4;f__QMZM01;g__WALD01;s__WALD01 sp015523055	deep-sea hydrothermal deposit	Thermophilic_environment	53.22
GB_GCA_018897475.1	d__Archaea;p__Altiarchaeota;c__Altiarchaeia;o__IMC4;f__QMZM01;g__WALD01;s__WALD01 sp018897475	Olkiluoto	Not_thermophilic_environment	45.07
GB_GCA_902384455.1	d__Archaea;p__Altiarchaeota;c__Altiarchaeia;o__IMC4;f__SCGC-AAA252-I15;g__CABMCB01;s__CABMCB01 sp902384455	water	Not_thermophilic_environment	41.41
GB_GCA_011380095.1	d__Archaea;p__Altiarchaeota;c__Altiarchaeia;o__IMC4;f__SCGC-AAA252-I15;g__DSAL01;s__DSAL01 sp011380095	hot spring sediment	Thermophilic_environment	43.65
GB_GCA_018815265.1	d__Archaea;p__Altiarchaeota;c__Altiarchaeia;o__IMC4;f__SCGC-AAA252-I15;g__JAHIYG01;s__JAHIYG01 sp018815265	Aspo HRL	Not_thermophilic_environment	39.59
GB_GCA_000402775.1	d__Archaea;p__Altiarchaeota;c__Altiarchaeia;o__IMC4;f__SCGC-AAA252-I15;g__SCGC-AAA252-I15;s__SCGC-AAA252-I15 sp000402775	none	No_isolation_source	43.19
GB_GCA_016867655.1	d__Archaea;p__Altiarchaeota;c__Altiarchaeia;o__IMC4;f__SCGC-AAA252-I15;g__VGJA01;s__VGJA01 sp016867655	freshwater lake	Not_thermophilic_environment	44.59
GB_GCA_014729705.1	d__Archaea;p__Altiarchaeota;c__Altiarchaeia;o__IMC4;f__SCGC-AAA252-I15;g__WJJK01;s__WJJK01 sp014729705	microbial mat from hypersaline water environment	Not_thermophilic_environment	39.03
GB_GCA_014727915.1	d__Archaea;p__Altiarchaeota;c__Altiarchaeia;o__IMC4;f__SCGC-AAA252-I15;g__WJMO01;s__WJMO01 sp014727915	microbial mat from hypersaline water environment	Not_thermophilic_environment	39.05
GB_GCA_001723845.1	d__Archaea;p__Altiarchaeota;c__Altiarchaeia;o__IMC4;f__WOR-SM1-SCG;g__WOR-SM1-SCG;s__WOR-SM1-SCG sp001723845	single cell amplified by MDA; Methane-rich estuary sediments 72-75 cm	Not_thermophilic_environment	42.31
GB_GCA_016935655.1	d__Archaea;p__Altiarchaeota;c__Altiarchaeia;o__JAFGQM01;f__JAFGQM01;g__JAFGQM01;s__JAFGQM01 sp016935655	Freshwater Sediment	Not_thermophilic_environment	42.99
GB_GCA_016840465.1	d__Archaea;p__Asgardarchaeota;c__Baldrarchaeia;o__Baldrarchaeales;f__Baldrarchaeaceae;g__Baldrarchaeum;s__Baldrarchaeum yapensis	seawater	Not_thermophilic_environment	87.88
GB_GCA_016840485.1	d__Archaea;p__Asgardarchaeota;c__Baldrarchaeia;o__Baldrarchaeales;f__DXJG01;g__DXJG01;s__DXJG01 sp016840485	seawater	Not_thermophilic_environment	82.47
GB_GCA_019056805.1	d__Archaea;p__Asgardarchaeota;c__Baldrarchaeia;o__Baldrarchaeales;f__DXJG01;g__DXJG01;s__DXJG01 sp019056805	sediment	Not_thermophilic_environment	82.7
GB_GCA_021158895.1	d__Archaea;p__Asgardarchaeota;c__Baldrarchaeia;o__Baldrarchaeales;f__DXJG01;g__DXJG01;s__DXJG01 sp021158895	marine hydrothermal sediment	Thermophilic_environment	85.53
GB_GCA_016839515.1	d__Archaea;p__Asgardarchaeota;c__Heimdallarchaeia;o__Hodarchaeales;f__Hodarchaeaceae;g__Hodarchaeum;s__Hodarchaeum mangrovi	coastal marine sediment	Not_thermophilic_environment	32.75
GB_GCA_003144275.1	d__Archaea;p__Asgardarchaeota;c__Heimdallarchaeia;o__Hodarchaeales;f__Hodarchaeaceae;g__Hodarchaeum;s__Hodarchaeum sp003144275	marine sediment	Not_thermophilic_environment	27.68
GB_GCA_011364965.1	d__Archaea;p__Asgardarchaeota;c__Heimdallarchaeia;o__Hodarchaeales;f__Hodarchaeaceae;g__Hodarchaeum;s__Hodarchaeum sp011364965	intertidal mangrove sediment	Not_thermophilic_environment	33.55
GB_GCA_016839625.1	d__Archaea;p__Asgardarchaeota;c__Heimdallarchaeia;o__Hodarchaeales;f__Hodarchaeaceae;g__Hodarchaeum;s__Hodarchaeum sp016839625	coastal marine sediment	Not_thermophilic_environment	28.95
GB_GCA_016839665.1	d__Archaea;p__Asgardarchaeota;c__Heimdallarchaeia;o__Hodarchaeales;f__Hodarchaeaceae;g__Hodarchaeum;s__Hodarchaeum sp016839665	coastal marine sediment	Not_thermophilic_environment	29.94
GB_GCA_016839785.1	d__Archaea;p__Asgardarchaeota;c__Heimdallarchaeia;o__Hodarchaeales;f__Hodarchaeaceae;g__Hodarchaeum;s__Hodarchaeum sp016839785	coastal marine sediment	Not_thermophilic_environment	26.61
GB_GCA_016839815.1	d__Archaea;p__Asgardarchaeota;c__Heimdallarchaeia;o__Hodarchaeales;f__Hodarchaeaceae;g__Hodarchaeum;s__Hodarchaeum sp016839815	coastal marine sediment	Not_thermophilic_environment	27.11
GB_GCA_016840035.1	d__Archaea;p__Asgardarchaeota;c__Heimdallarchaeia;o__Hodarchaeales;f__Hodarchaeaceae;g__Hodarchaeum;s__Hodarchaeum sp016840035	coastal marine sediment	Not_thermophilic_environment	27.44
GB_GCA_016840285.1	d__Archaea;p__Asgardarchaeota;c__Heimdallarchaeia;o__Hodarchaeales;f__Hodarchaeaceae;g__Hodarchaeum;s__Hodarchaeum sp016840285	coastal marine sediment	Not_thermophilic_environment	30.67
GB_GCA_016840305.1	d__Archaea;p__Asgardarchaeota;c__Heimdallarchaeia;o__Hodarchaeales;f__Hodarchaeaceae;g__Hodarchaeum;s__Hodarchaeum sp016840305	coastal marine sediment	Not_thermophilic_environment	29.53
GB_GCA_019057635.1	d__Archaea;p__Asgardarchaeota;c__Heimdallarchaeia;o__Hodarchaeales;f__Hodarchaeaceae;g__Hodarchaeum;s__Hodarchaeum sp019057635	0 -15 cm from methane seep sediment push core	Not_thermophilic_environment	26.68
GB_GCA_020348965.1	d__Archaea;p__Asgardarchaeota;c__Heimdallarchaeia;o__Hodarchaeales;f__Hodarchaeaceae;g__Hodarchaeum;s__Hodarchaeum sp020348965	environmental83	Not_thermophilic_environment	32.38
GB_GCA_020351745.1	d__Archaea;p__Asgardarchaeota;c__Heimdallarchaeia;o__Hodarchaeales;f__Hodarchaeaceae;g__Hodarchaeum;s__Hodarchaeum sp020351745	environmental179	Not_thermophilic_environment	34.03
GB_GCA_020353515.1	d__Archaea;p__Asgardarchaeota;c__Heimdallarchaeia;o__Hodarchaeales;f__Hodarchaeaceae;g__Hodarchaeum;s__Hodarchaeum sp020353515	environmental149	Not_thermophilic_environment	31
GB_GCA_001940645.1	d__Archaea;p__Asgardarchaeota;c__Heimdallarchaeia;o__Hodarchaeales;f__LC-3;g__LC-3;s__LC-3 sp001940645	LokiAmp MDA-amplified sample from Loki s castle hydrothermal vent sediment	Thermophilic_environment	30.1
GB_GCA_024276395.1	d__Archaea;p__Asgardarchaeota;c__Heimdallarchaeia;o__Hodarchaeales;f__S146-22;g__JAJRXH01;s__JAJRXH01 sp024276395	active black smoker DFF12	Not_thermophilic_environment	42.67
GB_GCA_015520535.1	d__Archaea;p__Asgardarchaeota;c__Heimdallarchaeia;o__Hodarchaeales;f__S146-22;g__S146-22;s__S146-22 sp015520535	deep-sea hydrothermal deposit	Thermophilic_environment	45.95
GB_GCA_016840025.1	d__Archaea;p__Asgardarchaeota;c__Heimdallarchaeia;o__Hodarchaeales;f__YT1-039;g__YT1-039;s__YT1-039 sp016840025	coastal marine sediment	Not_thermophilic_environment	32.6
GB_GCA_016839955.1	d__Archaea;p__Asgardarchaeota;c__Heimdallarchaeia;o__Hodarchaeales;f__YT1-057;g__YT1-057;s__YT1-057 sp016839955	coastal marine sediment	Not_thermophilic_environment	31.65
GB_GCA_013166835.1	d__Archaea;p__Asgardarchaeota;c__Heimdallarchaeia;o__JABLTI01;f__JABLTI01;g__JABLTI01;s__JABLTI01 sp013166835	coastal sediment	Not_thermophilic_environment	36.3
GB_GCA_016839405.1	d__Archaea;p__Asgardarchaeota;c__Heimdallarchaeia;o__JABLTI01;f__JABLTI01;g__JABLTI01;s__JABLTI01 sp016839405	coastal marine sediment	Not_thermophilic_environment	34.95
GB_GCA_016840905.1	d__Archaea;p__Asgardarchaeota;c__Heimdallarchaeia;o__JABLTI01;f__JABLTI01;g__JABLTI01;s__JABLTI01 sp016840905	coastal marine sediment	Not_thermophilic_environment	37
GB_GCA_016840945.1	d__Archaea;p__Asgardarchaeota;c__Heimdallarchaeia;o__JABLTI01;f__JABLTI01;g__JABLTI01;s__JABLTI01 sp016840945	coastal marine sediment	Not_thermophilic_environment	33.73
GB_GCA_018238155.1	d__Archaea;p__Asgardarchaeota;c__Heimdallarchaeia;o__JABLTI01;f__JABLTI01;g__JABLTI01;s__JABLTI01 sp018238155	cold seep	Not_thermophilic_environment	26.37
GB_GCA_019056785.1	d__Archaea;p__Asgardarchaeota;c__Heimdallarchaeia;o__JABLTI01;f__JABLTI01;g__JABLTI01;s__JABLTI01 sp019056785	Guaymas Basin sediment from dive 4484 depth 0-1 cm	Not_thermophilic_environment	42.27
GB_GCA_019058165.1	d__Archaea;p__Asgardarchaeota;c__Heimdallarchaeia;o__JABLTI01;f__JABLTI01;g__JABLTI01;s__JABLTI01 sp019058165	sediment collected in IODP Expedition 375 from site U1519C; depth 280.17 mbsf	Not_thermophilic_environment	35.23
GB_GCA_019058275.1	d__Archaea;p__Asgardarchaeota;c__Heimdallarchaeia;o__JABLTI01;f__JABLTI01;g__JABLTI01;s__JABLTI01 sp019058275	sediment collected in IODP Expedition 375 from site U1519E; depth 80.64 mbsf	Not_thermophilic_environment	35
GB_GCA_019894765.1	d__Archaea;p__Asgardarchaeota;c__Heimdallarchaeia;o__JABLTI01;f__JABLTI01;g__JABLTI01;s__JABLTI01 sp019894765	permafrost sediment	Not_thermophilic_environment	35.17
GB_GCA_023128635.1	d__Archaea;p__Asgardarchaeota;c__Heimdallarchaeia;o__JABLTI01;f__JABLTI01;g__JABLTI01;s__JABLTI01 sp023128635	deep sea sediment	Not_thermophilic_environment	34.78
GB_GCA_024276795.1	d__Archaea;p__Asgardarchaeota;c__Heimdallarchaeia;o__UBA460;f__JAJRWK01;g__JAJRWK01;s__JAJRWK01 sp024276795	active black smoker DFF12	Not_thermophilic_environment	45.03
GB_GCA_024280435.1	d__Archaea;p__Asgardarchaeota;c__Heimdallarchaeia;o__UBA460;f__Kariarchaeaceae;g__JAJRQD01;s__JAJRQD01 sp024280435	diffuse vent DFF1	Not_thermophilic_environment	31.42
GB_GCA_002728275.1	d__Archaea;p__Asgardarchaeota;c__Heimdallarchaeia;o__UBA460;f__Kariarchaeaceae;g__Kariarchaeum;s__Kariarchaeum pelagium	marine water sample	Not_thermophilic_environment	29.24
GB_GCA_016839545.1	d__Archaea;p__Asgardarchaeota;c__Heimdallarchaeia;o__UBA460;f__Kariarchaeaceae;g__Kariarchaeum;s__Kariarchaeum sp016839545	coastal marine sediment	Not_thermophilic_environment	30.28
GB_GCA_001940725.1	d__Archaea;p__Asgardarchaeota;c__Heimdallarchaeia;o__UBA460;f__Kariarchaeaceae;g__LC-2;s__LC-2 sp001940725	LokiAmp MDA-amplified sample from Loki s castle hydrothermal vent sediment	Thermophilic_environment	24.64
GB_GCA_021399405.1	d__Archaea;p__Asgardarchaeota;c__Heimdallarchaeia;o__UBA460;f__Kariarchaeaceae;g__LC-2;s__LC-2 sp021399405	hydrothermal vent sediment	Thermophilic_environment	24.76
GB_GCA_022574115.1	d__Archaea;p__Asgardarchaeota;c__Heimdallarchaeia;o__UBA460;f__Kariarchaeaceae;g__LC-2;s__LC-2 sp022574115	Mariana trench surficial sediment	Not_thermophilic_environment	23.48
GB_GCA_015522385.1	d__Archaea;p__Asgardarchaeota;c__Heimdallarchaeia;o__UBA460;f__Kariarchaeaceae;g__S139-21;s__S139-21 sp015522385	deep-sea hydrothermal deposit	Thermophilic_environment	39.18
GB_GCA_015523565.1	d__Archaea;p__Asgardarchaeota;c__Heimdallarchaeia;o__UBA460;f__Kariarchaeaceae;g__WAKA01;s__WAKA01 sp015523565	deep-sea hydrothermal deposit	Thermophilic_environment	39.55
GB_GCA_019057815.1	d__Archaea;p__Asgardarchaeota;c__Heimdallarchaeia;o__UBA460;f__UBA460;g__18H4-34;s__18H4-34 sp019057815	sediment collected in IODP Expedition 375 from site U1520D; depth 160.76 mbsf	Not_thermophilic_environment	35.15
GB_GCA_023705985.1	d__Archaea;p__Asgardarchaeota;c__Heimdallarchaeia;o__UBA460;f__UBA460;g__18H4-34;s__18H4-34 sp023705985	68.82m-68.92m section below the seafloor (cmbsf) in subseafloor sediments off Shimokita Peninsula	Not_thermophilic_environment	34.8
GB_GCA_021513695.1	d__Archaea;p__Asgardarchaeota;c__Heimdallarchaeia;o__UBA460;f__UBA460;g__PR6;s__PR6 sp021513695	sediment	Not_thermophilic_environment	49.06
GB_GCA_021513715.1	d__Archaea;p__Asgardarchaeota;c__Heimdallarchaeia;o__UBA460;f__UBA460;g__PR6;s__PR6 sp021513715	rock	Not_thermophilic_environment	45.4
GB_GCA_001940755.1	d__Archaea;p__Asgardarchaeota;c__Heimdallarchaeia;o__UBA460;f__UBA460;g__UBA460;s__UBA460 sp001940755	Marine sediment	Not_thermophilic_environment	37.19
GB_GCA_019057375.1	d__Archaea;p__Asgardarchaeota;c__Heimdallarchaeia;o__UBA460;f__UBA460;g__UBA460;s__UBA460 sp002505645	marine sediment	Not_thermophilic_environment	38.67
GB_GCA_013166775.1	d__Archaea;p__Asgardarchaeota;c__Heimdallarchaeia;o__UBA460;f__UBA460;g__UBA460;s__UBA460 sp013166775	coastal sediment	Not_thermophilic_environment	38.62
GB_GCA_016839875.1	d__Archaea;p__Asgardarchaeota;c__Heimdallarchaeia;o__UBA460;f__UBA460;g__UBA460;s__UBA460 sp016839875	coastal marine sediment	Not_thermophilic_environment	39.44
GB_GCA_016839945.1	d__Archaea;p__Asgardarchaeota;c__Heimdallarchaeia;o__UBA460;f__UBA460;g__UBA460;s__UBA460 sp016839945	coastal marine sediment	Not_thermophilic_environment	42.05
GB_GCA_016839985.1	d__Archaea;p__Asgardarchaeota;c__Heimdallarchaeia;o__UBA460;f__UBA460;g__UBA460;s__UBA460 sp016839985	coastal marine sediment	Not_thermophilic_environment	43.43
GB_GCA_016840095.1	d__Archaea;p__Asgardarchaeota;c__Heimdallarchaeia;o__UBA460;f__UBA460;g__UBA460;s__UBA460 sp016840095	coastal marine sediment	Not_thermophilic_environment	38.21
GB_GCA_018238545.1	d__Archaea;p__Asgardarchaeota;c__Heimdallarchaeia;o__UBA460;f__UBA460;g__UBA460;s__UBA460 sp018238545	cold seep	Not_thermophilic_environment	35.92
GB_GCA_019894795.1	d__Archaea;p__Asgardarchaeota;c__Heimdallarchaeia;o__UBA460;f__UBA460;g__UBA460;s__UBA460 sp019894795	permafrost sediment	Not_thermophilic_environment	35.31
GB_GCA_021399345.1	d__Archaea;p__Asgardarchaeota;c__Heimdallarchaeia;o__UBA460;f__UBA460;g__UBA460;s__UBA460 sp021399345	cold seep sediment	Not_thermophilic_environment	37.15
GB_GCA_021399395.1	d__Archaea;p__Asgardarchaeota;c__Heimdallarchaeia;o__UBA460;f__UBA460;g__UBA460;s__UBA460 sp021399395	cold seep sediment	Not_thermophilic_environment	36.98
GB_GCA_023132955.1	d__Archaea;p__Asgardarchaeota;c__Heimdallarchaeia;o__UBA460;f__UBA460;g__UBA460;s__UBA460 sp023132955	deep sea sediment	Not_thermophilic_environment	39
GB_GCA_023135215.1	d__Archaea;p__Asgardarchaeota;c__Heimdallarchaeia;o__UBA460;f__UBA460;g__UBA460;s__UBA460 sp023135215	deep sea sediment	Not_thermophilic_environment	40.73
GB_GCA_023136245.1	d__Archaea;p__Asgardarchaeota;c__Heimdallarchaeia;o__UBA460;f__UBA460;g__UBA460;s__UBA460 sp023136245	deep sea sediment	Not_thermophilic_environment	40.32
GB_GCA_023139025.1	d__Archaea;p__Asgardarchaeota;c__Heimdallarchaeia;o__UBA460;f__UBA460;g__UBA460;s__UBA460 sp023139025	deep sea sediment	Not_thermophilic_environment	37.65
GB_GCA_023270155.1	d__Archaea;p__Asgardarchaeota;c__Heimdallarchaeia;o__UBA460;f__UBA460;g__UBA460;s__UBA460 sp023270155	deep sea sediment	Not_thermophilic_environment	39.75
GB_GCA_023705905.1	d__Archaea;p__Asgardarchaeota;c__Heimdallarchaeia;o__UBA460;f__UBA460;g__UBA460;s__UBA460 sp023705905	59.49m-59.59m section below the seafloor (cmbsf) in subseafloor sediments off Shimokita Peninsula	Not_thermophilic_environment	35.85
GB_GCA_023705945.1	d__Archaea;p__Asgardarchaeota;c__Heimdallarchaeia;o__UBA460;f__UBA460;g__UBA460;s__UBA460 sp023705945	59.49m-59.59m section below the seafloor (cmbsf) in subseafloor sediments off Shimokita Peninsula	Not_thermophilic_environment	38.4
GB_GCA_016550395.1	d__Archaea;p__Asgardarchaeota;c__Hermodarchaeia;o__Hermodarchaeales;f__Hermodarchaeaceae;g__Hermodarchaeum;s__Hermodarchaeum sp016550395	mangrove sediment	Not_thermophilic_environment	43.67
GB_GCA_016550405.1	d__Archaea;p__Asgardarchaeota;c__Hermodarchaeia;o__Hermodarchaeales;f__Hermodarchaeaceae;g__Hermodarchaeum;s__Hermodarchaeum sp016550405	mangrove sediment	Not_thermophilic_environment	40.01
GB_GCA_016550425.1	d__Archaea;p__Asgardarchaeota;c__Hermodarchaeia;o__Hermodarchaeales;f__Hermodarchaeaceae;g__Hermodarchaeum;s__Hermodarchaeum sp016550425	mangrove sediment	Not_thermophilic_environment	41.47
GB_GCA_016839365.1	d__Archaea;p__Asgardarchaeota;c__Hermodarchaeia;o__Hermodarchaeales;f__Hermodarchaeaceae;g__Hermodarchaeum;s__Hermodarchaeum sp016839365	coastal marine sediment	Not_thermophilic_environment	42.87
GB_GCA_016839805.1	d__Archaea;p__Asgardarchaeota;c__Hermodarchaeia;o__Hermodarchaeales;f__Hermodarchaeaceae;g__Hermodarchaeum;s__Hermodarchaeum sp016839805	coastal marine sediment	Not_thermophilic_environment	43.92
GB_GCA_016839995.1	d__Archaea;p__Asgardarchaeota;c__Hermodarchaeia;o__Hermodarchaeales;f__Hermodarchaeaceae;g__Hermodarchaeum;s__Hermodarchaeum sp016839995	coastal marine sediment	Not_thermophilic_environment	40.96
GB_GCA_016840185.1	d__Archaea;p__Asgardarchaeota;c__Hermodarchaeia;o__Hermodarchaeales;f__Hermodarchaeaceae;g__Hermodarchaeum;s__Hermodarchaeum sp016840185	coastal marine sediment	Not_thermophilic_environment	36.36
GB_GCA_016840595.1	d__Archaea;p__Asgardarchaeota;c__Hermodarchaeia;o__Hermodarchaeales;f__Hermodarchaeaceae;g__Hermodarchaeum;s__Hermodarchaeum sp016840595	seawater	Not_thermophilic_environment	40.96
GB_GCA_016840405.1	d__Archaea;p__Asgardarchaeota;c__Hermodarchaeia;o__Hermodarchaeales;f__Hermodarchaeaceae;g__Hermodarchaeum;s__Hermodarchaeum yapensis	seawater	Not_thermophilic_environment	42.8
GB_GCA_016550415.1	d__Archaea;p__Asgardarchaeota;c__Hermodarchaeia;o__Hermodarchaeales;f__Hermodarchaeaceae;g__JABXGU01;s__JABXGU01 sp016550415	mangrove sediment	Not_thermophilic_environment	39.52
GB_GCA_016550485.1	d__Archaea;p__Asgardarchaeota;c__Hermodarchaeia;o__Hermodarchaeales;f__Hermodarchaeaceae;g__YT-063;s__YT-063 sp016550485	mangrove sediment	Not_thermophilic_environment	42.67
GB_GCA_016840065.1	d__Archaea;p__Asgardarchaeota;c__Hermodarchaeia;o__Hermodarchaeales;f__Hermodarchaeaceae;g__YT-063;s__YT-063 sp016840065	coastal marine sediment	Not_thermophilic_environment	39.78
GB_GCA_016840135.1	d__Archaea;p__Asgardarchaeota;c__Hermodarchaeia;o__Hermodarchaeales;f__Hermodarchaeaceae;g__YT-063;s__YT-063 sp016840135	coastal marine sediment	Not_thermophilic_environment	38.79
GB_GCA_021162905.1	d__Archaea;p__Asgardarchaeota;c__JAGGXT01;o__JAGGXT01;f__JAGGXT01;g__JAGGXT01;s__JAGGXT01 sp021162905	marine hydrothermal sediment	Thermophilic_environment	82.25
GB_GCA_019057675.1	d__Archaea;p__Asgardarchaeota;c__Jordarchaeia;o__Jordarchaeales;f__DTBI01;g__DTBI01;s__DTBI01 sp019057675	hot spring sediment	Thermophilic_environment	81.59
GB_GCA_019057715.1	d__Archaea;p__Asgardarchaeota;c__Jordarchaeia;o__Jordarchaeales;f__DTBI01;g__DTBI01;s__DTBI01 sp019057715	hot spring sediment	Thermophilic_environment	82.91
GB_GCA_019056875.1	d__Archaea;p__Asgardarchaeota;c__Jordarchaeia;o__Jordarchaeales;f__Jordarchaeaceae;g__Jordarchaeum;s__Jordarchaeum madagascariense	fossilized bones from two species of extinct elephant birds	Not_thermophilic_environment	55.05
GB_GCA_019058495.1	d__Archaea;p__Asgardarchaeota;c__LC30;o__LC30;f__LC30;g__LC30;s__LC30 sp019058495	Freshwater water sediment	Not_thermophilic_environment	48.44
GB_GCA_004524545.1	d__Archaea;p__Asgardarchaeota;c__Lokiarchaeia;o__CR-4;f__AMARA-1;g__AMARA-1;s__AMARA-1 sp004524545	lake sediment	Not_thermophilic_environment	34.39
GB_GCA_016839385.1	d__Archaea;p__Asgardarchaeota;c__Lokiarchaeia;o__CR-4;f__AMARA-1;g__AMARA-1;s__AMARA-1 sp016839385	coastal marine sediment	Not_thermophilic_environment	37.21
GB_GCA_016839865.1	d__Archaea;p__Asgardarchaeota;c__Lokiarchaeia;o__CR-4;f__AMARA-1;g__AMARA-1;s__AMARA-1 sp016839865	coastal marine sediment	Not_thermophilic_environment	34.59
GB_GCA_016933055.1	d__Archaea;p__Asgardarchaeota;c__Lokiarchaeia;o__CR-4;f__AMARA-1;g__AMARA-1;s__AMARA-1 sp016933055	Freshwater Sediment	Not_thermophilic_environment	39.4
GB_GCA_014729055.1	d__Archaea;p__Asgardarchaeota;c__Lokiarchaeia;o__CR-4;f__AMARA-1;g__WJKO01;s__WJKO01 sp014729055	microbial mat from hypersaline water environment	Not_thermophilic_environment	37.15
GB_GCA_001940655.1	d__Archaea;p__Asgardarchaeota;c__Lokiarchaeia;o__CR-4;f__CR-4;g__CR-4;s__CR-4 sp001940655	Rifle background sediment; well D04 at 13ft depth	Not_thermophilic_environment	35.06
GB_GCA_018238965.1	d__Archaea;p__Asgardarchaeota;c__Lokiarchaeia;o__CR-4;f__MK-D1;g__Prometheoarchaeum;s__Prometheoarchaeum sp018238965	cold seep	Not_thermophilic_environment	29.47
GB_GCA_021498095.1	d__Archaea;p__Asgardarchaeota;c__Lokiarchaeia;o__CR-4;f__MK-D1;g__Prometheoarchaeum;s__Prometheoarchaeum sp021498095	rock	Not_thermophilic_environment	34.95
RS_GCF_008000775.1	d__Archaea;p__Asgardarchaeota;c__Lokiarchaeia;o__CR-4;f__MK-D1;g__Prometheoarchaeum;s__Prometheoarchaeum syntrophicum	marine sediment	Not_thermophilic_environment	31.63
GB_GCA_019058015.1	d__Archaea;p__Asgardarchaeota;c__Lokiarchaeia;o__CR-4;f__SOKP01;g__6H3-1;s__6H3-1 sp019058015	sediment collected in IODP Expedition 375 from site U1519E; depth 42.77 mbsf	Not_thermophilic_environment	41.74
GB_GCA_019058135.1	d__Archaea;p__Asgardarchaeota;c__Lokiarchaeia;o__CR-4;f__SOKP01;g__6H3-1;s__6H3-1 sp019058135	sediment collected in IODP Expedition 375 from site U1519C; depth 110.34 mbsf	Not_thermophilic_environment	42.67
GB_GCA_016839425.1	d__Archaea;p__Asgardarchaeota;c__Lokiarchaeia;o__CR-4;f__SOKP01;g__FT1-020;s__FT1-020 sp016839425	coastal marine sediment	Not_thermophilic_environment	33.91
GB_GCA_016840695.1	d__Archaea;p__Asgardarchaeota;c__Lokiarchaeia;o__CR-4;f__SOKP01;g__FT1-020;s__FT1-020 sp016840695	seawater	Not_thermophilic_environment	37.76
GB_GCA_016930515.1	d__Archaea;p__Asgardarchaeota;c__Lokiarchaeia;o__CR-4;f__SOKP01;g__FT1-020;s__FT1-020 sp016930515	Freshwater Sediment	Not_thermophilic_environment	33.9
GB_GCA_019057355.1	d__Archaea;p__Asgardarchaeota;c__Lokiarchaeia;o__CR-4;f__SOKP01;g__FT1-020;s__FT1-020 sp019057355	fossilized bones from two species of extinct elephant birds	Not_thermophilic_environment	36.63
GB_GCA_016926735.1	d__Archaea;p__Asgardarchaeota;c__Lokiarchaeia;o__CR-4;f__SOKP01;g__JAFGOA01;s__JAFGOA01 sp016926735	Freshwater Sediment	Not_thermophilic_environment	35.95
GB_GCA_019894715.1	d__Archaea;p__Asgardarchaeota;c__Lokiarchaeia;o__CR-4;f__SOKP01;g__JAFGOA01;s__JAFGOA01 sp019894715	permafrost sediment	Not_thermophilic_environment	36.43
GB_GCA_005223125.1	d__Archaea;p__Asgardarchaeota;c__Lokiarchaeia;o__CR-4;f__SOKP01;g__Loki-b32;s__Loki-b32 sp005223125	marine sediment	Not_thermophilic_environment	40.43
GB_GCA_013375485.1	d__Archaea;p__Asgardarchaeota;c__Lokiarchaeia;o__CR-4;f__SOKP01;g__Loki-b32;s__Loki-b32 sp013375485	marine sediment at depth 238-263 cm	Not_thermophilic_environment	37.84
GB_GCA_016839585.1	d__Archaea;p__Asgardarchaeota;c__Lokiarchaeia;o__CR-4;f__SOKP01;g__Loki-b32;s__Loki-b32 sp016839585	coastal marine sediment	Not_thermophilic_environment	42.15
GB_GCA_016839635.1	d__Archaea;p__Asgardarchaeota;c__Lokiarchaeia;o__CR-4;f__SOKP01;g__Loki-b32;s__Loki-b32 sp016839635	coastal marine sediment	Not_thermophilic_environment	40.39
GB_GCA_016839655.1	d__Archaea;p__Asgardarchaeota;c__Lokiarchaeia;o__CR-4;f__SOKP01;g__Loki-b32;s__Loki-b32 sp016839655	coastal marine sediment	Not_thermophilic_environment	39.19
GB_GCA_016839705.1	d__Archaea;p__Asgardarchaeota;c__Lokiarchaeia;o__CR-4;f__SOKP01;g__Loki-b32;s__Loki-b32 sp016839705	coastal marine sediment	Not_thermophilic_environment	36.62
GB_GCA_016839845.1	d__Archaea;p__Asgardarchaeota;c__Lokiarchaeia;o__CR-4;f__SOKP01;g__Loki-b32;s__Loki-b32 sp016839845	coastal marine sediment	Not_thermophilic_environment	35.08
GB_GCA_016839915.1	d__Archaea;p__Asgardarchaeota;c__Lokiarchaeia;o__CR-4;f__SOKP01;g__Loki-b32;s__Loki-b32 sp016839915	coastal marine sediment	Not_thermophilic_environment	39.55
GB_GCA_016840085.1	d__Archaea;p__Asgardarchaeota;c__Lokiarchaeia;o__CR-4;f__SOKP01;g__Loki-b32;s__Loki-b32 sp016840085	coastal marine sediment	Not_thermophilic_environment	42.81
GB_GCA_019057775.1	d__Archaea;p__Asgardarchaeota;c__Lokiarchaeia;o__CR-4;f__SOKP01;g__Loki-b32;s__Loki-b32 sp019057775	sediment collected in IODP Expedition 375 from site U1520D; depth 18.52 mbsf	Not_thermophilic_environment	38.76
GB_GCA_019057865.1	d__Archaea;p__Asgardarchaeota;c__Lokiarchaeia;o__CR-4;f__SOKP01;g__Loki-b32;s__Loki-b32 sp019057865	sediment collected in IODP Expedition 375 from site U1519C; depth 253.01 mbsf	Not_thermophilic_environment	44.21
GB_GCA_019057975.1	d__Archaea;p__Asgardarchaeota;c__Lokiarchaeia;o__CR-4;f__SOKP01;g__Loki-b32;s__Loki-b32 sp019057975	sediment collected in IODP Expedition 375 from site U1519C; depth 144.3 mbsf	Not_thermophilic_environment	43.51
GB_GCA_019058245.1	d__Archaea;p__Asgardarchaeota;c__Lokiarchaeia;o__CR-4;f__SOKP01;g__Loki-b32;s__Loki-b32 sp019058245	Saline water lake sediment	Not_thermophilic_environment	40.25
GB_GCA_019058365.1	d__Archaea;p__Asgardarchaeota;c__Lokiarchaeia;o__CR-4;f__SOKP01;g__Loki-b32;s__Loki-b32 sp019058365	Saline water lake sediment	Not_thermophilic_environment	40.02
GB_GCA_019058425.1	d__Archaea;p__Asgardarchaeota;c__Lokiarchaeia;o__CR-4;f__SOKP01;g__Loki-b32;s__Loki-b32 sp019058425	Saline water lake sediment	Not_thermophilic_environment	38.47
GB_GCA_019894875.1	d__Archaea;p__Asgardarchaeota;c__Lokiarchaeia;o__CR-4;f__SOKP01;g__Loki-b32;s__Loki-b32 sp019894875	permafrost sediment	Not_thermophilic_environment	35.65
GB_GCA_019894975.1	d__Archaea;p__Asgardarchaeota;c__Lokiarchaeia;o__CR-4;f__SOKP01;g__Loki-b32;s__Loki-b32 sp019894975	permafrost sediment	Not_thermophilic_environment	36.33
GB_GCA_020343655.1	d__Archaea;p__Asgardarchaeota;c__Lokiarchaeia;o__CR-4;f__SOKP01;g__Loki-b32;s__Loki-b32 sp020343655	environmental38	Not_thermophilic_environment	43.66
GB_GCA_020344955.1	d__Archaea;p__Asgardarchaeota;c__Lokiarchaeia;o__CR-4;f__SOKP01;g__Loki-b32;s__Loki-b32 sp020344955	environmental12	Not_thermophilic_environment	40.95
GB_GCA_004524515.1	d__Archaea;p__Asgardarchaeota;c__Lokiarchaeia;o__CR-4;f__SOKP01;g__LW40-45;s__LW40-45 sp004524515	lake sediment	Not_thermophilic_environment	41.94
GB_GCA_019058445.1	d__Archaea;p__Asgardarchaeota;c__Lokiarchaeia;o__CR-4;f__SOKP01;g__LW40-45;s__LW40-45 sp019058445	Saline water lake sediment	Not_thermophilic_environment	41.2
GB_GCA_019058515.1	d__Archaea;p__Asgardarchaeota;c__Lokiarchaeia;o__CR-4;f__SOKP01;g__LW60-42;s__LW60-42 sp019058515	Saline water lake sediment	Not_thermophilic_environment	42.11
GB_GCA_004524385.1	d__Archaea;p__Asgardarchaeota;c__Lokiarchaeia;o__CR-4;f__SOKP01;g__SDNM01;s__SDNM01 sp004524385	lake sediment	Not_thermophilic_environment	42.57
GB_GCA_004524535.1	d__Archaea;p__Asgardarchaeota;c__Lokiarchaeia;o__CR-4;f__SOKP01;g__SDNM01;s__SDNM01 sp004524535	lake sediment	Not_thermophilic_environment	42.02
GB_GCA_019058295.1	d__Archaea;p__Asgardarchaeota;c__Lokiarchaeia;o__CR-4;f__SOKP01;g__SDNM01;s__SDNM01 sp019058295	Saline water lake sediment	Not_thermophilic_environment	39.48
GB_GCA_004375715.1	d__Archaea;p__Asgardarchaeota;c__Lokiarchaeia;o__CR-4;f__SOKP01;g__SOKP01;s__SOKP01 sp004375715	deep sea sediments associated with petroleum seepage	Not_thermophilic_environment	39.64
GB_GCA_004524725.1	d__Archaea;p__Asgardarchaeota;c__Lokiarchaeia;o__CR-4;f__SOKP01;g__SOKP01;s__SOKP01 sp004524725	lake sediment	Not_thermophilic_environment	41.46
GB_GCA_005222975.1	d__Archaea;p__Asgardarchaeota;c__Lokiarchaeia;o__CR-4;f__SOKP01;g__SOKP01;s__SOKP01 sp005222975	marine sediment	Not_thermophilic_environment	41.06
GB_GCA_011364925.1	d__Archaea;p__Asgardarchaeota;c__Lokiarchaeia;o__CR-4;f__SOKP01;g__SOKP01;s__SOKP01 sp011364925	Danzhou intertidal mangrove sediment	Not_thermophilic_environment	42.15
GB_GCA_011364975.1	d__Archaea;p__Asgardarchaeota;c__Lokiarchaeia;o__CR-4;f__SOKP01;g__SOKP01;s__SOKP01 sp011364975	intertidal mangrove sediment	Not_thermophilic_environment	40.6
GB_GCA_013375475.1	d__Archaea;p__Asgardarchaeota;c__Lokiarchaeia;o__CR-4;f__SOKP01;g__SOKP01;s__SOKP01 sp013375475	marine sediment at depth 238-263 cm	Not_thermophilic_environment	38.35
GB_GCA_013375495.1	d__Archaea;p__Asgardarchaeota;c__Lokiarchaeia;o__CR-4;f__SOKP01;g__SOKP01;s__SOKP01 sp013375495	marine sediment at depth 238-263 cm	Not_thermophilic_environment	38.74
GB_GCA_016839745.1	d__Archaea;p__Asgardarchaeota;c__Lokiarchaeia;o__CR-4;f__SOKP01;g__SOKP01;s__SOKP01 sp016839745	coastal marine sediment	Not_thermophilic_environment	40.07
GB_GCA_016839765.1	d__Archaea;p__Asgardarchaeota;c__Lokiarchaeia;o__CR-4;f__SOKP01;g__SOKP01;s__SOKP01 sp016839765	coastal marine sediment	Not_thermophilic_environment	44.05
GB_GCA_016840165.1	d__Archaea;p__Asgardarchaeota;c__Lokiarchaeia;o__CR-4;f__SOKP01;g__SOKP01;s__SOKP01 sp016840165	coastal marine sediment	Not_thermophilic_environment	41.55
GB_GCA_016840545.1	d__Archaea;p__Asgardarchaeota;c__Lokiarchaeia;o__CR-4;f__SOKP01;g__SOKP01;s__SOKP01 sp016840545	seawater	Not_thermophilic_environment	44.56
GB_GCA_018238625.1	d__Archaea;p__Asgardarchaeota;c__Lokiarchaeia;o__CR-4;f__SOKP01;g__SOKP01;s__SOKP01 sp018238625	cold seep	Not_thermophilic_environment	38.39
GB_GCA_019057735.1	d__Archaea;p__Asgardarchaeota;c__Lokiarchaeia;o__CR-4;f__SOKP01;g__SOKP01;s__SOKP01 sp019057735	sediment collected in IODP Expedition 375 from site U1520D; depth 51.39 mbsf	Not_thermophilic_environment	39.74
GB_GCA_019057795.1	d__Archaea;p__Asgardarchaeota;c__Lokiarchaeia;o__CR-4;f__SOKP01;g__SOKP01;s__SOKP01 sp019057795	sediment collected in IODP Expedition 375 from site U1520D; depth 265.73 mbsf	Not_thermophilic_environment	41.67
GB_GCA_019894655.1	d__Archaea;p__Asgardarchaeota;c__Lokiarchaeia;o__CR-4;f__SOKP01;g__SOKP01;s__SOKP01 sp019894655	permafrost sediment	Not_thermophilic_environment	37.05
GB_GCA_019894735.1	d__Archaea;p__Asgardarchaeota;c__Lokiarchaeia;o__CR-4;f__SOKP01;g__SOKP01;s__SOKP01 sp019894735	permafrost sediment	Not_thermophilic_environment	37.78
GB_GCA_019894815.1	d__Archaea;p__Asgardarchaeota;c__Lokiarchaeia;o__CR-4;f__SOKP01;g__SOKP01;s__SOKP01 sp019894815	permafrost sediment	Not_thermophilic_environment	37.19
GB_GCA_019894855.1	d__Archaea;p__Asgardarchaeota;c__Lokiarchaeia;o__CR-4;f__SOKP01;g__SOKP01;s__SOKP01 sp019894855	permafrost sediment	Not_thermophilic_environment	36.95
GB_GCA_019894885.1	d__Archaea;p__Asgardarchaeota;c__Lokiarchaeia;o__CR-4;f__SOKP01;g__SOKP01;s__SOKP01 sp019894885	permafrost sediment	Not_thermophilic_environment	36.79
GB_GCA_019894955.1	d__Archaea;p__Asgardarchaeota;c__Lokiarchaeia;o__CR-4;f__SOKP01;g__SOKP01;s__SOKP01 sp019894955	permafrost sediment	Not_thermophilic_environment	36
GB_GCA_004524425.1	d__Archaea;p__Asgardarchaeota;c__Lokiarchaeia;o__CR-4;f__SOKP01;g__TEKIR-21;s__TEKIR-21 sp004524425	lake sediment	Not_thermophilic_environment	41.44
GB_GCA_004524365.1	d__Archaea;p__Asgardarchaeota;c__Lokiarchaeia;o__CR-4;f__SOKP01;g__TEKIR-8;s__TEKIR-8 sp004524365	lake sediment	Not_thermophilic_environment	41.51
GB_GCA_008080735.1	d__Archaea;p__Asgardarchaeota;c__Lokiarchaeia;o__CR-4;f__SOKP01;g__TEKIR-8;s__TEKIR-8 sp008080735	marine sediment	Not_thermophilic_environment	41.02
GB_GCA_008080765.1	d__Archaea;p__Asgardarchaeota;c__Lokiarchaeia;o__CR-4;f__SOKP01;g__TEKIR-8;s__TEKIR-8 sp008080765	marine sediment	Not_thermophilic_environment	37.49
GB_GCA_014730165.1	d__Archaea;p__Asgardarchaeota;c__Lokiarchaeia;o__CR-4;f__SOKP01;g__TEKIR-8;s__TEKIR-8 sp014730165	microbial mat from hypersaline water environment	Not_thermophilic_environment	39.02
GB_GCA_014730295.1	d__Archaea;p__Asgardarchaeota;c__Lokiarchaeia;o__CR-4;f__SOKP01;g__TEKIR-8;s__TEKIR-8 sp014730295	microbial mat from hypersaline water environment	Not_thermophilic_environment	40.88
GB_GCA_016839555.1	d__Archaea;p__Asgardarchaeota;c__Lokiarchaeia;o__CR-4;f__SOKP01;g__TEKIR-8;s__TEKIR-8 sp016839555	coastal marine sediment	Not_thermophilic_environment	42.58
GB_GCA_014729315.1	d__Archaea;p__Asgardarchaeota;c__Lokiarchaeia;o__CR-4;f__SOKP01;g__WJKD01;s__WJKD01 sp014729315	microbial mat from hypersaline water environment	Not_thermophilic_environment	41.04
GB_GCA_016839905.1	d__Archaea;p__Asgardarchaeota;c__Lokiarchaeia;o__CR-4;f__SOKP01;g__YT1-065;s__YT1-065 sp016839905	coastal marine sediment	Not_thermophilic_environment	33.97
GB_GCA_016932935.1	d__Archaea;p__Asgardarchaeota;c__Lokiarchaeia;o__CR-4;f__WJJB01;g__JAFGBX01;s__JAFGBX01 sp016932935	Freshwater Sediment	Not_thermophilic_environment	37.25
GB_GCA_014729935.1	d__Archaea;p__Asgardarchaeota;c__Lokiarchaeia;o__CR-4;f__WJJB01;g__WJJB01;s__WJJB01 sp014729935	microbial mat from hypersaline water environment	Not_thermophilic_environment	33.74
GB_GCA_005191415.1	d__Archaea;p__Asgardarchaeota;c__Lokiarchaeia;o__Helarchaeales;f__HEL-GB-A;g__HEL-GB-A;s__HEL-GB-A sp005191415	deep-sea hydrothermal vent sediments from dive 4569_2 depth 12-15 cm	Thermophilic_environment	47.15
GB_GCA_013375405.1	d__Archaea;p__Asgardarchaeota;c__Lokiarchaeia;o__Helarchaeales;f__HEL-GB-A;g__JABXJT01;s__JABXJT01 sp013375405	marine sediment 2-8 meters below seafloor	Not_thermophilic_environment	42.62
GB_GCA_013375455.1	d__Archaea;p__Asgardarchaeota;c__Lokiarchaeia;o__Helarchaeales;f__HEL-GB-A;g__JABXJT01;s__JABXJT01 sp013375455	marine sediment 2-8 meters below seafloor	Not_thermophilic_environment	40.34
GB_GCA_016840125.1	d__Archaea;p__Asgardarchaeota;c__Lokiarchaeia;o__Helarchaeales;f__HEL-GB-A;g__JABXJT01;s__JABXJT01 sp016840125	coastal marine sediment	Not_thermophilic_environment	34.66
GB_GCA_005191425.1	d__Archaea;p__Asgardarchaeota;c__Lokiarchaeia;o__Helarchaeales;f__HEL-GB-B;g__HEL-GB-B;s__HEL-GB-B sp005191425	deep-sea hydrothermal vent sediments from dive 4571_4 depth 0-3 cm	Thermophilic_environment	42.99
GB_GCA_013375355.1	d__Archaea;p__Asgardarchaeota;c__Lokiarchaeia;o__Helarchaeales;f__JABXJV01;g__JABXJV01;s__JABXJV01 sp013375355	marine sediment 2-8 meters below seafloor	Not_thermophilic_environment	44.13
GB_GCA_019058315.1	d__Archaea;p__Asgardarchaeota;c__Lokiarchaeia;o__Helarchaeales;f__JABXJV01;g__JABXJV01;s__JABXJV01 sp019058315	Saline water lake sediment	Not_thermophilic_environment	37.75
GB_GCA_011365055.1	d__Archaea;p__Asgardarchaeota;c__Lokiarchaeia;o__Helarchaeales;f__RDOG01;g__RDOG01;s__RDOG01 sp011365055	intertidal mangrove sediment	Not_thermophilic_environment	35.08
GB_GCA_016839265.1	d__Archaea;p__Asgardarchaeota;c__Odinarchaeia;o__Odinarchaeales;f__Odinarchaeaceae;g__Odinarchaeum;s__Odinarchaeum sp016839265	oil field	Not_thermophilic_environment	58.36
GB_GCA_001940665.1	d__Archaea;p__Asgardarchaeota;c__Odinarchaeia;o__Odinarchaeales;f__Odinarchaeaceae;g__Odinarchaeum;s__Odinarchaeum yellowstonii	lower Culex Basin hot spring	Thermophilic_environment	60.82
GB_GCA_016294985.1	d__Archaea;p__Asgardarchaeota;c__Sifarchaeia;o__Borrarchaeales;f__Borrarchaeaceae;g__Borrarchaeum;s__Borrarchaeum marinoarchaea	marine sediment	Not_thermophilic_environment	53
GB_GCA_016840315.1	d__Archaea;p__Asgardarchaeota;c__Sifarchaeia;o__Borrarchaeales;f__Borrarchaeaceae;g__Borrarchaeum;s__Borrarchaeum sp016840315	seawater	Not_thermophilic_environment	51.29
GB_GCA_016840645.1	d__Archaea;p__Asgardarchaeota;c__Sifarchaeia;o__Borrarchaeales;f__Borrarchaeaceae;g__Borrarchaeum;s__Borrarchaeum sp016840645	seawater	Not_thermophilic_environment	40.66
GB_GCA_019057385.1	d__Archaea;p__Asgardarchaeota;c__Sifarchaeia;o__Borrarchaeales;f__Borrarchaeaceae;g__Borrarchaeum;s__Borrarchaeum weybense	marine sediment	Not_thermophilic_environment	47.72
GB_GCA_016840515.1	d__Archaea;p__Asgardarchaeota;c__Sifarchaeia;o__Borrarchaeales;f__Borrarchaeaceae;g__Borrarchaeum;s__Borrarchaeum yapensis	seawater	Not_thermophilic_environment	47.31
GB_GCA_016292335.1	d__Archaea;p__Asgardarchaeota;c__Sifarchaeia;o__Sifarchaeales;f__Sifarchaeaceae;g__Sifarchaeum;s__Sifarchaeum subterraneus	marine sediment	Not_thermophilic_environment	57.65
GB_GCA_003662765.1	d__Archaea;p__Asgardarchaeota;c__Thorarchaeia;o__Thorarchaeales;f__Thorarchaeaceae;g__B65-G9;s__B65-G9 sp003662765	deep-sea hydrothermal vent sediments from dive 4571_4 depth 0-3 cm	Thermophilic_environment	46.15
GB_GCA_021498125.1	d__Archaea;p__Asgardarchaeota;c__Thorarchaeia;o__Thorarchaeales;f__Thorarchaeaceae;g__B65-G9;s__B65-G9 sp021498125	rock	Not_thermophilic_environment	37.44
GB_GCA_016839445.1	d__Archaea;p__Asgardarchaeota;c__Thorarchaeia;o__Thorarchaeales;f__Thorarchaeaceae;g__FT1-004;s__FT1-004 sp016839445	coastal marine sediment	Not_thermophilic_environment	36.98
GB_GCA_013388835.1	d__Archaea;p__Asgardarchaeota;c__Thorarchaeia;o__Thorarchaeales;f__Thorarchaeaceae;g__JACAEL01;s__JACAEL01 sp013388835	hot spring sediment	Thermophilic_environment	39.59
GB_GCA_020348985.1	d__Archaea;p__Asgardarchaeota;c__Thorarchaeia;o__Thorarchaeales;f__Thorarchaeaceae;g__JAJRWI01;s__JAJRWI01 sp020348985	environmental82	Not_thermophilic_environment	35.28
GB_GCA_024276825.1	d__Archaea;p__Asgardarchaeota;c__Thorarchaeia;o__Thorarchaeales;f__Thorarchaeaceae;g__JAJRWI01;s__JAJRWI01 sp024276825	active black smoker DFF12	Not_thermophilic_environment	38.34
GB_GCA_016840825.1	d__Archaea;p__Asgardarchaeota;c__Thorarchaeia;o__Thorarchaeales;f__Thorarchaeaceae;g__MP5-2226;s__MP5-2226 sp016840825	coastal marine sediment	Not_thermophilic_environment	32.86
GB_GCA_016841005.1	d__Archaea;p__Asgardarchaeota;c__Thorarchaeia;o__Thorarchaeales;f__Thorarchaeaceae;g__MP5-2226;s__MP5-2226 sp016841005	coastal marine sediment	Not_thermophilic_environment	34.56
GB_GCA_024275415.1	d__Archaea;p__Asgardarchaeota;c__Thorarchaeia;o__Thorarchaeales;f__Thorarchaeaceae;g__MP5-2226;s__MP5-2226 sp024275415	active black smoker DFF12	Not_thermophilic_environment	34.08
GB_GCA_002825465.1	d__Archaea;p__Asgardarchaeota;c__Thorarchaeia;o__Thorarchaeales;f__Thorarchaeaceae;g__MP8T-1;s__MP8T-1 sp002825465	sediment (10-15 cm) from mangrove covering field	Not_thermophilic_environment	34.03
GB_GCA_003345545.1	d__Archaea;p__Asgardarchaeota;c__Thorarchaeia;o__Thorarchaeales;f__Thorarchaeaceae;g__MP8T-1;s__MP8T-1 sp003345545	freshwater wetland soil	Not_thermophilic_environment	34.94
GB_GCA_004524565.1	d__Archaea;p__Asgardarchaeota;c__Thorarchaeia;o__Thorarchaeales;f__Thorarchaeaceae;g__MP8T-1;s__MP8T-1 sp004524565	lake sediment	Not_thermophilic_environment	31.15
GB_GCA_004524595.1	d__Archaea;p__Asgardarchaeota;c__Thorarchaeia;o__Thorarchaeales;f__Thorarchaeaceae;g__MP8T-1;s__MP8T-1 sp004524595	lake sediment	Not_thermophilic_environment	34.63
GB_GCA_016839245.1	d__Archaea;p__Asgardarchaeota;c__Thorarchaeia;o__Thorarchaeales;f__Thorarchaeaceae;g__MP8T-1;s__MP8T-1 sp016839245	coastal marine sediment	Not_thermophilic_environment	34.53
GB_GCA_016839275.1	d__Archaea;p__Asgardarchaeota;c__Thorarchaeia;o__Thorarchaeales;f__Thorarchaeaceae;g__MP8T-1;s__MP8T-1 sp016839275	coastal marine sediment	Not_thermophilic_environment	33.5
GB_GCA_016840385.1	d__Archaea;p__Asgardarchaeota;c__Thorarchaeia;o__Thorarchaeales;f__Thorarchaeaceae;g__MP8T-1;s__MP8T-1 sp016840385	seawater	Not_thermophilic_environment	30.79
GB_GCA_016933575.1	d__Archaea;p__Asgardarchaeota;c__Thorarchaeia;o__Thorarchaeales;f__Thorarchaeaceae;g__MP8T-1;s__MP8T-1 sp016933575	Freshwater Sediment	Not_thermophilic_environment	32.64
GB_GCA_018238205.1	d__Archaea;p__Asgardarchaeota;c__Thorarchaeia;o__Thorarchaeales;f__Thorarchaeaceae;g__MP8T-1;s__MP8T-1 sp018238205	cold seep	Not_thermophilic_environment	29.34
GB_GCA_018238825.1	d__Archaea;p__Asgardarchaeota;c__Thorarchaeia;o__Thorarchaeales;f__Thorarchaeaceae;g__MP8T-1;s__MP8T-1 sp018238825	cold seep	Not_thermophilic_environment	28.97
GB_GCA_003345555.1	d__Archaea;p__Asgardarchaeota;c__Thorarchaeia;o__Thorarchaeales;f__Thorarchaeaceae;g__OWC5;s__OWC5 sp003345555	freshwater wetland soil	Not_thermophilic_environment	39.22
GB_GCA_003345595.1	d__Archaea;p__Asgardarchaeota;c__Thorarchaeia;o__Thorarchaeales;f__Thorarchaeaceae;g__OWC5;s__OWC5 sp003345595	freshwater wetland soil	Not_thermophilic_environment	35.82
GB_GCA_008080745.1	d__Archaea;p__Asgardarchaeota;c__Thorarchaeia;o__Thorarchaeales;f__Thorarchaeaceae;g__SHMX01;s__SHMX01 sp008080745	marine sediment	Not_thermophilic_environment	35.69
GB_GCA_014728035.1	d__Archaea;p__Asgardarchaeota;c__Thorarchaeia;o__Thorarchaeales;f__Thorarchaeaceae;g__SHMX01;s__SHMX01 sp014728035	microbial mat from hypersaline water environment	Not_thermophilic_environment	33.94
GB_GCA_001563335.1	d__Archaea;p__Asgardarchaeota;c__Thorarchaeia;o__Thorarchaeales;f__Thorarchaeaceae;g__SMTZ1-45;s__SMTZ1-45 sp001563335	Sulfate-methane transisition zone estuary sediments 16-26 cm	Not_thermophilic_environment	36.14
GB_GCA_001940705.1	d__Archaea;p__Asgardarchaeota;c__Thorarchaeia;o__Thorarchaeales;f__Thorarchaeaceae;g__SMTZ1-45;s__SMTZ1-45 sp001940705	Marine sediment	Not_thermophilic_environment	33.03
GB_GCA_002825515.1	d__Archaea;p__Asgardarchaeota;c__Thorarchaeia;o__Thorarchaeales;f__Thorarchaeaceae;g__SMTZ1-45;s__SMTZ1-45 sp002825515	sediment (13-16 cm) from intertidal mudflats	Not_thermophilic_environment	34.85
GB_GCA_004376265.1	d__Archaea;p__Asgardarchaeota;c__Thorarchaeia;o__Thorarchaeales;f__Thorarchaeaceae;g__SMTZ1-45;s__SMTZ1-45 sp004376265	deep sea sediments associated with petroleum seepage	Not_thermophilic_environment	30.91
GB_GCA_011364905.1	d__Archaea;p__Asgardarchaeota;c__Thorarchaeia;o__Thorarchaeales;f__Thorarchaeaceae;g__SMTZ1-45;s__SMTZ1-45 sp011364905	Danzhou intertidal mangrove sediment	Not_thermophilic_environment	34.7
GB_GCA_016839345.1	d__Archaea;p__Asgardarchaeota;c__Thorarchaeia;o__Thorarchaeales;f__Thorarchaeaceae;g__SMTZ1-45;s__SMTZ1-45 sp016839345	coastal marine sediment	Not_thermophilic_environment	33.25
GB_GCA_016840685.1	d__Archaea;p__Asgardarchaeota;c__Thorarchaeia;o__Thorarchaeales;f__Thorarchaeaceae;g__SMTZ1-45;s__SMTZ1-45 sp016840685	seawater	Not_thermophilic_environment	34.81
GB_GCA_016840855.1	d__Archaea;p__Asgardarchaeota;c__Thorarchaeia;o__Thorarchaeales;f__Thorarchaeaceae;g__SMTZ1-45;s__SMTZ1-45 sp016840855	coastal marine sediment	Not_thermophilic_environment	34.38
GB_GCA_016840965.1	d__Archaea;p__Asgardarchaeota;c__Thorarchaeia;o__Thorarchaeales;f__Thorarchaeaceae;g__SMTZ1-45;s__SMTZ1-45 sp016840965	coastal marine sediment	Not_thermophilic_environment	35.75
GB_GCA_019057595.1	d__Archaea;p__Asgardarchaeota;c__Thorarchaeia;o__Thorarchaeales;f__Thorarchaeaceae;g__SMTZ1-45;s__SMTZ1-45 sp019057595	0 -15 cm from methane seep sediment push core	Not_thermophilic_environment	36.34
GB_GCA_019894665.1	d__Archaea;p__Asgardarchaeota;c__Thorarchaeia;o__Thorarchaeales;f__Thorarchaeaceae;g__SMTZ1-45;s__SMTZ1-45 sp019894665	permafrost sediment	Not_thermophilic_environment	31.45
GB_GCA_001563325.1	d__Archaea;p__Asgardarchaeota;c__Thorarchaeia;o__Thorarchaeales;f__Thorarchaeaceae;g__SMTZ1-83;s__SMTZ1-83 sp001563325	Sulfate-methane transisition zone estuary sediments 16-26 cm	Not_thermophilic_environment	37.88
GB_GCA_011364985.1	d__Archaea;p__Asgardarchaeota;c__Thorarchaeia;o__Thorarchaeales;f__Thorarchaeaceae;g__SMTZ1-83;s__SMTZ1-83 sp011364985	intertidal mangrove sediment	Not_thermophilic_environment	36.66
GB_GCA_011365025.1	d__Archaea;p__Asgardarchaeota;c__Thorarchaeia;o__Thorarchaeales;f__Thorarchaeaceae;g__SMTZ1-83;s__SMTZ1-83 sp011365025	intertidal mangrove sediment	Not_thermophilic_environment	35.78
GB_GCA_016839605.1	d__Archaea;p__Asgardarchaeota;c__Thorarchaeia;o__Thorarchaeales;f__Thorarchaeaceae;g__SMTZ1-83;s__SMTZ1-83 sp016839605	coastal marine sediment	Not_thermophilic_environment	34.2
GB_GCA_020355105.1	d__Archaea;p__Asgardarchaeota;c__Thorarchaeia;o__Thorarchaeales;f__Thorarchaeaceae;g__SMTZ1-83;s__SMTZ1-83 sp020355105	environmental186	Not_thermophilic_environment	39.36
GB_GCA_004524435.1	d__Archaea;p__Asgardarchaeota;c__Thorarchaeia;o__Thorarchaeales;f__Thorarchaeaceae;g__TEKIR-12S;s__TEKIR-12S sp004524435	lake sediment	Not_thermophilic_environment	36.73
GB_GCA_004524445.1	d__Archaea;p__Asgardarchaeota;c__Thorarchaeia;o__Thorarchaeales;f__Thorarchaeaceae;g__TEKIR-14;s__TEKIR-14 sp004524445	lake sediment	Not_thermophilic_environment	36.38
GB_GCA_014730275.1	d__Archaea;p__Asgardarchaeota;c__Thorarchaeia;o__Thorarchaeales;f__Thorarchaeaceae;g__WJIL01;s__WJIL01 sp014730275	microbial mat from hypersaline water environment	Not_thermophilic_environment	35.79
GB_GCA_018335335.1	d__Archaea;p__Asgardarchaeota;c__Thorarchaeia;o__Thorarchaeales;f__Thorarchaeaceae;g__WJIL01;s__WJIL01 sp018335335	sediments	Not_thermophilic_environment	36.74
GB_GCA_013138615.1	d__Archaea;p__Asgardarchaeota;c__Thorarchaeia;o__Thorarchaeales;f__Thorarchaeaceae;g__WTCK01;s__WTCK01 sp013138615	Glendhu Ridge methane seep	Not_thermophilic_environment	33.71
GB_GCA_018238375.1	d__Archaea;p__Asgardarchaeota;c__Thorarchaeia;o__Thorarchaeales;f__Thorarchaeaceae;g__WTCK01;s__WTCK01 sp018238375	cold seep	Not_thermophilic_environment	32.75
GB_GCA_019057475.1	d__Archaea;p__Asgardarchaeota;c__Thorarchaeia;o__Thorarchaeales;f__Thorarchaeaceae;g__WTCK01;s__WTCK01 sp019057475	marine sediment	Not_thermophilic_environment	33.94
GB_GCA_023134215.1	d__Archaea;p__Asgardarchaeota;c__Thorarchaeia;o__Thorarchaeales;f__Thorarchaeaceae;g__WTCK01;s__WTCK01 sp023134215	deep sea sediment	Not_thermophilic_environment	33.62
GB_GCA_016840245.1	d__Archaea;p__Asgardarchaeota;c__Thorarchaeia;o__Thorarchaeales;f__Thorarchaeaceae;g__YT-029;s__YT-029 sp016840245	coastal marine sediment	Not_thermophilic_environment	32.23
GB_GCA_016840425.1	d__Archaea;p__Asgardarchaeota;c__Wukongarchaeia;o__Wukongarchaeales;f__Wukongarchaeaceae;g__Wukongarchaeum;s__Wukongarchaeum yapensis	seawater	Not_thermophilic_environment	57.39
GB_GCA_003551125.1	d__Archaea;p__B1Sed10-29;c__B1Sed10-29;o__B1Sed10-29;f__B1Sed10-29;g__B1Sed10-29;s__B1Sed10-29 sp003551125	hypersaline soda lake sediment	Not_thermophilic_environment	48.25
GB_GCA_003553825.1	d__Archaea;p__B1Sed10-29;c__B1Sed10-29;o__B1Sed10-29;f__B1Sed10-29;g__B1Sed10-29;s__B1Sed10-29 sp003553825	hypersaline soda lake sediment	Not_thermophilic_environment	43.96
GB_GCA_003558235.1	d__Archaea;p__B1Sed10-29;c__B1Sed10-29;o__B1Sed10-29;f__B1Sed10-29;g__CSSED10-269;s__CSSED10-269 sp003558235	hypersaline soda lake sediment	Not_thermophilic_environment	44.04
GB_GCA_003660975.1	d__Archaea;p__B1Sed10-29;c__B1Sed10-29;o__B1Sed10-29;f__B47-G15;g__B47-G15;s__B47-G15 sp003660975	deep-sea hydrothermal vent sediments from dive 4569_2 depth 21-24 cm	Thermophilic_environment	59.52
GB_GCA_016177165.1	d__Archaea;p__B1Sed10-29;c__B1Sed10-29;o__B1Sed10-29;f__JACOVT01;g__JACOVT01;s__JACOVT01 sp016177165	groundwater	Not_thermophilic_environment	39.15
GB_GCA_018304505.1	d__Archaea;p__B1Sed10-29;c__B1Sed10-29;o__B1Sed10-29;f__JAGVWA01;g__JAGVWA01;s__JAGVWA01 sp018304505	Rifle well FP-101 under high O2 conditions; 0.2 micron filter	Not_thermophilic_environment	29.3
GB_GCA_024275665.1	d__Archaea;p__B1Sed10-29;c__B1Sed10-29;o__B1Sed10-29;f__JAJRYS01;g__JAJRYS01;s__JAJRYS01 sp024275665	active black smoker DFF12	Not_thermophilic_environment	50.95
GB_GCA_024274695.1	d__Archaea;p__B1Sed10-29;c__B1Sed10-29;o__B1Sed10-29;f__JAJSAI01;g__JAJSAI01;s__JAJSAI01 sp024274695	active black smoker DFF12	Not_thermophilic_environment	60.79
GB_GCA_021161465.1	d__Archaea;p__B1Sed10-29;c__B1Sed10-29;o__WALL01;f__JAGHAM01;g__JAGHAM01;s__JAGHAM01 sp021161465	marine hydrothermal sediment	Thermophilic_environment	41.61
GB_GCA_021107635.1	d__Archaea;p__B1Sed10-29;c__B1Sed10-29;o__WALL01;f__JAGHAM01;g__JAIOSL01;s__JAIOSL01 sp021107635	seep sediment enrichment culture	Not_thermophilic_environment	32.9
GB_GCA_023659865.1	d__Archaea;p__B1Sed10-29;c__B1Sed10-29;o__WALL01;f__JAGXON01;g__JAGXON01;s__JAGXON01 sp023659865	single-cell amplified by WGA-X from cold saline spring sediment	Not_thermophilic_environment	35.63
GB_GCA_016939415.1	d__Archaea;p__B1Sed10-29;c__B1Sed10-29;o__WALL01;f__WALL01;g__JAFGGZ01;s__JAFGGZ01 sp016939415	Freshwater Sediment	Not_thermophilic_environment	36.97
GB_GCA_021162685.1	d__Archaea;p__B1Sed10-29;c__B1Sed10-29;o__WALL01;f__WALL01;g__JAGGYF01;s__JAGGYF01 sp021162685	marine hydrothermal sediment	Thermophilic_environment	58.75
GB_GCA_015522845.1	d__Archaea;p__B1Sed10-29;c__B1Sed10-29;o__WALL01;f__WALL01;g__WALL01;s__WALL01 sp015522845	deep-sea hydrothermal deposit	Thermophilic_environment	45.94
GB_GCA_023129115.1	d__Archaea;p__B1Sed10-29;c__B1Sed10-29;o__WALL01;f__WALL01;g__WALL01;s__WALL01 sp023129115	deep sea sediment	Not_thermophilic_environment	38.63
GB_GCA_024275655.1	d__Archaea;p__B1Sed10-29;c__B1Sed10-29;o__WALL01;f__WAMD01;g__JAJRYR01;s__JAJRYR01 sp024275655	active black smoker DFF12	Not_thermophilic_environment	74.17
GB_GCA_015522495.1	d__Archaea;p__B1Sed10-29;c__B1Sed10-29;o__WALL01;f__WAMD01;g__WAMD01;s__WAMD01 sp015522495	deep-sea hydrothermal deposit	Thermophilic_environment	62.78
GB_GCA_003660865.1	d__Archaea;p__EX4484-52;c__EX4484-52;o__EX4484-52;f__B79-G9;g__B79-G9;s__B79-G9 sp003660865	deep-sea hydrothermal vent sediments from dive 4571_4 depth 0-3 cm	Thermophilic_environment	35.87
GB_GCA_017610525.1	d__Archaea;p__EX4484-52;c__EX4484-52;o__EX4484-52;f__B79-G9;g__B79-G9;s__B79-G9 sp017610525	marine sediment	Not_thermophilic_environment	35.72
GB_GCA_013139905.1	d__Archaea;p__EX4484-52;c__EX4484-52;o__EX4484-52;f__B79-G9;g__GLR112;s__GLR112 sp013139905	Glendhu Ridge methane seep	Not_thermophilic_environment	29.93
GB_GCA_023142905.1	d__Archaea;p__EX4484-52;c__EX4484-52;o__EX4484-52;f__B79-G9;g__GLR112;s__GLR112 sp023142905	deep sea sediment	Not_thermophilic_environment	31.54
GB_GCA_002254415.1	d__Archaea;p__EX4484-52;c__EX4484-52;o__EX4484-52;f__EX4484-52;g__EX4484-52;s__EX4484-52 sp002254415	deep-sea hydrothermal vent sediments from dive 4484	Thermophilic_environment	37.6
GB_GCA_003660905.1	d__Archaea;p__EX4484-52;c__EX4484-52;o__EX4484-52;f__EX4484-52;g__EX4484-52;s__EX4484-52 sp003660905	deep-sea hydrothermal vent sediments from dive 4571_4 depth 0-3 cm	Thermophilic_environment	37.82
GB_GCA_023137195.1	d__Archaea;p__EX4484-52;c__EX4484-52;o__EX4484-52;f__EX4484-52;g__EX4484-52;s__EX4484-52 sp023137195	deep sea sediment	Not_thermophilic_environment	31.56
GB_GCA_013138765.1	d__Archaea;p__EX4484-52;c__EX4484-52;o__EX4484-52;f__GLR71;g__GLR71;s__GLR71 sp013138765	Glendhu Ridge methane seep	Not_thermophilic_environment	31.61
GB_GCA_013138805.1	d__Archaea;p__EX4484-52;c__EX4484-52;o__EX4484-52;f__GLR71;g__GLR71;s__GLR71 sp013138805	Glendhu Ridge methane seep	Not_thermophilic_environment	33.62
GB_GCA_019429125.1	d__Archaea;p__EX4484-52;c__EX4484-52;o__EX4484-52;f__GLR71;g__GLR71;s__GLR71 sp019429125	sediment and water from a salsa lake of a terrestrial mud volcano	Not_thermophilic_environment	29.16
GB_GCA_023134675.1	d__Archaea;p__EX4484-52;c__EX4484-52;o__EX4484-52;f__GLR71;g__GLR71;s__GLR71 sp023134675	deep sea sediment	Not_thermophilic_environment	34.27
GB_GCA_019429005.1	d__Archaea;p__EX4484-52;c__EX4484-52;o__EX4484-52;f__GLR71;g__JAHYJR01;s__JAHYJR01 sp019429005	sediment and water from a salsa lake of a terrestrial mud volcano	Not_thermophilic_environment	28.4
GB_GCA_013153555.1	d__Archaea;p__EX4484-52;c__EX4484-52;o__EX4484-52;f__JAADEF01;g__JAADEF01;s__JAADEF01 sp013153555	Deepsea hydrothermal sulfide chimney	Thermophilic_environment	56.9
GB_GCA_015520895.1	d__Archaea;p__EX4484-52;c__EX4484-52;o__EX4484-52;f__JAADEF01;g__JAADEF01;s__JAADEF01 sp015520895	deep-sea hydrothermal deposit	Thermophilic_environment	60.62
GB_GCA_015521505.1	d__Archaea;p__EX4484-52;c__EX4484-52;o__EX4484-52;f__JAADEF01;g__WAOB01;s__WAOB01 sp015521505	deep-sea hydrothermal deposit	Thermophilic_environment	71.16
GB_GCA_017610545.1	d__Archaea;p__EX4484-52;c__EX4484-52;o__EX4484-52;f__JAFCBV01;g__JAFCBV01;s__JAFCBV01 sp017610545	marine sediment	Not_thermophilic_environment	33.53
GB_GCA_023139785.1	d__Archaea;p__EX4484-52;c__EX4484-52;o__EX4484-52;f__JAFCBV01;g__JAFCBV01;s__JAFCBV01 sp023139785	deep sea sediment	Not_thermophilic_environment	32.81
GB_GCA_018897155.1	d__Archaea;p__EX4484-52;c__EX4484-52;o__EX4484-52;f__LFW-46;g__LFW-46;s__LFW-46 sp018897155	Olkiluoto	Not_thermophilic_environment	36.5
GB_GCA_902384675.1	d__Archaea;p__EX4484-52;c__EX4484-52;o__EX4484-52;f__LFW-46;g__LFW-46;s__LFW-46 sp902384675	water	Not_thermophilic_environment	39.35
GB_GCA_015520605.1	d__Archaea;p__EX4484-52;c__EX4484-52;o__EX4484-52;f__WAPT01;g__WAPT01;s__WAPT01 sp015520605	deep-sea hydrothermal deposit	Thermophilic_environment	74.94
GB_GCA_003660555.1	d__Archaea;p__Hadarchaeota;c__B88-G9;o__B88-G9;f__B88-G9;g__B88-G9;s__B88-G9 sp003660555	deep-sea hydrothermal vent sediments from dive 4571_4 depth 0-3 cm	Thermophilic_environment	71.38
GB_GCA_003661465.1	d__Archaea;p__Hadarchaeota;c__Hadarchaeia;o__Hadarchaeales;f__Hadarchaeaceae;g__B75-G9;s__B75-G9 sp003661465	deep-sea hydrothermal vent sediments from dive 4571_4 depth 0-3 cm	Thermophilic_environment	66.76
GB_GCA_012962055.1	d__Archaea;p__Hadarchaeota;c__Hadarchaeia;o__Hadarchaeales;f__Hadarchaeaceae;g__B75-G9;s__B75-G9 sp012962055	Mid-Cayman Rise Vent Fluids	Not_thermophilic_environment	67.38
GB_GCA_001515185.1	d__Archaea;p__Hadarchaeota;c__Hadarchaeia;o__Hadarchaeales;f__Hadarchaeaceae;g__DG-33;s__DG-33 sp001515185	Methane-rich estuary sediments 52-54 cm	Not_thermophilic_environment	69.24
GB_GCA_004375695.1	d__Archaea;p__Hadarchaeota;c__Hadarchaeia;o__Hadarchaeales;f__Hadarchaeaceae;g__DG-33;s__DG-33 sp004375695	deep sea sediments associated with petroleum seepage	Not_thermophilic_environment	65.93
GB_GCA_023129675.1	d__Archaea;p__Hadarchaeota;c__Hadarchaeia;o__Hadarchaeales;f__Hadarchaeaceae;g__DG-33;s__DG-33 sp023129675	deep sea sediment	Not_thermophilic_environment	68.28
GB_GCA_020725055.1	d__Archaea;p__Hadarchaeota;c__Hadarchaeia;o__Hadarchaeales;f__Hadarchaeaceae;g__DYFS01;s__DYFS01 sp020725055	groundwater filtered on filters	Not_thermophilic_environment	72.35
GB_GCA_020725895.1	d__Archaea;p__Hadarchaeota;c__Hadarchaeia;o__Hadarchaeales;f__Hadarchaeaceae;g__DYTO01;s__DYTO01 sp020725895	groundwater filtered on filters	Not_thermophilic_environment	49.38
GB_GCA_014361095.1	d__Archaea;p__Hadarchaeota;c__Hadarchaeia;o__Hadarchaeales;f__Hadarchaeaceae;g__Hadarchaeum;s__Hadarchaeum sp014361095	Shengli oilfield at Shandong province	Not_thermophilic_environment	68.91
GB_GCA_001515205.2	d__Archaea;p__Hadarchaeota;c__Hadarchaeia;o__Hadarchaeales;f__Hadarchaeaceae;g__Hadarchaeum;s__Hadarchaeum yellowstonense	hot spring sediments	Thermophilic_environment	73.03
GB_GCA_021163965.1	d__Archaea;p__Hadarchaeota;c__Hadarchaeia;o__Hadarchaeales;f__JAGGTB01;g__JAGGTB01;s__JAGGTB01 sp021163965	marine hydrothermal sediment	Thermophilic_environment	80.62
GB_GCA_004347925.1	d__Archaea;p__Hadarchaeota;c__Hadarchaeia;o__Hadarchaeales;f__WYZ-LMO6;g__WYZ-LMO6;s__WYZ-LMO6 sp004347925	hot springs sediment	Thermophilic_environment	60.08
GB_GCA_002010195.1	d__Archaea;p__Halobacteriota;c__Archaeoglobi;o__Archaeoglobales;f__Archaeoglobaceae;g__Archaeoglobus_A;s__Archaeoglobus_A sp002010195	basaltic crustal fluids	Not_thermophilic_environment	74.8
GB_GCA_002011215.1	d__Archaea;p__Halobacteriota;c__Archaeoglobi;o__Archaeoglobales;f__Archaeoglobaceae;g__Archaeoglobus_A;s__Archaeoglobus_A sp002011215	basaltic crustal fluids	Not_thermophilic_environment	73.1
GB_GCA_002011235.1	d__Archaea;p__Halobacteriota;c__Archaeoglobi;o__Archaeoglobales;f__Archaeoglobaceae;g__Archaeoglobus_A;s__Archaeoglobus_A sp002011235	basaltic crustal fluids	Not_thermophilic_environment	76.98
GB_GCA_002494625.1	d__Archaea;p__Halobacteriota;c__Archaeoglobi;o__Archaeoglobales;f__Archaeoglobaceae;g__Archaeoglobus_A;s__Archaeoglobus_A sp002494625	sediment	Not_thermophilic_environment	73.99
GB_GCA_003662985.1	d__Archaea;p__Halobacteriota;c__Archaeoglobi;o__Archaeoglobales;f__Archaeoglobaceae;g__Archaeoglobus_A;s__Archaeoglobus_A sp003662985	deep-sea hydrothermal vent sediments from dive 4569_2 depth 21-24 cm	Thermophilic_environment	76.84
GB_GCA_017656505.1	d__Archaea;p__Halobacteriota;c__Archaeoglobi;o__Archaeoglobales;f__Archaeoglobaceae;g__Archaeoglobus_A;s__Archaeoglobus_A sp017656505	deep sea sediment sample 4871-20 in thermophilic enrichment culture	Thermophilic_environment	76.24
RS_GCF_000385565.1	d__Archaea;p__Halobacteriota;c__Archaeoglobi;o__Archaeoglobales;f__Archaeoglobaceae;g__Archaeoglobus_A;s__Archaeoglobus_A sulfaticallidus	none	No_isolation_source	76.14	75	75
RS_GCF_000025285.1	d__Archaea;p__Halobacteriota;c__Archaeoglobi;o__Archaeoglobales;f__Archaeoglobaceae;g__Archaeoglobus_B;s__Archaeoglobus_B profundus	none	No_isolation_source	86.38	85	82
GB_GCA_003663025.1	d__Archaea;p__Halobacteriota;c__Archaeoglobi;o__Archaeoglobales;f__Archaeoglobaceae;g__Archaeoglobus_B;s__Archaeoglobus_B sp003663025	deep-sea hydrothermal vent sediments from dive 4569_9 depth 9-12 cm	Thermophilic_environment	73.48
GB_GCA_003663055.1	d__Archaea;p__Halobacteriota;c__Archaeoglobi;o__Archaeoglobales;f__Archaeoglobaceae;g__Archaeoglobus_C;s__Archaeoglobus_C sp003663055	deep-sea hydrothermal vent sediments from dive 4569_9 depth 9-12 cm	Thermophilic_environment	78.45
GB_GCA_003978865.1	d__Archaea;p__Halobacteriota;c__Archaeoglobi;o__Archaeoglobales;f__Archaeoglobaceae;g__Archaeoglobus_C;s__Archaeoglobus_C sp003978865	hydrothermal vent	Thermophilic_environment	68.23
GB_GCA_015520485.1	d__Archaea;p__Halobacteriota;c__Archaeoglobi;o__Archaeoglobales;f__Archaeoglobaceae;g__Archaeoglobus_C;s__Archaeoglobus_C sp015520485	deep-sea hydrothermal deposit	Thermophilic_environment	68.89
RS_GCF_000194625.1	d__Archaea;p__Halobacteriota;c__Archaeoglobi;o__Archaeoglobales;f__Archaeoglobaceae;g__Archaeoglobus_C;s__Archaeoglobus_C veneficus	Black smoker wall; 3500 m depth	Thermophilic_environment	76.24	75	80
RS_GCF_000008665.1	d__Archaea;p__Halobacteriota;c__Archaeoglobi;o__Archaeoglobales;f__Archaeoglobaceae;g__Archaeoglobus;s__Archaeoglobus fulgidus	none	No_isolation_source	79.88	80	83
RS_GCF_016757965.1	d__Archaea;p__Halobacteriota;c__Archaeoglobi;o__Archaeoglobales;f__Archaeoglobaceae;g__Archaeoglobus;s__Archaeoglobus neptunius	marine hydrothermal vent chimney ENVO:01000129	Thermophilic_environment	78.36
GB_GCA_002507545.1	d__Archaea;p__Halobacteriota;c__Archaeoglobi;o__Archaeoglobales;f__Archaeoglobaceae;g__Archaeoglobus;s__Archaeoglobus sp002507545	sediment	Not_thermophilic_environment	80.9
GB_GCA_017656475.1	d__Archaea;p__Halobacteriota;c__Archaeoglobi;o__Archaeoglobales;f__Archaeoglobaceae;g__Archaeoglobus;s__Archaeoglobus sp017656475	deep sea sediment sample 4871-20 in thermophilic enrichment culture	Thermophilic_environment	80.16
GB_GCA_003662995.1	d__Archaea;p__Halobacteriota;c__Archaeoglobi;o__Archaeoglobales;f__Archaeoglobaceae;g__B5-G16;s__B5-G16 sp003662995	deep-sea hydrothermal vent sediments from dive 4569_2 depth 12-15 cm	Thermophilic_environment	76.18
GB_GCA_021163065.1	d__Archaea;p__Halobacteriota;c__Archaeoglobi;o__Archaeoglobales;f__Archaeoglobaceae;g__B5-G16;s__B5-G16 sp021163065	marine hydrothermal sediment	Thermophilic_environment	73.97
RS_GCF_000025505.1	d__Archaea;p__Halobacteriota;c__Archaeoglobi;o__Archaeoglobales;f__Archaeoglobaceae;g__Ferroglobus;s__Ferroglobus placidus	Derek Lovley (dlovley@microbio.umass.edu)	Not_thermophilic_environment	84.2	85	85
GB_GCA_015520115.1	d__Archaea;p__Halobacteriota;c__Archaeoglobi;o__Archaeoglobales;f__Archaeoglobaceae;g__Ferroglobus;s__Ferroglobus sp015520115	deep-sea hydrothermal deposit	Thermophilic_environment	84.49
GB_GCA_000789255.1	d__Archaea;p__Halobacteriota;c__Archaeoglobi;o__Archaeoglobales;f__Archaeoglobaceae;g__Geoglobus;s__Geoglobus acetivorans	water from hydrothermal chimney-like structure	Thermophilic_environment	78.57		81
GB_GCA_015163485.1	d__Archaea;p__Halobacteriota;c__Archaeoglobi;o__Archaeoglobales;f__Archaeoglobaceae;g__Geoglobus;s__Geoglobus acetivorans_A	none	No_isolation_source	76.79
RS_GCF_001006045.1	d__Archaea;p__Halobacteriota;c__Archaeoglobi;o__Archaeoglobales;f__Archaeoglobaceae;g__Geoglobus;s__Geoglobus ahangari	marine hydrothermal vent	Thermophilic_environment	84.12	85	88
GB_GCA_002494725.1	d__Archaea;p__Halobacteriota;c__Archaeoglobi;o__Archaeoglobales;f__Archaeoglobaceae;g__Geoglobus;s__Geoglobus sp002494725	sediment	Not_thermophilic_environment	77.35
GB_GCA_015522195.1	d__Archaea;p__Halobacteriota;c__Archaeoglobi;o__Archaeoglobales;f__Archaeoglobaceae;g__Geoglobus;s__Geoglobus sp015522195	deep-sea hydrothermal deposit	Thermophilic_environment	72.73
GB_GCA_015523645.1	d__Archaea;p__Halobacteriota;c__Archaeoglobi;o__Archaeoglobales;f__Archaeoglobaceae;g__Geoglobus;s__Geoglobus sp015523645	deep-sea hydrothermal deposit	Thermophilic_environment	80.06
GB_GCA_002010045.1	d__Archaea;p__Halobacteriota;c__Archaeoglobi;o__Archaeoglobales;f__Archaeoglobaceae;g__JdFR-22;s__JdFR-22 sp002010045	basaltic crustal fluids	Not_thermophilic_environment	66.63
GB_GCA_002010215.1	d__Archaea;p__Halobacteriota;c__Archaeoglobi;o__Archaeoglobales;f__Archaeoglobaceae;g__JdFR-37;s__JdFR-37 sp002010215	basaltic crustal fluids	Not_thermophilic_environment	76.44
GB_GCA_002010285.1	d__Archaea;p__Halobacteriota;c__Archaeoglobi;o__Archaeoglobales;f__Archaeoglobaceae;g__JdFR-41;s__JdFR-41 sp002010285	basaltic crustal fluids	Not_thermophilic_environment	79.33
GB_GCA_015523665.1	d__Archaea;p__Halobacteriota;c__Archaeoglobi;o__Archaeoglobales;f__Archaeoglobaceae;g__WAJX01;s__WAJX01 sp015523665	deep-sea hydrothermal deposit	Thermophilic_environment	81.24
GB_GCA_015523335.1	d__Archaea;p__Halobacteriota;c__Archaeoglobi;o__Archaeoglobales;f__Archaeoglobaceae;g__WAKM01;s__WAKM01 sp015523335	deep-sea hydrothermal deposit	Thermophilic_environment	78.22
GB_GCA_004347865.1	d__Archaea;p__Halobacteriota;c__Archaeoglobi;o__Archaeoglobales;f__Archaeoglobaceae;g__WYZ-LMO2;s__WYZ-LMO2 sp004347865	hot springs sediment	Thermophilic_environment	72.67
GB_GCA_011605865.1	d__Archaea;p__Halobacteriota;c__Archaeoglobi;o__Archaeoglobales;f__Archaeoglobaceae;g__WYZ-LMO2;s__WYZ-LMO2 sp011605865	sediments from hot spring shelf	Thermophilic_environment	73.27
GB_GCA_025057895.1	d__Archaea;p__Halobacteriota;c__Archaeoglobi;o__Archaeoglobales;f__Archaeoglobaceae;g__WYZ-LMO2;s__WYZ-LMO2 sp025057895	brown biofilm from alkaline hot spring	Thermophilic_environment	70.69
GB_GCA_025058735.1	d__Archaea;p__Halobacteriota;c__Archaeoglobi;o__Archaeoglobales;f__Archaeoglobaceae;g__WYZ-LMO2;s__WYZ-LMO2 sp025058735	brown biofilm from alkaline hot spring	Thermophilic_environment	73.56
GB_GCA_025058955.1	d__Archaea;p__Halobacteriota;c__Archaeoglobi;o__Archaeoglobales;f__Archaeoglobaceae;g__WYZ-LMO2;s__WYZ-LMO2 sp025058955	brown biofilm from alkaline hot spring	Thermophilic_environment	69.13
GB_GCA_025059545.1	d__Archaea;p__Halobacteriota;c__Archaeoglobi;o__Archaeoglobales;f__Archaeoglobaceae;g__WYZ-LMO2;s__WYZ-LMO2 sp025059545	brown biofilm from alkaline hot spring	Thermophilic_environment	68.88
GB_GCA_002010305.1	d__Archaea;p__Halobacteriota;c__Archaeoglobi;o__Archaeoglobales;f__JdFR-42;g__JdFR-42;s__JdFR-42 sp002010305	basaltic crustal fluids	Not_thermophilic_environment	66.9
GB_GCA_015523685.1	d__Archaea;p__Halobacteriota;c__Archaeoglobi;o__Archaeoglobales;f__JdFR-42;g__WAJW01;s__WAJW01 sp015523685	deep-sea hydrothermal deposit	Thermophilic_environment	71.56
GB_GCA_002011165.1	d__Archaea;p__Halobacteriota;c__Archaeoglobi;o__JdFR-21;f__JdFR-21;g__JdFR-21;s__JdFR-21 sp002011165	basaltic crustal fluids	Not_thermophilic_environment	77.67
GB_GCA_014361165.1	d__Archaea;p__Halobacteriota;c__Archaeoglobi;o__JdFR-21;f__JdFR-21;g__JdFR-21;s__JdFR-21 sp014361165	Shengli oilfield at Shandong province	Not_thermophilic_environment	69.5
GB_GCA_003139855.1	d__Archaea;p__Halobacteriota;c__Bog-38;o__Bog-38;f__Bog-38;g__Bog-38;s__Bog-38 sp003139855	permafrost active layer soil	Not_thermophilic_environment	40.94
GB_GCA_003158275.1	d__Archaea;p__Halobacteriota;c__Bog-38;o__Bog-38;f__Bog-38;g__Bog-38;s__Bog-38 sp003158275	permafrost active layer soil	Not_thermophilic_environment	39.66
GB_GCA_003162175.1	d__Archaea;p__Halobacteriota;c__Bog-38;o__Bog-38;f__Bog-38;g__Bog-38;s__Bog-38 sp003162175	permafrost active layer soil	Not_thermophilic_environment	41.2
GB_GCA_003170935.1	d__Archaea;p__Halobacteriota;c__Bog-38;o__Bog-38;f__Bog-38;g__Bog-38;s__Bog-38 sp003170935	permafrost active layer soil	Not_thermophilic_environment	41.19
GB_GCA_015660915.1	d__Archaea;p__Halobacteriota;c__Bog-38;o__Bog-38;f__Bog-38;g__Bog-38;s__Bog-38 sp015660915	peatland	Not_thermophilic_environment	42.38
GB_GCA_015661395.1	d__Archaea;p__Halobacteriota;c__Bog-38;o__Bog-38;f__Bog-38;g__Bog-38;s__Bog-38 sp015661395	Peatland at SPRUCE experiment site	Not_thermophilic_environment	42
RS_GCF_000710615.1	d__Archaea;p__Halobacteriota;c__Halobacteria;o__Halobacteriales;f__Haladaptataceae;g__Haladaptatus;s__Haladaptatus cibarius	Traditional salt-fermented seafood in Korea	Not_thermophilic_environment	35.76	37	37
RS_GCF_900156425.1	d__Archaea;p__Halobacteriota;c__Halobacteria;o__Halobacteriales;f__Haladaptataceae;g__Haladaptatus;s__Haladaptatus litoreus	none	No_isolation_source	35.35	37	38.5
RS_GCF_020700235.1	d__Archaea;p__Halobacteriota;c__Halobacteria;o__Halobacteriales;f__Haladaptataceae;g__Haladaptatus;s__Haladaptatus pallidirubidus	saline soil	Not_thermophilic_environment	33.26		39.5
RS_GCF_000376445.1	d__Archaea;p__Halobacteriota;c__Halobacteria;o__Halobacteriales;f__Haladaptataceae;g__Haladaptatus;s__Haladaptatus paucihalophilus	none	No_isolation_source	33.65	30	40
RS_GCF_001625445.1	d__Archaea;p__Halobacteriota;c__Halobacteria;o__Halobacteriales;f__Haladaptataceae;g__Haladaptatus;s__Haladaptatus sp001625445	saltern	Not_thermophilic_environment	32.59
GB_GCA_003298465.1	d__Archaea;p__Halobacteriota;c__Halobacteria;o__Halobacteriales;f__Haladaptataceae;g__Haladaptatus;s__Haladaptatus sp003298465	Salt mine	Not_thermophilic_environment	35.22
RS_GCF_020614375.1	d__Archaea;p__Halobacteriota;c__Halobacteria;o__Halobacteriales;f__Haladaptataceae;g__Haladaptatus;s__Haladaptatus sp020614375	saline soil	Not_thermophilic_environment	34.63
RS_GCF_020618475.1	d__Archaea;p__Halobacteriota;c__Halobacteria;o__Halobacteriales;f__Haladaptataceae;g__Haladaptatus;s__Haladaptatus sp020618475	saline soil	Not_thermophilic_environment	33.75
RS_GCF_021083305.1	d__Archaea;p__Halobacteriota;c__Halobacteria;o__Halobacteriales;f__Haladaptataceae;g__Haladaptatus;s__Haladaptatus sp021083305	sediment	Not_thermophilic_environment	32.86
GB_GCA_024227995.1	d__Archaea;p__Halobacteriota;c__Halobacteria;o__Halobacteriales;f__Haladaptataceae;g__Haladaptatus;s__Haladaptatus sp024227995	sediment	Not_thermophilic_environment	36.27
RS_GCF_004143485.2	d__Archaea;p__Halobacteriota;c__Halobacteria;o__Halobacteriales;f__Haladaptataceae;g__Halorussus;s__Halorussus amylolyticus	inland salt lake	Not_thermophilic_environment	38.25	37	37
RS_GCF_004765805.1	d__Archaea;p__Halobacteriota;c__Halobacteria;o__Halobacteriales;f__Haladaptataceae;g__Halorussus;s__Halorussus halobius	isolated from salted brown alga Laminaria	Not_thermophilic_environment	37.67
RS_GCF_008831545.1	d__Archaea;p__Halobacteriota;c__Halobacteria;o__Halobacteriales;f__Haladaptataceae;g__Halorussus;s__Halorussus halophilus	marine solar saltern	Not_thermophilic_environment	38.04
RS_GCF_003382685.1	d__Archaea;p__Halobacteriota;c__Halobacteria;o__Halobacteriales;f__Haladaptataceae;g__Halorussus;s__Halorussus litoreus	isolated from salted brown alga Laminaria	Not_thermophilic_environment	37.81	37
RS_GCF_004765795.1	d__Archaea;p__Halobacteriota;c__Halobacteria;o__Halobacteriales;f__Haladaptataceae;g__Halorussus;s__Halorussus marinus	none	No_isolation_source	37.56
RS_GCF_004087835.1	d__Archaea;p__Halobacteriota;c__Halobacteria;o__Halobacteriales;f__Haladaptataceae;g__Halorussus;s__Halorussus pelagicus	salted brown alga Laminaria	Not_thermophilic_environment	39.23
RS_GCF_003369835.1	d__Archaea;p__Halobacteriota;c__Halobacteria;o__Halobacteriales;f__Haladaptataceae;g__Halorussus;s__Halorussus rarus	marine solar saltern	Not_thermophilic_environment	36.69	37	37
RS_GCF_004765785.1	d__Archaea;p__Halobacteriota;c__Halobacteria;o__Halobacteriales;f__Haladaptataceae;g__Halorussus;s__Halorussus ruber	an inland salt lake	Not_thermophilic_environment	38.27	37	37
RS_GCF_004765815.2	d__Archaea;p__Halobacteriota;c__Halobacteria;o__Halobacteriales;f__Haladaptataceae;g__Halorussus;s__Halorussus salinus	a marine solar saltern	Not_thermophilic_environment	37.88	37	37
GB_GCA_003023465.1	d__Archaea;p__Halobacteriota;c__Halobacteria;o__Halobacteriales;f__Haladaptataceae;g__Halorussus;s__Halorussus sp003023465	salt crust	Not_thermophilic_environment	37.91
GB_GCA_005239435.1	d__Archaea;p__Halobacteriota;c__Halobacteria;o__Halobacteriales;f__Haladaptataceae;g__Halorussus;s__Halorussus sp005239435	basin	Not_thermophilic_environment	36.81
RS_GCF_010747475.1	d__Archaea;p__Halobacteriota;c__Halobacteria;o__Halobacteriales;f__Haladaptataceae;g__Halorussus;s__Halorussus sp010747475	brine pond sediments	Not_thermophilic_environment	38
RS_GCF_023238205.1	d__Archaea;p__Halobacteriota;c__Halobacteria;o__Halobacteriales;f__Haladaptataceae;g__Halorussus;s__Halorussus sp023238205	saline soil	Not_thermophilic_environment	37.48
RS_GCF_023238445.1	d__Archaea;p__Halobacteriota;c__Halobacteria;o__Halobacteriales;f__Haladaptataceae;g__Halorussus;s__Halorussus sp023238445	saline soil	Not_thermophilic_environment	37.69
RS_GCF_024138125.1	d__Archaea;p__Halobacteriota;c__Halobacteria;o__Halobacteriales;f__Haladaptataceae;g__Halorussus;s__Halorussus sp024138125	Substrate	Not_thermophilic_environment	37.9
RS_GCF_024138165.1	d__Archaea;p__Halobacteriota;c__Halobacteria;o__Halobacteriales;f__Haladaptataceae;g__Halorussus;s__Halorussus sp024138165	saline soil	Not_thermophilic_environment	37.09
RS_GCF_024218795.1	d__Archaea;p__Halobacteriota;c__Halobacteria;o__Halobacteriales;f__Haladaptataceae;g__Halorussus;s__Halorussus sp024218795	saline soil	Not_thermophilic_environment	37.89
RS_GCF_000196895.1	d__Archaea;p__Halobacteriota;c__Halobacteria;o__Halobacteriales;f__Halalkalicoccaceae;g__Halalkalicoccus;s__Halalkalicoccus jeotgali	none	No_isolation_source	36.1	37	41
RS_GCF_001593955.1	d__Archaea;p__Halobacteriota;c__Halobacteria;o__Halobacteriales;f__Halalkalicoccaceae;g__Halalkalicoccus;s__Halalkalicoccus paucihalophilus	soil	Not_thermophilic_environment	36	37	37
GB_GCA_022561895.1	d__Archaea;p__Halobacteriota;c__Halobacteria;o__Halobacteriales;f__Halalkalicoccaceae;g__Halalkalicoccus;s__Halalkalicoccus sp022561895	Mariana trench surficial sediment	Not_thermophilic_environment	36.83
RS_GCF_003697815.1	d__Archaea;p__Halobacteriota;c__Halobacteria;o__Halobacteriales;f__Halalkalicoccaceae;g__Halalkalicoccus;s__Halalkalicoccus subterraneus	Salt mine	Not_thermophilic_environment	36.79
GB_GCA_007128515.1	d__Archaea;p__Halobacteriota;c__Halobacteria;o__Halobacteriales;f__Halalkalicoccaceae;g__SKXI01;s__SKXI01 sp007128515	hypersaline soda lake sediment	Not_thermophilic_environment	39.41
GB_GCA_007129135.1	d__Archaea;p__Halobacteriota;c__Halobacteria;o__Halobacteriales;f__Halalkalicoccaceae;g__SKXI01;s__SKXI01 sp007129135	hypersaline soda lake sediment	Not_thermophilic_environment	39.58
RS_GCF_017094525.1	d__Archaea;p__Halobacteriota;c__Halobacteria;o__Halobacteriales;f__Haloarculaceae;g__Halapricum;s__Halapricum desulfuricans	Kulunda Steppe hypersaline lakes with neutral pH	Not_thermophilic_environment	38.74
RS_GCF_004799665.1	d__Archaea;p__Halobacteriota;c__Halobacteria;o__Halobacteriales;f__Haloarculaceae;g__Halapricum;s__Halapricum salinum	solar saltern in Gomso Bay	Not_thermophilic_environment	38.79	37	37
RS_GCF_009741825.1	d__Archaea;p__Halobacteriota;c__Halobacteria;o__Halobacteriales;f__Haloarculaceae;g__Halapricum;s__Halapricum sp009741825	solar salt	Not_thermophilic_environment	38.43
RS_GCF_017094465.1	d__Archaea;p__Halobacteriota;c__Halobacteria;o__Halobacteriales;f__Haloarculaceae;g__Halapricum;s__Halapricum sp017094465	Elton hypersaline lake	Not_thermophilic_environment	38.12
RS_GCF_017094505.1	d__Archaea;p__Halobacteriota;c__Halobacteria;o__Halobacteriales;f__Haloarculaceae;g__Halapricum;s__Halapricum sp017094505	Kulunda Steppe hypersaline lakes with neutral pH	Not_thermophilic_environment	38.39
RS_GCF_000336615.1	d__Archaea;p__Halobacteriota;c__Halobacteria;o__Halobacteriales;f__Haloarculaceae;g__Haloarcula;s__Haloarcula amylolytica	none	No_isolation_source	37.67	37	41
GB_GCA_000336895.1	d__Archaea;p__Halobacteriota;c__Halobacteria;o__Halobacteriales;f__Haloarculaceae;g__Haloarcula;s__Haloarcula argentinensis	none	No_isolation_source	37.33	37	45
RS_GCF_000223905.1	d__Archaea;p__Halobacteriota;c__Halobacteria;o__Halobacteriales;f__Haloarculaceae;g__Haloarcula;s__Haloarcula hispanica	none	No_isolation_source	37.45	37	40
RS_GCF_000336635.1	d__Archaea;p__Halobacteriota;c__Halobacteria;o__Halobacteriales;f__Haloarculaceae;g__Haloarcula;s__Haloarcula japonica	none	No_isolation_source	37.07	37	45
RS_GCF_005406125.1	d__Archaea;p__Halobacteriota;c__Halobacteria;o__Halobacteriales;f__Haloarculaceae;g__Haloarcula;s__Haloarcula mannanilytica	none	No_isolation_source	37.43
RS_GCF_000011085.1	d__Archaea;p__Halobacteriota;c__Halobacteria;o__Halobacteriales;f__Haloarculaceae;g__Haloarcula;s__Haloarcula marismortui	none	No_isolation_source	37.43	35
RS_GCF_001280425.1	d__Archaea;p__Halobacteriota;c__Halobacteria;o__Halobacteriales;f__Haloarculaceae;g__Haloarcula;s__Haloarcula rubripromontorii	environmental	Not_thermophilic_environment	37.45
RS_GCF_010119195.1	d__Archaea;p__Halobacteriota;c__Halobacteria;o__Halobacteriales;f__Haloarculaceae;g__Haloarcula;s__Haloarcula salina	solar saltern	Not_thermophilic_environment	36.42	37	37
RS_GCF_014647415.1	d__Archaea;p__Halobacteriota;c__Halobacteria;o__Halobacteriales;f__Haloarculaceae;g__Haloarcula;s__Haloarcula sebkhae	none	No_isolation_source	37.45	37
RS_GCF_001485575.1	d__Archaea;p__Halobacteriota;c__Halobacteria;o__Halobacteriales;f__Haloarculaceae;g__Haloarcula;s__Haloarcula sp001485575	none	No_isolation_source	37.8
RS_GCF_008729015.1	d__Archaea;p__Halobacteriota;c__Halobacteria;o__Halobacteriales;f__Haloarculaceae;g__Haloarcula;s__Haloarcula sp008729015	none	No_isolation_source	37.36
RS_GCF_002844335.1	d__Archaea;p__Halobacteriota;c__Halobacteria;o__Halobacteriales;f__Haloarculaceae;g__Haloarcula;s__Haloarcula taiwanensis	none	No_isolation_source	37.12
RS_GCF_000337775.1	d__Archaea;p__Halobacteriota;c__Halobacteria;o__Halobacteriales;f__Haloarculaceae;g__Haloarcula;s__Haloarcula vallismortis	none	No_isolation_source	37.79	37	40
RS_GCF_003862495.1	d__Archaea;p__Halobacteriota;c__Halobacteria;o__Halobacteriales;f__Haloarculaceae;g__Halocatena;s__Halocatena pleomorpha	salt pan	Not_thermophilic_environment	36.24
RS_GCF_023115355.1	d__Archaea;p__Halobacteriota;c__Halobacteria;o__Halobacteriales;f__Haloarculaceae;g__Halocatena;s__Halocatena sp023115355	sediment	Not_thermophilic_environment	36.27
RS_GCF_023276375.1	d__Archaea;p__Halobacteriota;c__Halobacteria;o__Halobacteriales;f__Haloarculaceae;g__Halocatena;s__Halocatena sp023276375	sea mud	Not_thermophilic_environment	34.78
GB_GCA_025041175.1	d__Archaea;p__Halobacteriota;c__Halobacteria;o__Halobacteriales;f__Haloarculaceae;g__Halocatena;s__Halocatena sp025041175	salt lake	Not_thermophilic_environment	36.04
GB_GCA_025041195.1	d__Archaea;p__Halobacteriota;c__Halobacteria;o__Halobacteriales;f__Haloarculaceae;g__Halocatena;s__Halocatena sp025041195	salt lake	Not_thermophilic_environment	33.75
RS_GCF_003058365.1	d__Archaea;p__Halobacteriota;c__Halobacteria;o__Halobacteriales;f__Haloarculaceae;g__Halococcoides;s__Halococcoides cellulosivorans	surface brine	Not_thermophilic_environment	39.64
RS_GCF_007421925.1	d__Archaea;p__Halobacteriota;c__Halobacteria;o__Halobacteriales;f__Haloarculaceae;g__Haloglomus;s__Haloglomus irregulare	solar saltern of Isla Cristina; Huelva; Spain	Not_thermophilic_environment	35.45	37
GB_GCA_003020985.1	d__Archaea;p__Halobacteriota;c__Halobacteria;o__Halobacteriales;f__Haloarculaceae;g__Haloglomus;s__Haloglomus sp003020985	salt crust	Not_thermophilic_environment	35.71
RS_GCF_024298825.1	d__Archaea;p__Halobacteriota;c__Halobacteria;o__Halobacteriales;f__Haloarculaceae;g__Haloglomus;s__Haloglomus sp024298825	salt	Not_thermophilic_environment	35.84
RS_GCF_024298885.1	d__Archaea;p__Halobacteriota;c__Halobacteria;o__Halobacteriales;f__Haloarculaceae;g__Haloglomus;s__Haloglomus sp024298885	salt	Not_thermophilic_environment	35.84
RS_GCF_009791395.1	d__Archaea;p__Halobacteriota;c__Halobacteria;o__Halobacteriales;f__Haloarculaceae;g__Halomarina;s__Halomarina oriensis	water	Not_thermophilic_environment	38.5	37	37
RS_GCF_023699475.1	d__Archaea;p__Halobacteriota;c__Halobacteria;o__Halobacteriales;f__Haloarculaceae;g__Halomarina;s__Halomarina rubra	Zhoushan marine solar saltern	Not_thermophilic_environment	37.78		37
RS_GCF_023074835.1	d__Archaea;p__Halobacteriota;c__Halobacteria;o__Halobacteriales;f__Haloarculaceae;g__Halomarina;s__Halomarina salina	marine solar saltern	Not_thermophilic_environment	37.7		30
GB_GCA_003021975.1	d__Archaea;p__Halobacteriota;c__Halobacteria;o__Halobacteriales;f__Haloarculaceae;g__Halomarina;s__Halomarina sp003021975	salt crust	Not_thermophilic_environment	38.01
RS_GCF_024227715.1	d__Archaea;p__Halobacteriota;c__Halobacteria;o__Halobacteriales;f__Haloarculaceae;g__Halomarina;s__Halomarina sp024227715	sediment	Not_thermophilic_environment	36.78
RS_GCF_024228315.1	d__Archaea;p__Halobacteriota;c__Halobacteria;o__Halobacteriales;f__Haloarculaceae;g__Halomarina;s__Halomarina sp024228315	sediment	Not_thermophilic_environment	36.33
RS_GCF_004681185.1	d__Archaea;p__Halobacteriota;c__Halobacteria;o__Halobacteriales;f__Haloarculaceae;g__Halomicroarcula;s__Halomicroarcula amylolytica	Salt mine	Not_thermophilic_environment	37.42
RS_GCF_010119205.1	d__Archaea;p__Halobacteriota;c__Halobacteria;o__Halobacteriales;f__Haloarculaceae;g__Halomicroarcula;s__Halomicroarcula limicola	solar saltern	Not_thermophilic_environment	37.62	37	37
RS_GCF_019599505.1	d__Archaea;p__Halobacteriota;c__Halobacteria;o__Halobacteriales;f__Haloarculaceae;g__Halomicroarcula;s__Halomicroarcula nitratireducens	saline soil	Not_thermophilic_environment	36.93
RS_GCF_014647235.1	d__Archaea;p__Halobacteriota;c__Halobacteria;o__Halobacteriales;f__Haloarculaceae;g__Halomicroarcula;s__Halomicroarcula pellucida	none	No_isolation_source	38.39	37	40
RS_GCF_019599465.1	d__Archaea;p__Halobacteriota;c__Halobacteria;o__Halobacteriales;f__Haloarculaceae;g__Halomicroarcula;s__Halomicroarcula rubra	saline soil	Not_thermophilic_environment	37.88
RS_GCF_019599405.1	d__Archaea;p__Halobacteriota;c__Halobacteria;o__Halobacteriales;f__Haloarculaceae;g__Halomicroarcula;s__Halomicroarcula salinisoli	saline soil	Not_thermophilic_environment	37.16
GB_GCA_003020925.1	d__Archaea;p__Halobacteriota;c__Halobacteria;o__Halobacteriales;f__Haloarculaceae;g__Halomicroarcula;s__Halomicroarcula sp003020925	salt crust	Not_thermophilic_environment	37.3
GB_GCA_003021755.1	d__Archaea;p__Halobacteriota;c__Halobacteria;o__Halobacteriales;f__Haloarculaceae;g__Halomicroarcula;s__Halomicroarcula sp003021755	salt crust	Not_thermophilic_environment	36.97
RS_GCF_024218775.1	d__Archaea;p__Halobacteriota;c__Halobacteria;o__Halobacteriales;f__Haloarculaceae;g__Halomicroarcula;s__Halomicroarcula sp024218775	sediment	Not_thermophilic_environment	36.85
RS_GCF_000379085.1	d__Archaea;p__Halobacteriota;c__Halobacteria;o__Halobacteriales;f__Haloarculaceae;g__Halomicrobium;s__Halomicrobium katesii	Lake Tebenquiche; Atacama saltern; Chile	Not_thermophilic_environment	38.35	40	38.5
RS_GCF_000023965.1	d__Archaea;p__Halobacteriota;c__Halobacteria;o__Halobacteriales;f__Haloarculaceae;g__Halomicrobium;s__Halomicrobium mukohataei	none	No_isolation_source	37.96	37
RS_GCF_020405185.1	d__Archaea;p__Halobacteriota;c__Halobacteria;o__Halobacteriales;f__Haloarculaceae;g__Halomicrobium;s__Halomicrobium salinisoli	gobi saline soil	Not_thermophilic_environment	39.16
GB_GCA_003021685.1	d__Archaea;p__Halobacteriota;c__Halobacteria;o__Halobacteriales;f__Haloarculaceae;g__Halomicrobium;s__Halomicrobium sp003021685	salt crust	Not_thermophilic_environment	37.83
RS_GCF_009617995.1	d__Archaea;p__Halobacteriota;c__Halobacteria;o__Halobacteriales;f__Haloarculaceae;g__Halomicrobium;s__Halomicrobium sp009617995	ENVO:01001050	Not_thermophilic_environment	38.29
RS_GCF_020217425.1	d__Archaea;p__Halobacteriota;c__Halobacteria;o__Halobacteriales;f__Haloarculaceae;g__Halomicrobium;s__Halomicrobium urmianum	salt lake	Not_thermophilic_environment	38.68		45
RS_GCF_900114435.1	d__Archaea;p__Halobacteriota;c__Halobacteria;o__Halobacteriales;f__Haloarculaceae;g__Halomicrobium;s__Halomicrobium zhouii	none	No_isolation_source	37.53	37	42
RS_GCF_004944975.1	d__Archaea;p__Halobacteriota;c__Halobacteria;o__Halobacteriales;f__Haloarculaceae;g__Halorhabdus;s__Halorhabdus amylolytica	Salt mine	Not_thermophilic_environment	38.33
RS_GCF_900880625.1	d__Archaea;p__Halobacteriota;c__Halobacteria;o__Halobacteriales;f__Haloarculaceae;g__Halorhabdus;s__Halorhabdus rudnickae	none	No_isolation_source	38.03	38	40
RS_GCF_013839425.1	d__Archaea;p__Halobacteriota;c__Halobacteria;o__Halobacteriales;f__Haloarculaceae;g__Halorhabdus;s__Halorhabdus salina	Salted seafood	Not_thermophilic_environment	38.41
RS_GCF_009690625.1	d__Archaea;p__Halobacteriota;c__Halobacteria;o__Halobacteriales;f__Haloarculaceae;g__Halorhabdus;s__Halorhabdus sp009690625	solar salt	Not_thermophilic_environment	38.51
RS_GCF_000470655.1	d__Archaea;p__Halobacteriota;c__Halobacteria;o__Halobacteriales;f__Haloarculaceae;g__Halorhabdus;s__Halorhabdus tiamatea	none	No_isolation_source	40.72	41	45
RS_GCF_000023945.1	d__Archaea;p__Halobacteriota;c__Halobacteria;o__Halobacteriales;f__Haloarculaceae;g__Halorhabdus;s__Halorhabdus utahensis	none	No_isolation_source	37.95	37	50
RS_GCF_023028225.1	d__Archaea;p__Halobacteriota;c__Halobacteria;o__Halobacteriales;f__Haloarculaceae;g__Halorientalis;s__Halorientalis litorea	salt	Not_thermophilic_environment	37.82
RS_GCF_023028345.1	d__Archaea;p__Halobacteriota;c__Halobacteria;o__Halobacteriales;f__Haloarculaceae;g__Halorientalis;s__Halorientalis marina	salt	Not_thermophilic_environment	36.06
RS_GCF_004118325.1	d__Archaea;p__Halobacteriota;c__Halobacteria;o__Halobacteriales;f__Haloarculaceae;g__Halorientalis;s__Halorientalis pallida	solar saltern	Not_thermophilic_environment	36.04
RS_GCF_900110215.1	d__Archaea;p__Halobacteriota;c__Halobacteria;o__Halobacteriales;f__Haloarculaceae;g__Halorientalis;s__Halorientalis persica	none	No_isolation_source	36.87	40	40
RS_GCF_023698535.1	d__Archaea;p__Halobacteriota;c__Halobacteria;o__Halobacteriales;f__Haloarculaceae;g__Halorientalis;s__Halorientalis regularis	marine solar saltern	Not_thermophilic_environment	36.08	37	37
RS_GCF_005049285.1	d__Archaea;p__Halobacteriota;c__Halobacteria;o__Halobacteriales;f__Haloarculaceae;g__Halorientalis;s__Halorientalis salina	Salt Lake	Not_thermophilic_environment	36.17
RS_GCF_001989615.1	d__Archaea;p__Halobacteriota;c__Halobacteria;o__Halobacteriales;f__Haloarculaceae;g__Halorientalis;s__Halorientalis sp001989615	saltern	Not_thermophilic_environment	36.04
RS_GCF_009663395.1	d__Archaea;p__Halobacteriota;c__Halobacteria;o__Halobacteriales;f__Haloarculaceae;g__Halosegnis;s__Halosegnis longus	solar saltern	Not_thermophilic_environment	37.38	37
RS_GCF_009184545.1	d__Archaea;p__Halobacteriota;c__Halobacteria;o__Halobacteriales;f__Haloarculaceae;g__Halosegnis;s__Halosegnis rubeus	solar saltern	Not_thermophilic_environment	37.29	37
GB_GCA_003021175.1	d__Archaea;p__Halobacteriota;c__Halobacteria;o__Halobacteriales;f__Haloarculaceae;g__Halosegnis;s__Halosegnis sp003021175	salt crust	Not_thermophilic_environment	37.72
GB_GCA_003021785.1	d__Archaea;p__Halobacteriota;c__Halobacteria;o__Halobacteriales;f__Haloarculaceae;g__Halosegnis;s__Halosegnis sp003021785	salt crust	Not_thermophilic_environment	38.01
GB_GCA_003023185.1	d__Archaea;p__Halobacteriota;c__Halobacteria;o__Halobacteriales;f__Haloarculaceae;g__Halosegnis;s__Halosegnis sp003023185	salt crust	Not_thermophilic_environment	37.78
RS_GCF_024298865.1	d__Archaea;p__Halobacteriota;c__Halobacteria;o__Halobacteriales;f__Haloarculaceae;g__Halosegnis;s__Halosegnis sp024298865	salt	Not_thermophilic_environment	37.09
RS_GCF_024362405.1	d__Archaea;p__Halobacteriota;c__Halobacteria;o__Halobacteriales;f__Haloarculaceae;g__Halosegnis;s__Halosegnis sp024362405	saline-alkali soil	Not_thermophilic_environment	35.16
RS_GCF_000337455.1	d__Archaea;p__Halobacteriota;c__Halobacteria;o__Halobacteriales;f__Haloarculaceae;g__Halosimplex;s__Halosimplex carlsbadense	none	No_isolation_source	37.88	37	38.5
RS_GCF_004698125.1	d__Archaea;p__Halobacteriota;c__Halobacteria;o__Halobacteriales;f__Haloarculaceae;g__Halosimplex;s__Halosimplex halophilum	hypersaline alkaline lake	Not_thermophilic_environment	38.03	37
RS_GCF_016065055.1	d__Archaea;p__Halobacteriota;c__Halobacteria;o__Halobacteriales;f__Haloarculaceae;g__Halosimplex;s__Halosimplex litoreum	deposit sediment	Not_thermophilic_environment	38.42	37	40
RS_GCF_013415905.1	d__Archaea;p__Halobacteriota;c__Halobacteria;o__Halobacteriales;f__Haloarculaceae;g__Halosimplex;s__Halosimplex pelagicum	the red brine of salted Laminaria	Not_thermophilic_environment	38.09	37	42
RS_GCF_013415885.1	d__Archaea;p__Halobacteriota;c__Halobacteria;o__Halobacteriales;f__Haloarculaceae;g__Halosimplex;s__Halosimplex rubrum	the red brine of salted Laminaria	Not_thermophilic_environment	38.06	37	42
RS_GCF_003730195.1	d__Archaea;p__Halobacteriota;c__Halobacteria;o__Halobacteriales;f__Haloarculaceae;g__Halosimplex;s__Halosimplex salinum	Yunnan	Not_thermophilic_environment	38.85	37
GB_GCA_003023165.1	d__Archaea;p__Halobacteriota;c__Halobacteria;o__Halobacteriales;f__Haloarculaceae;g__Halosimplex;s__Halosimplex sp003023165	salt crust	Not_thermophilic_environment	38.88
RS_GCF_900100385.1	d__Archaea;p__Halobacteriota;c__Halobacteria;o__Halobacteriales;f__Haloarculaceae;g__Halovenus;s__Halovenus aranensis	none	No_isolation_source	38.67		40
RS_GCF_009831575.1	d__Archaea;p__Halobacteriota;c__Halobacteria;o__Halobacteriales;f__Haloarculaceae;g__Halovenus;s__Halovenus carboxidivorans	hypersaline soil	Not_thermophilic_environment	38.25
GB_GCA_000416085.1	d__Archaea;p__Halobacteriota;c__Halobacteria;o__Halobacteriales;f__Haloarculaceae;g__Halovenus;s__Halovenus sp000416085	filtered surface water from Lake Tyrrell	Not_thermophilic_environment	39.74
GB_GCA_001564135.1	d__Archaea;p__Halobacteriota;c__Halobacteria;o__Halobacteriales;f__Haloarculaceae;g__Halovenus;s__Halovenus sp001564135	sample Tc-Br; brine of Tanatar trona crystallizer	Thermophilic_environment	38.32
GB_GCA_003021015.1	d__Archaea;p__Halobacteriota;c__Halobacteria;o__Halobacteriales;f__Haloarculaceae;g__Halovenus;s__Halovenus sp003021015	salt crust	Not_thermophilic_environment	36.47
GB_GCA_003021285.1	d__Archaea;p__Halobacteriota;c__Halobacteria;o__Halobacteriales;f__Haloarculaceae;g__Halovenus;s__Halovenus sp003021285	salt crust	Not_thermophilic_environment	37.95
GB_GCA_003021335.1	d__Archaea;p__Halobacteriota;c__Halobacteria;o__Halobacteriales;f__Haloarculaceae;g__Halovenus;s__Halovenus sp003021335	salt crust	Not_thermophilic_environment	38.97
GB_GCA_003022085.1	d__Archaea;p__Halobacteriota;c__Halobacteria;o__Halobacteriales;f__Haloarculaceae;g__Halovenus;s__Halovenus sp003022085	salt crust	Not_thermophilic_environment	36.75
GB_GCA_003022725.1	d__Archaea;p__Halobacteriota;c__Halobacteria;o__Halobacteriales;f__Haloarculaceae;g__Halovenus;s__Halovenus sp003022725	salt crust	Not_thermophilic_environment	36.9
GB_GCA_003022845.1	d__Archaea;p__Halobacteriota;c__Halobacteria;o__Halobacteriales;f__Haloarculaceae;g__Halovenus;s__Halovenus sp003022845	salt crust	Not_thermophilic_environment	36.81
GB_GCA_003551265.1	d__Archaea;p__Halobacteriota;c__Halobacteria;o__Halobacteriales;f__Haloarculaceae;g__Halovenus;s__Halovenus sp003551265	hypersaline soda lake sediment	Not_thermophilic_environment	39.35
GB_GCA_003551945.1	d__Archaea;p__Halobacteriota;c__Halobacteria;o__Halobacteriales;f__Haloarculaceae;g__Halovenus;s__Halovenus sp003551945	hypersaline soda lake sediment	Not_thermophilic_environment	37.52
GB_GCA_004015825.1	d__Archaea;p__Halobacteriota;c__Halobacteria;o__Halobacteriales;f__Haloarculaceae;g__Halovenus;s__Halovenus sp004015825	salt lake	Not_thermophilic_environment	38.68
RS_GCF_024300825.1	d__Archaea;p__Halobacteriota;c__Halobacteria;o__Halobacteriales;f__Haloarculaceae;g__Natronomonas;s__Natronomonas gomsonensis	sediment of a solar saltern	Not_thermophilic_environment	37.13
RS_GCF_013391635.1	d__Archaea;p__Halobacteriota;c__Halobacteria;o__Halobacteriales;f__Haloarculaceae;g__Natronomonas;s__Natronomonas gomsonensis_A	bottom mud	Not_thermophilic_environment	37.25
RS_GCF_013391085.1	d__Archaea;p__Halobacteriota;c__Halobacteria;o__Halobacteriales;f__Haloarculaceae;g__Natronomonas;s__Natronomonas halophila	salt lake	Not_thermophilic_environment	36.96	37
RS_GCF_000591055.1	d__Archaea;p__Halobacteriota;c__Halobacteria;o__Halobacteriales;f__Haloarculaceae;g__Natronomonas;s__Natronomonas moolapensis	none	No_isolation_source	37.94	37	38.5
RS_GCF_000026045.1	d__Archaea;p__Halobacteriota;c__Halobacteria;o__Halobacteriales;f__Haloarculaceae;g__Natronomonas;s__Natronomonas pharaonis	none	No_isolation_source	37.36	37	45
RS_GCF_013391105.1	d__Archaea;p__Halobacteriota;c__Halobacteria;o__Halobacteriales;f__Haloarculaceae;g__Natronomonas;s__Natronomonas salina	salt mine	Not_thermophilic_environment	36.72	37
RS_GCF_005239135.1	d__Archaea;p__Halobacteriota;c__Halobacteria;o__Halobacteriales;f__Haloarculaceae;g__Natronomonas;s__Natronomonas salsuginis	solar saltern	Not_thermophilic_environment	35.86	37
GB_GCA_003020965.1	d__Archaea;p__Halobacteriota;c__Halobacteria;o__Halobacteriales;f__Haloarculaceae;g__Natronomonas;s__Natronomonas sp003020965	salt crust	Not_thermophilic_environment	38.34
GB_GCA_003021005.1	d__Archaea;p__Halobacteriota;c__Halobacteria;o__Halobacteriales;f__Haloarculaceae;g__Natronomonas;s__Natronomonas sp003021005	salt crust	Not_thermophilic_environment	38.64
GB_GCA_003021325.1	d__Archaea;p__Halobacteriota;c__Halobacteria;o__Halobacteriales;f__Haloarculaceae;g__Natronomonas;s__Natronomonas sp003021325	salt crust	Not_thermophilic_environment	37.89
GB_GCA_003021745.1	d__Archaea;p__Halobacteriota;c__Halobacteria;o__Halobacteriales;f__Haloarculaceae;g__Natronomonas;s__Natronomonas sp003021745	salt crust	Not_thermophilic_environment	38.31
GB_GCA_003022815.1	d__Archaea;p__Halobacteriota;c__Halobacteria;o__Halobacteriales;f__Haloarculaceae;g__Natronomonas;s__Natronomonas sp003022815	salt crust	Not_thermophilic_environment	38.61
GB_GCA_003022905.1	d__Archaea;p__Halobacteriota;c__Halobacteria;o__Halobacteriales;f__Haloarculaceae;g__Natronomonas;s__Natronomonas sp003022905	salt crust	Not_thermophilic_environment	39.05
GB_GCA_003022945.1	d__Archaea;p__Halobacteriota;c__Halobacteria;o__Halobacteriales;f__Haloarculaceae;g__Natronomonas;s__Natronomonas sp003022945	salt crust	Not_thermophilic_environment	37.9
GB_GCA_003023535.1	d__Archaea;p__Halobacteriota;c__Halobacteria;o__Halobacteriales;f__Haloarculaceae;g__Natronomonas;s__Natronomonas sp003023535	salt crust	Not_thermophilic_environment	39.59
GB_GCA_007121575.1	d__Archaea;p__Halobacteriota;c__Halobacteria;o__Halobacteriales;f__Haloarculaceae;g__Natronomonas;s__Natronomonas sp007121575	hypersaline soda lake sediment	Not_thermophilic_environment	36.41
GB_GCA_007122455.1	d__Archaea;p__Halobacteriota;c__Halobacteria;o__Halobacteriales;f__Haloarculaceae;g__Natronomonas;s__Natronomonas sp007122455	hypersaline soda lake sediment	Not_thermophilic_environment	36.97
GB_GCA_007135435.1	d__Archaea;p__Halobacteriota;c__Halobacteria;o__Halobacteriales;f__Haloarculaceae;g__Natronomonas;s__Natronomonas sp007135435	hypersaline soda lake sediment	Not_thermophilic_environment	38.51
RS_GCF_009741925.1	d__Archaea;p__Halobacteriota;c__Halobacteria;o__Halobacteriales;f__Haloarculaceae;g__Natronomonas;s__Natronomonas sp009741925	solar salt	Not_thermophilic_environment	37.19
RS_GCF_013839515.1	d__Archaea;p__Halobacteriota;c__Halobacteria;o__Halobacteriales;f__Haloarculaceae;g__Natronomonas;s__Natronomonas sp013839515	Salt mine	Not_thermophilic_environment	36.54
GB_GCA_018609665.1	d__Archaea;p__Halobacteriota;c__Halobacteria;o__Halobacteriales;f__Haloarculaceae;g__Natronomonas;s__Natronomonas sp018609665	salt flat sediment sample	Not_thermophilic_environment	39.48
RS_GCF_024298905.1	d__Archaea;p__Halobacteriota;c__Halobacteria;o__Halobacteriales;f__Haloarculaceae;g__Natronomonas;s__Natronomonas sp024298905	salt	Not_thermophilic_environment	38.14
RS_GCF_024449025.1	d__Archaea;p__Halobacteriota;c__Halobacteria;o__Halobacteriales;f__Haloarculaceae;g__Natronomonas;s__Natronomonas sp024449025	saline water	Not_thermophilic_environment	36.38
GB_GCA_003021305.1	d__Archaea;p__Halobacteriota;c__Halobacteria;o__Halobacteriales;f__Haloarculaceae;g__QH-10-67-22;s__QH-10-67-22 sp003021305	salt crust	Not_thermophilic_environment	38.9
GB_GCA_003021105.1	d__Archaea;p__Halobacteriota;c__Halobacteria;o__Halobacteriales;f__Haloarculaceae;g__QS-1-68-17;s__QS-1-68-17 sp003021105	salt crust	Not_thermophilic_environment	36.05
GB_GCA_003021655.1	d__Archaea;p__Halobacteriota;c__Halobacteria;o__Halobacteriales;f__Haloarculaceae;g__QS-4-69-31;s__QS-4-69-31 sp003021655	salt crust	Not_thermophilic_environment	38.96
GB_GCA_003023785.1	d__Archaea;p__Halobacteriota;c__Halobacteria;o__Halobacteriales;f__Haloarculaceae;g__QS-5-68-33;s__QS-5-68-33 sp003023785	salt crust	Not_thermophilic_environment	38.73
GB_GCA_003022005.1	d__Archaea;p__Halobacteriota;c__Halobacteria;o__Halobacteriales;f__Haloarculaceae;g__QS-5-70-15;s__QS-5-70-15 sp003022005	salt crust	Not_thermophilic_environment	36.07
GB_GCA_009789175.1	d__Archaea;p__Halobacteriota;c__Halobacteria;o__Halobacteriales;f__Haloarculaceae;g__Salinibaculum;s__Salinibaculum litoreum	isolated from salted brown alga Laminaria	Not_thermophilic_environment	38.82
RS_GCF_009831455.1	d__Archaea;p__Halobacteriota;c__Halobacteria;o__Halobacteriales;f__Haloarculaceae;g__Salinirussus;s__Salinirussus salinus	marine solar saltern	Not_thermophilic_environment	37.34	37	37
GB_GCA_003022745.1	d__Archaea;p__Halobacteriota;c__Halobacteria;o__Halobacteriales;f__Haloarculaceae;g__SW-9-67-25;s__SW-9-67-25 sp003022745	salt crust	Not_thermophilic_environment	37.82
GB_GCA_003023485.1	d__Archaea;p__Halobacteriota;c__Halobacteria;o__Halobacteriales;f__Haloarculaceae;g__SW-9-67-25;s__SW-9-67-25 sp003023485	salt crust	Not_thermophilic_environment	38.49
GB_GCA_018609945.1	d__Archaea;p__Halobacteriota;c__Halobacteria;o__Halobacteriales;f__Haloarculaceae;g__SW-9-67-25;s__SW-9-67-25 sp018609945	salt flat sediment sample	Not_thermophilic_environment	36.8
RS_GCF_024972755.1	d__Archaea;p__Halobacteriota;c__Halobacteria;o__Halobacteriales;f__Halobacteriaceae;g__Halanaeroarchaeum;s__Halanaeroarchaeum sp024972755	Kulunda Steppe hypersaline lake	Not_thermophilic_environment	35.29
RS_GCF_001011115.1	d__Archaea;p__Halobacteriota;c__Halobacteria;o__Halobacteriales;f__Halobacteriaceae;g__Halanaeroarchaeum;s__Halanaeroarchaeum sulfurireducens	anoxic sediment	Not_thermophilic_environment	36.92	37
RS_GCF_000474235.1	d__Archaea;p__Halobacteriota;c__Halobacteria;o__Halobacteriales;f__Halobacteriaceae;g__Halarchaeum;s__Halarchaeum acidiphilum	none	No_isolation_source	37.89	37	37
RS_GCF_014647455.2	d__Archaea;p__Halobacteriota;c__Halobacteria;o__Halobacteriales;f__Halobacteriaceae;g__Halarchaeum;s__Halarchaeum grantii	none	No_isolation_source	39.16	45	45
RS_GCF_014647155.1	d__Archaea;p__Halobacteriota;c__Halobacteria;o__Halobacteriales;f__Halobacteriaceae;g__Halarchaeum;s__Halarchaeum nitratireducens	none	No_isolation_source	38.33	40	45
RS_GCF_014647115.1	d__Archaea;p__Halobacteriota;c__Halobacteria;o__Halobacteriales;f__Halobacteriaceae;g__Halarchaeum;s__Halarchaeum rubridurum	none	No_isolation_source	38.87	37	42.5
RS_GCF_009831555.1	d__Archaea;p__Halobacteriota;c__Halobacteria;o__Halobacteriales;f__Halobacteriaceae;g__Halobacterium;s__Halobacterium bonnevillei	salt crust	Not_thermophilic_environment	37.73
RS_GCF_001488575.1	d__Archaea;p__Halobacteriota;c__Halobacteria;o__Halobacteriales;f__Halobacteriaceae;g__Halobacterium;s__Halobacterium hubeiense	none	No_isolation_source	38.22		45
RS_GCF_900110535.1	d__Archaea;p__Halobacteriota;c__Halobacteria;o__Halobacteriales;f__Halobacteriaceae;g__Halobacterium;s__Halobacterium jilantaiense	none	No_isolation_source	38.78	37	40
RS_GCF_021233415.1	d__Archaea;p__Halobacteriota;c__Halobacteria;o__Halobacteriales;f__Halobacteriaceae;g__Halobacterium;s__Halobacterium litoreum	sediment	Not_thermophilic_environment	38.5		35
RS_GCF_021233435.1	d__Archaea;p__Halobacteriota;c__Halobacteria;o__Halobacteriales;f__Halobacteriaceae;g__Halobacterium;s__Halobacterium noricense	sediment	Not_thermophilic_environment	38.26		45
RS_GCF_008124605.1	d__Archaea;p__Halobacteriota;c__Halobacteria;o__Halobacteriales;f__Halobacteriaceae;g__Halobacterium;s__Halobacterium salinarum	none	No_isolation_source	38.74	37	50
RS_GCF_000230955.2	d__Archaea;p__Halobacteriota;c__Halobacteria;o__Halobacteriales;f__Halobacteriaceae;g__Halobacterium;s__Halobacterium sp000230955	not provided; submitted under MIGS 2.1	Not_thermophilic_environment	37.85
RS_GCF_001485535.1	d__Archaea;p__Halobacteriota;c__Halobacteria;o__Halobacteriales;f__Halobacteriaceae;g__Halobacterium;s__Halobacterium sp001485535	none	No_isolation_source	38.77
RS_GCF_009741975.1	d__Archaea;p__Halobacteriota;c__Halobacteria;o__Halobacteriales;f__Halobacteriaceae;g__Halobacterium;s__Halobacterium sp009741975	solar salt	Not_thermophilic_environment	37.99
RS_GCF_011734195.1	d__Archaea;p__Halobacteriota;c__Halobacteria;o__Halobacteriales;f__Halobacteriaceae;g__Halobacterium;s__Halobacterium sp011734195	salted radish	Not_thermophilic_environment	38.46
RS_GCF_021028995.1	d__Archaea;p__Halobacteriota;c__Halobacteria;o__Halobacteriales;f__Halobacteriaceae;g__Halobacterium;s__Halobacterium sp021028995	Brine from Triassic salt mine	Not_thermophilic_environment	38.18
RS_GCF_021249345.1	d__Archaea;p__Halobacteriota;c__Halobacteria;o__Halobacteriales;f__Halobacteriaceae;g__Halobacterium;s__Halobacterium sp021249345	sediment	Not_thermophilic_environment	38.05
RS_GCF_021249405.1	d__Archaea;p__Halobacteriota;c__Halobacteria;o__Halobacteriales;f__Halobacteriaceae;g__Halobacterium;s__Halobacterium sp021249405	sediment	Not_thermophilic_environment	38.7
RS_GCF_021729015.1	d__Archaea;p__Halobacteriota;c__Halobacteria;o__Halobacteriales;f__Halobacteriaceae;g__Halobacterium;s__Halobacterium sp021729015	sediment	Not_thermophilic_environment	38.52
RS_GCF_014647475.1	d__Archaea;p__Halobacteriota;c__Halobacteria;o__Halobacteriales;f__Halobacteriaceae;g__Halocalculus;s__Halocalculus aciditolerans	none	No_isolation_source	38.04	37	40
RS_GCF_001886955.1	d__Archaea;p__Halobacteriota;c__Halobacteria;o__Halobacteriales;f__Halobacteriaceae;g__Halodesulfurarchaeum;s__Halodesulfurarchaeum formicicum	Kulunda Steppe hypersaline lake	Not_thermophilic_environment	35.7	37
GB_GCA_018334775.1	d__Archaea;p__Halobacteriota;c__Halobacteria;o__Halobacteriales;f__Halobacteriaceae;g__Halodesulfurarchaeum;s__Halodesulfurarchaeum sp018334775	sediments	Not_thermophilic_environment	35.58
RS_GCF_020614395.1	d__Archaea;p__Halobacteriota;c__Halobacteria;o__Halobacteriales;f__Halobacteriaceae;g__Salarchaeum;s__Salarchaeum japonicum	commercial salt	Not_thermophilic_environment	38.99		40
RS_GCF_007833275.1	d__Archaea;p__Halobacteriota;c__Halobacteria;o__Halobacteriales;f__Halobacteriaceae;g__Salarchaeum;s__Salarchaeum sp007833275	Brine	Not_thermophilic_environment	38.68
RS_GCF_000334895.1	d__Archaea;p__Halobacteriota;c__Halobacteria;o__Halobacteriales;f__Halococcaceae;g__Halococcus;s__Halococcus agarilyticus	none	No_isolation_source	36.56	42	42
RS_GCF_000336675.1	d__Archaea;p__Halobacteriota;c__Halobacteria;o__Halobacteriales;f__Halococcaceae;g__Halococcus;s__Halococcus hamelinensis	none	No_isolation_source	35.44	37
RS_GCF_000336695.1	d__Archaea;p__Halobacteriota;c__Halobacteria;o__Halobacteriales;f__Halococcaceae;g__Halococcus;s__Halococcus morrhuae	none	No_isolation_source	36.6	37
RS_GCF_024508235.1	d__Archaea;p__Halobacteriota;c__Halobacteria;o__Halobacteriales;f__Halococcaceae;g__Halococcus;s__Halococcus qingdaonensis	a crude sea-salt sample collected near Qingdao in eastern China	Not_thermophilic_environment	36.62		37.5
RS_GCF_000336915.1	d__Archaea;p__Halobacteriota;c__Halobacteria;o__Halobacteriales;f__Halococcaceae;g__Halococcus;s__Halococcus saccharolyticus	none	No_isolation_source	35.76	37	37
RS_GCF_000336935.1	d__Archaea;p__Halobacteriota;c__Halobacteria;o__Halobacteriales;f__Halococcaceae;g__Halococcus;s__Halococcus salifodinae	none	No_isolation_source	36.46	37	40
RS_GCF_009900715.1	d__Archaea;p__Halobacteriota;c__Halobacteria;o__Halobacteriales;f__Halococcaceae;g__Halococcus;s__Halococcus salsus	Salt mine	Not_thermophilic_environment	35.25	37	39
RS_GCF_000755245.1	d__Archaea;p__Halobacteriota;c__Halobacteria;o__Halobacteriales;f__Halococcaceae;g__Halococcus;s__Halococcus sediminicola	none	No_isolation_source	36.3	37	37.5
GB_GCA_003021045.1	d__Archaea;p__Halobacteriota;c__Halobacteria;o__Halobacteriales;f__Halococcaceae;g__Halococcus;s__Halococcus sp003021045	salt crust	Not_thermophilic_environment	36.24
GB_GCA_003021235.1	d__Archaea;p__Halobacteriota;c__Halobacteria;o__Halobacteriales;f__Halococcaceae;g__Halococcus;s__Halococcus sp003021235	salt crust	Not_thermophilic_environment	35.27
GB_GCA_003021705.1	d__Archaea;p__Halobacteriota;c__Halobacteria;o__Halobacteriales;f__Halococcaceae;g__Halococcus;s__Halococcus sp003021705	salt crust	Not_thermophilic_environment	35.98
GB_GCA_003021725.1	d__Archaea;p__Halobacteriota;c__Halobacteria;o__Halobacteriales;f__Halococcaceae;g__Halococcus;s__Halococcus sp003021725	salt crust	Not_thermophilic_environment	35.03
GB_GCA_003022685.1	d__Archaea;p__Halobacteriota;c__Halobacteria;o__Halobacteriales;f__Halococcaceae;g__Halococcus;s__Halococcus sp003022685	salt crust	Not_thermophilic_environment	36.26
GB_GCA_003022925.1	d__Archaea;p__Halobacteriota;c__Halobacteria;o__Halobacteriales;f__Halococcaceae;g__Halococcus;s__Halococcus sp003022925	salt crust	Not_thermophilic_environment	35.39
RS_GCF_000336715.1	d__Archaea;p__Halobacteriota;c__Halobacteria;o__Halobacteriales;f__Halococcaceae;g__Halococcus;s__Halococcus thailandensis	none	No_isolation_source	37.32	37	37
GB_GCA_000496195.1	d__Archaea;p__Halobacteriota;c__Halobacteria;o__Halobacteriales;f__Haloferacaceae;g__A07HB70;s__A07HB70 sp000496195	hypersaline water sample from Lake Tyrrell	Not_thermophilic_environment	39.23
RS_GCF_002952775.1	d__Archaea;p__Halobacteriota;c__Halobacteria;o__Halobacteriales;f__Haloferacaceae;g__Halalkaliarchaeum;s__Halalkaliarchaeum desulfuricum	Brine and sediments from hypersaline alkaline lake Searles; California	Not_thermophilic_environment	38.16	37
RS_GCF_024972735.1	d__Archaea;p__Halobacteriota;c__Halobacteria;o__Halobacteriales;f__Haloferacaceae;g__Halalkaliarchaeum;s__Halalkaliarchaeum sp024972735	Kulunda Steppe hypersaline lake	Not_thermophilic_environment	37.65
RS_GCF_005543295.1	d__Archaea;p__Halobacteriota;c__Halobacteria;o__Halobacteriales;f__Haloferacaceae;g__Halalkalirubrum;s__Halalkalirubrum salinum	saline lake salinity of 23%; pH 8	Not_thermophilic_environment	35.41	37
GB_GCA_005239175.1	d__Archaea;p__Halobacteriota;c__Halobacteria;o__Halobacteriales;f__Haloferacaceae;g__Halalkalirubrum;s__Halalkalirubrum sp005239175	Salt Lake	Not_thermophilic_environment	35.98
RS_GCF_002844195.1	d__Archaea;p__Halobacteriota;c__Halobacteria;o__Halobacteriales;f__Haloferacaceae;g__Halegenticoccus;s__Halegenticoccus soli	salt lake	Not_thermophilic_environment	35.58		37
RS_GCF_004116405.1	d__Archaea;p__Halobacteriota;c__Halobacteria;o__Halobacteriales;f__Haloferacaceae;g__Halegenticoccus;s__Halegenticoccus tardaugens	salt lake	Not_thermophilic_environment	34.92
RS_GCF_900129775.1	d__Archaea;p__Halobacteriota;c__Halobacteria;o__Halobacteriales;f__Haloferacaceae;g__Halobaculum;s__Halobaculum gomorrense	none	No_isolation_source	36.27	36
RS_GCF_013401515.1	d__Archaea;p__Halobacteriota;c__Halobacteria;o__Halobacteriales;f__Haloferacaceae;g__Halobaculum;s__Halobaculum halophilum	sediment in salt lake	Not_thermophilic_environment	35.32	37
RS_GCF_019823105.1	d__Archaea;p__Halobacteriota;c__Halobacteria;o__Halobacteriales;f__Haloferacaceae;g__Halobaculum;s__Halobaculum magnesiiphilum	none	No_isolation_source	36.58	37	45
RS_GCF_019880245.1	d__Archaea;p__Halobacteriota;c__Halobacteria;o__Halobacteriales;f__Haloferacaceae;g__Halobaculum;s__Halobaculum roseum	none	No_isolation_source	36.31	37	40
RS_GCF_019880225.1	d__Archaea;p__Halobacteriota;c__Halobacteria;o__Halobacteriales;f__Haloferacaceae;g__Halobaculum;s__Halobaculum rubrum	sediment	Not_thermophilic_environment	36.65
RS_GCF_013402875.1	d__Archaea;p__Halobacteriota;c__Halobacteria;o__Halobacteriales;f__Haloferacaceae;g__Halobaculum;s__Halobaculum salinum	saline soil sample	Not_thermophilic_environment	35.63	37
RS_GCF_009831625.1	d__Archaea;p__Halobacteriota;c__Halobacteria;o__Halobacteriales;f__Haloferacaceae;g__Halobaculum;s__Halobaculum saliterrae	hypersaline soil	Not_thermophilic_environment	36.53
GB_GCA_003020945.1	d__Archaea;p__Halobacteriota;c__Halobacteria;o__Halobacteriales;f__Haloferacaceae;g__Halobaculum;s__Halobaculum sp003020945	salt crust	Not_thermophilic_environment	38.31
GB_GCA_018609965.1	d__Archaea;p__Halobacteriota;c__Halobacteria;o__Halobacteriales;f__Haloferacaceae;g__Halobaculum;s__Halobaculum sp018609965	salt flat sediment sample	Not_thermophilic_environment	40.28
RS_GCF_021431925.1	d__Archaea;p__Halobacteriota;c__Halobacteria;o__Halobacteriales;f__Haloferacaceae;g__Halobaculum;s__Halobaculum sp021431925	solar salt	Not_thermophilic_environment	37.82
RS_GCF_000495475.1	d__Archaea;p__Halobacteriota;c__Halobacteria;o__Halobacteriales;f__Haloferacaceae;g__Halobaculum;s__Halobaculum tyrrellense	hypersaline waters of Lake Tyrrell	Not_thermophilic_environment	38.74
RS_GCF_007655485.1	d__Archaea;p__Halobacteriota;c__Halobacteria;o__Halobacteriales;f__Haloferacaceae;g__Halobellus;s__Halobellus captivus	Salt mine	Not_thermophilic_environment	35.8
RS_GCF_900107195.1	d__Archaea;p__Halobacteriota;c__Halobacteria;o__Halobacteriales;f__Haloferacaceae;g__Halobellus;s__Halobellus clavatus	none	No_isolation_source	36.85	37	37
RS_GCF_024464655.1	d__Archaea;p__Halobacteriota;c__Halobacteria;o__Halobacteriales;f__Haloferacaceae;g__Halobellus;s__Halobellus inordinatus	Yuncheng salt lake	Not_thermophilic_environment	37		37
RS_GCF_004799685.1	d__Archaea;p__Halobacteriota;c__Halobacteria;o__Halobacteriales;f__Haloferacaceae;g__Halobellus;s__Halobellus limi	Taibei marine solar saltern near Lianyungang city	Not_thermophilic_environment	36.89	37	45
RS_GCF_024464595.1	d__Archaea;p__Halobacteriota;c__Halobacteria;o__Halobacteriales;f__Haloferacaceae;g__Halobellus;s__Halobellus litoreus	Gangxi marine solar saltern	Not_thermophilic_environment	36.27		37
RS_GCF_024494595.1	d__Archaea;p__Halobacteriota;c__Halobacteria;o__Halobacteriales;f__Haloferacaceae;g__Halobellus;s__Halobellus rarus	salt lake	Not_thermophilic_environment	37		37
RS_GCF_014212355.1	d__Archaea;p__Halobacteriota;c__Halobacteria;o__Halobacteriales;f__Haloferacaceae;g__Halobellus;s__Halobellus ruber	solar salten	Not_thermophilic_environment	35.59	37
RS_GCF_000739575.1	d__Archaea;p__Halobacteriota;c__Halobacteria;o__Halobacteriales;f__Haloferacaceae;g__Halobellus;s__Halobellus rufus	none	No_isolation_source	36.49	37	37
RS_GCF_014646875.1	d__Archaea;p__Halobacteriota;c__Halobacteria;o__Halobacteriales;f__Haloferacaceae;g__Halobellus;s__Halobellus salinus	none	No_isolation_source	36.95	37	37
GB_GCA_003665935.1	d__Archaea;p__Halobacteriota;c__Halobacteria;o__Halobacteriales;f__Haloferacaceae;g__Halobellus;s__Halobellus sp003665935	summer tide-pools	Not_thermophilic_environment	35.52
RS_GCF_000337795.1	d__Archaea;p__Halobacteriota;c__Halobacteria;o__Halobacteriales;f__Haloferacaceae;g__Haloferax;s__Haloferax denitrificans	none	No_isolation_source	36.86	37	50
RS_GCF_000336755.1	d__Archaea;p__Halobacteriota;c__Halobacteria;o__Halobacteriales;f__Haloferacaceae;g__Haloferax;s__Haloferax elongans	none	No_isolation_source	38.4	37	53
RS_GCF_000336775.1	d__Archaea;p__Halobacteriota;c__Halobacteria;o__Halobacteriales;f__Haloferacaceae;g__Haloferax;s__Haloferax gibbonsii	none	No_isolation_source	37.04	37	40
RS_GCF_000336955.1	d__Archaea;p__Halobacteriota;c__Halobacteria;o__Halobacteriales;f__Haloferacaceae;g__Haloferax;s__Haloferax larsenii	none	No_isolation_source	37.84	37	43.5
RS_GCF_009674605.1	d__Archaea;p__Halobacteriota;c__Halobacteria;o__Halobacteriales;f__Haloferacaceae;g__Haloferax;s__Haloferax litoreum	tidal flat	Not_thermophilic_environment	37.29
RS_GCF_009674585.1	d__Archaea;p__Halobacteriota;c__Halobacteria;o__Halobacteriales;f__Haloferacaceae;g__Haloferax;s__Haloferax marinisediminis	tidal flat	Not_thermophilic_environment	36.93
RS_GCF_009674625.1	d__Archaea;p__Halobacteriota;c__Halobacteria;o__Halobacteriales;f__Haloferacaceae;g__Haloferax;s__Haloferax marinum	Sea water	Not_thermophilic_environment	37.4
RS_GCF_001469875.2	d__Archaea;p__Halobacteriota;c__Halobacteria;o__Halobacteriales;f__Haloferacaceae;g__Haloferax;s__Haloferax marisrubri	Discovery deep brine-seawater interface	Not_thermophilic_environment	37.33
RS_GCF_001368915.1	d__Archaea;p__Halobacteriota;c__Halobacteria;o__Halobacteriales;f__Haloferacaceae;g__Haloferax;s__Haloferax massiliensis	none	No_isolation_source	37.05		37
RS_GCF_000306765.2	d__Archaea;p__Halobacteriota;c__Halobacteria;o__Halobacteriales;f__Haloferacaceae;g__Haloferax;s__Haloferax mediterranei	none	No_isolation_source	36.73	37	50.5
RS_GCF_000337815.1	d__Archaea;p__Halobacteriota;c__Halobacteria;o__Halobacteriales;f__Haloferacaceae;g__Haloferax;s__Haloferax mucosum	none	No_isolation_source	38.83	37	47.5
RS_GCF_000336815.1	d__Archaea;p__Halobacteriota;c__Halobacteria;o__Halobacteriales;f__Haloferacaceae;g__Haloferax;s__Haloferax prahovense	none	No_isolation_source	36.76	37	43
RS_GCF_001469865.1	d__Archaea;p__Halobacteriota;c__Halobacteria;o__Halobacteriales;f__Haloferacaceae;g__Haloferax;s__Haloferax profundi	brine-seawater interface	Not_thermophilic_environment	37.75
RS_GCF_001482285.1	d__Archaea;p__Halobacteriota;c__Halobacteria;o__Halobacteriales;f__Haloferacaceae;g__Haloferax;s__Haloferax sp001482285	salt mine	Not_thermophilic_environment	36.94
RS_GCF_000337835.1	d__Archaea;p__Halobacteriota;c__Halobacteria;o__Halobacteriales;f__Haloferacaceae;g__Haloferax;s__Haloferax sulfurifontis	none	No_isolation_source	36.66	37	34.5
RS_GCF_000025685.1	d__Archaea;p__Halobacteriota;c__Halobacteria;o__Halobacteriales;f__Haloferacaceae;g__Haloferax;s__Haloferax volcanii	none	No_isolation_source	37.04	37	45
RS_GCF_000172995.2	d__Archaea;p__Halobacteriota;c__Halobacteria;o__Halobacteriales;f__Haloferacaceae;g__Halogeometricum;s__Halogeometricum borinquense	none	No_isolation_source	37.59	37	40
RS_GCF_900115785.1	d__Archaea;p__Halobacteriota;c__Halobacteria;o__Halobacteriales;f__Haloferacaceae;g__Halogeometricum;s__Halogeometricum limi	none	No_isolation_source	38.68		37
RS_GCF_000337095.1	d__Archaea;p__Halobacteriota;c__Halobacteria;o__Halobacteriales;f__Haloferacaceae;g__Halogeometricum;s__Halogeometricum pallidum	none	No_isolation_source	37.24	37	30
RS_GCF_900112175.1	d__Archaea;p__Halobacteriota;c__Halobacteria;o__Halobacteriales;f__Haloferacaceae;g__Halogeometricum;s__Halogeometricum rufum	none	No_isolation_source	38.31	37	41
RS_GCF_900110465.1	d__Archaea;p__Halobacteriota;c__Halobacteria;o__Halobacteriales;f__Haloferacaceae;g__Halogranum;s__Halogranum amylolyticum	none	No_isolation_source	36.37	37	37
RS_GCF_900103715.1	d__Archaea;p__Halobacteriota;c__Halobacteria;o__Halobacteriales;f__Haloferacaceae;g__Halogranum;s__Halogranum gelatinilyticum	none	No_isolation_source	35.79	37	37
RS_GCF_900114455.1	d__Archaea;p__Halobacteriota;c__Halobacteria;o__Halobacteriales;f__Haloferacaceae;g__Halogranum;s__Halogranum rubrum	none	No_isolation_source	36.98	37	37
RS_GCF_900109065.1	d__Archaea;p__Halobacteriota;c__Halobacteria;o__Halobacteriales;f__Haloferacaceae;g__Halohasta;s__Halohasta litchfieldiae	none	No_isolation_source	35.84	32	30
RS_GCF_024494645.1	d__Archaea;p__Halobacteriota;c__Halobacteria;o__Halobacteriales;f__Haloferacaceae;g__Halohasta;s__Halohasta litorea	aquaculture farm	Not_thermophilic_environment	36.25		40
GB_GCA_001563795.1	d__Archaea;p__Halobacteriota;c__Halobacteria;o__Halobacteriales;f__Haloferacaceae;g__Halohasta;s__Halohasta sp001563795	sample B1-Br-g2; brine of Lake Bitter-1	Not_thermophilic_environment	37.11
GB_GCA_003554115.1	d__Archaea;p__Halobacteriota;c__Halobacteria;o__Halobacteriales;f__Haloferacaceae;g__Halohasta;s__Halohasta sp003554115	hypersaline soda lake sediment	Not_thermophilic_environment	37.01
RS_GCF_024178165.1	d__Archaea;p__Halobacteriota;c__Halobacteria;o__Halobacteriales;f__Haloferacaceae;g__Halohasta;s__Halohasta sp024178165	saline soil	Not_thermophilic_environment	35.13
RS_GCF_900115675.1	d__Archaea;p__Halobacteriota;c__Halobacteria;o__Halobacteriales;f__Haloferacaceae;g__Halolamina;s__Halolamina pelagica	none	No_isolation_source	35.55	37
RS_GCF_001307315.1	d__Archaea;p__Halobacteriota;c__Halobacteria;o__Halobacteriales;f__Haloferacaceae;g__Halolamina;s__Halolamina pelagica_B	Natural Saltern	Not_thermophilic_environment	34.45
RS_GCF_000739555.1	d__Archaea;p__Halobacteriota;c__Halobacteria;o__Halobacteriales;f__Haloferacaceae;g__Halolamina;s__Halolamina rubra	none	No_isolation_source	35.14	37	37
RS_GCF_017874235.1	d__Archaea;p__Halobacteriota;c__Halobacteria;o__Halobacteriales;f__Haloferacaceae;g__Halolamina;s__Halolamina salifodinae	none	No_isolation_source	35.45	37	39.5
RS_GCF_001282785.1	d__Archaea;p__Halobacteriota;c__Halobacteria;o__Halobacteriales;f__Haloferacaceae;g__Halolamina;s__Halolamina sediminis	solar saltern	Not_thermophilic_environment	35.74	38	38.5
GB_GCA_000224475.1	d__Archaea;p__Halobacteriota;c__Halobacteria;o__Halobacteriales;f__Haloferacaceae;g__Halolamina;s__Halolamina sp000224475	none	No_isolation_source	36.16
RS_GCF_002025255.2	d__Archaea;p__Halobacteriota;c__Halobacteria;o__Halobacteriales;f__Haloferacaceae;g__Halolamina;s__Halolamina sp002025255	solar salt	Not_thermophilic_environment	35.74
RS_GCF_003605575.1	d__Archaea;p__Halobacteriota;c__Halobacteria;o__Halobacteriales;f__Haloferacaceae;g__Halonotius;s__Halonotius aquaticus	solar saltern	Not_thermophilic_environment	36.26
RS_GCF_003605635.1	d__Archaea;p__Halobacteriota;c__Halobacteria;o__Halobacteriales;f__Haloferacaceae;g__Halonotius;s__Halonotius pteroides	solar saltern	Not_thermophilic_environment	36.22	37	45
RS_GCF_006861655.1	d__Archaea;p__Halobacteriota;c__Halobacteria;o__Halobacteriales;f__Haloferacaceae;g__Halonotius;s__Halonotius roseus	solar saltern	Not_thermophilic_environment	36.09	37	37
GB_GCA_000496215.1	d__Archaea;p__Halobacteriota;c__Halobacteria;o__Halobacteriales;f__Haloferacaceae;g__Halonotius;s__Halonotius sp000496215	hypersaline water sample from Lake Tyrrell	Not_thermophilic_environment	36.61
RS_GCF_006861665.1	d__Archaea;p__Halobacteriota;c__Halobacteria;o__Halobacteriales;f__Haloferacaceae;g__Halonotius;s__Halonotius terrestris	saline soil	Not_thermophilic_environment	36.07	37	37
RS_GCF_001462205.1	d__Archaea;p__Halobacteriota;c__Halobacteria;o__Halobacteriales;f__Haloferacaceae;g__Haloparvum;s__Haloparvum sedimenti	salt mine	Not_thermophilic_environment	35.74	37	42
RS_GCF_900113245.1	d__Archaea;p__Halobacteriota;c__Halobacteria;o__Halobacteriales;f__Haloferacaceae;g__Halopelagius;s__Halopelagius inordinatus	none	No_isolation_source	38.18	37	37
RS_GCF_900100875.1	d__Archaea;p__Halobacteriota;c__Halobacteria;o__Halobacteriales;f__Haloferacaceae;g__Halopelagius;s__Halopelagius longus	none	No_isolation_source	37.95	37	48
RS_GCF_900108505.1	d__Archaea;p__Halobacteriota;c__Halobacteria;o__Halobacteriales;f__Haloferacaceae;g__Halopenitus;s__Halopenitus malekzadehii	none	No_isolation_source	36.82		40
RS_GCF_900107205.1	d__Archaea;p__Halobacteriota;c__Halobacteria;o__Halobacteriales;f__Haloferacaceae;g__Halopenitus;s__Halopenitus persicus	none	No_isolation_source	36.31
RS_GCF_002355635.1	d__Archaea;p__Halobacteriota;c__Halobacteria;o__Halobacteriales;f__Haloferacaceae;g__Halopenitus;s__Halopenitus persicus_A	food product	Not_thermophilic_environment	36.33	37	40
RS_GCF_003856835.1	d__Archaea;p__Halobacteriota;c__Halobacteria;o__Halobacteriales;f__Haloferacaceae;g__Haloplanus;s__Haloplanus aerogenes	sediment of marine solar saltern	Not_thermophilic_environment	34.95	37	38.5
RS_GCF_000427685.1	d__Archaea;p__Halobacteriota;c__Halobacteria;o__Halobacteriales;f__Haloferacaceae;g__Haloplanus;s__Haloplanus natans	none	No_isolation_source	35.77	37	40
RS_GCF_024494725.1	d__Archaea;p__Halobacteriota;c__Halobacteria;o__Halobacteriales;f__Haloferacaceae;g__Haloplanus;s__Haloplanus ruber	aquaculture farm	Not_thermophilic_environment	35.63		37
RS_GCF_003342675.1	d__Archaea;p__Halobacteriota;c__Halobacteria;o__Halobacteriales;f__Haloferacaceae;g__Haloplanus;s__Haloplanus rubicundus	solar salt	Not_thermophilic_environment	35.28	37
RS_GCF_024498175.1	d__Archaea;p__Halobacteriota;c__Halobacteria;o__Halobacteriales;f__Haloferacaceae;g__Haloplanus;s__Haloplanus salinarum	brine samples from the Gomso solar saltern	Not_thermophilic_environment	35.91	37	37
RS_GCF_003336245.1	d__Archaea;p__Halobacteriota;c__Halobacteria;o__Halobacteriales;f__Haloferacaceae;g__Haloplanus;s__Haloplanus salinus	crystallizer pond of Yinggehai marine solar saltern	Not_thermophilic_environment	35.1	37	37
RS_GCF_023276355.1	d__Archaea;p__Halobacteriota;c__Halobacteria;o__Halobacteriales;f__Haloferacaceae;g__Haloplanus;s__Haloplanus sp023276355	salt	Not_thermophilic_environment	36.82
RS_GCF_023703775.1	d__Archaea;p__Halobacteriota;c__Halobacteria;o__Halobacteriales;f__Haloferacaceae;g__Haloplanus;s__Haloplanus sp023703775	salt	Not_thermophilic_environment	36.47
RS_GCF_023703795.1	d__Archaea;p__Halobacteriota;c__Halobacteria;o__Halobacteriales;f__Haloferacaceae;g__Haloplanus;s__Haloplanus sp023703795	salt	Not_thermophilic_environment	36.16
RS_GCF_900107665.1	d__Archaea;p__Halobacteriota;c__Halobacteria;o__Halobacteriales;f__Haloferacaceae;g__Haloplanus;s__Haloplanus vescus	none	No_isolation_source	37.09	37	40
RS_GCF_003439925.1	d__Archaea;p__Halobacteriota;c__Halobacteria;o__Halobacteriales;f__Haloferacaceae;g__Haloprofundus;s__Haloprofundus halophilus	inland saline soil	Not_thermophilic_environment	37.05	37	37
RS_GCF_001469955.1	d__Archaea;p__Halobacteriota;c__Halobacteria;o__Halobacteriales;f__Haloferacaceae;g__Haloprofundus;s__Haloprofundus marisrubri	brine-seawater interface	Not_thermophilic_environment	37.04	35	34
RS_GCF_020097815.1	d__Archaea;p__Halobacteriota;c__Halobacteria;o__Halobacteriales;f__Haloferacaceae;g__Haloprofundus;s__Haloprofundus sp020097815	saline soil	Not_thermophilic_environment	37.12
RS_GCF_020097835.1	d__Archaea;p__Halobacteriota;c__Halobacteria;o__Halobacteriales;f__Haloferacaceae;g__Haloprofundus;s__Haloprofundus sp020097835	salt lake	Not_thermophilic_environment	37.21
RS_GCF_020150815.1	d__Archaea;p__Halobacteriota;c__Halobacteria;o__Halobacteriales;f__Haloferacaceae;g__Haloprofundus;s__Haloprofundus sp020150815	sediment	Not_thermophilic_environment	36.65
GB_GCA_000416005.1	d__Archaea;p__Halobacteriota;c__Halobacteria;o__Halobacteriales;f__Haloferacaceae;g__Haloquadratum;s__Haloquadratum sp000416005	filtered surface water from Lake Tyrrell	Not_thermophilic_environment	33.46
RS_GCF_000237865.1	d__Archaea;p__Halobacteriota;c__Halobacteria;o__Halobacteriales;f__Haloferacaceae;g__Haloquadratum;s__Haloquadratum walsbyi	none	No_isolation_source	37.78	37	45
GB_GCA_000415965.1	d__Archaea;p__Halobacteriota;c__Halobacteria;o__Halobacteriales;f__Haloferacaceae;g__Haloquadratum;s__Haloquadratum walsbyi_A	filtered surface water from Lake Tyrrell	Not_thermophilic_environment	37.67
GB_GCA_000415985.1	d__Archaea;p__Halobacteriota;c__Halobacteria;o__Halobacteriales;f__Haloferacaceae;g__Haloquadratum;s__Haloquadratum walsbyi_B	filtered surface water from Lake Tyrrell	Not_thermophilic_environment	37.42
RS_GCF_001542905.1	d__Archaea;p__Halobacteriota;c__Halobacteria;o__Halobacteriales;f__Haloferacaceae;g__Halorubrum;s__Halorubrum aethiopicum	rock salt obtained from Danakil depression in Ethiopia	Not_thermophilic_environment	36.58	37	41
RS_GCF_000336995.1	d__Archaea;p__Halobacteriota;c__Halobacteria;o__Halobacteriales;f__Haloferacaceae;g__Halorubrum;s__Halorubrum aidingense	none	No_isolation_source	35.78	37	41
RS_GCF_017873815.1	d__Archaea;p__Halobacteriota;c__Halobacteria;o__Halobacteriales;f__Haloferacaceae;g__Halorubrum;s__Halorubrum alkaliphilum	none	No_isolation_source	36.57	37	38
RS_GCF_004114995.1	d__Archaea;p__Halobacteriota;c__Halobacteria;o__Halobacteriales;f__Haloferacaceae;g__Halorubrum;s__Halorubrum amylolyticum	Salt mine	Not_thermophilic_environment	35.52	37	38
RS_GCF_900113615.1	d__Archaea;p__Halobacteriota;c__Halobacteria;o__Halobacteriales;f__Haloferacaceae;g__Halorubrum;s__Halorubrum aquaticum	none	No_isolation_source	36.97	37	37.5
RS_GCF_000336875.1	d__Archaea;p__Halobacteriota;c__Halobacteria;o__Halobacteriales;f__Haloferacaceae;g__Halorubrum;s__Halorubrum californiense	none	No_isolation_source	36.27		37
RS_GCF_900182635.1	d__Archaea;p__Halobacteriota;c__Halobacteria;o__Halobacteriales;f__Haloferacaceae;g__Halorubrum;s__Halorubrum cibi	none	No_isolation_source	36.67	37	33.5
RS_GCF_000337035.1	d__Archaea;p__Halobacteriota;c__Halobacteria;o__Halobacteriales;f__Haloferacaceae;g__Halorubrum;s__Halorubrum coriense	none	No_isolation_source	36.01	37	50
RS_GCF_007671725.1	d__Archaea;p__Halobacteriota;c__Halobacteria;o__Halobacteriales;f__Haloferacaceae;g__Halorubrum;s__Halorubrum depositum	salt deposit	Not_thermophilic_environment	36.17	37	38
RS_GCF_000337335.1	d__Archaea;p__Halobacteriota;c__Halobacteria;o__Halobacteriales;f__Haloferacaceae;g__Halorubrum;s__Halorubrum distributum	none	No_isolation_source	35.93	37	45
RS_GCF_002114285.1	d__Archaea;p__Halobacteriota;c__Halobacteria;o__Halobacteriales;f__Haloferacaceae;g__Halorubrum;s__Halorubrum ezzemoulense	water	Not_thermophilic_environment	35.89	37	38.5
RS_GCF_002252985.1	d__Archaea;p__Halobacteriota;c__Halobacteria;o__Halobacteriales;f__Haloferacaceae;g__Halorubrum;s__Halorubrum halodurans	endorheic salt-lake	Not_thermophilic_environment	36.35	37	37
RS_GCF_000739595.1	d__Archaea;p__Halobacteriota;c__Halobacteria;o__Halobacteriales;f__Haloferacaceae;g__Halorubrum;s__Halorubrum halophilum	none	No_isolation_source	35.5	37	37.5
RS_GCF_000337075.1	d__Archaea;p__Halobacteriota;c__Halobacteria;o__Halobacteriales;f__Haloferacaceae;g__Halorubrum;s__Halorubrum hochstenium	none	No_isolation_source	36.97
RS_GCF_000337355.1	d__Archaea;p__Halobacteriota;c__Halobacteria;o__Halobacteriales;f__Haloferacaceae;g__Halorubrum;s__Halorubrum kocurii	none	No_isolation_source	36	37	37
RS_GCF_000022205.1	d__Archaea;p__Halobacteriota;c__Halobacteria;o__Halobacteriales;f__Haloferacaceae;g__Halorubrum;s__Halorubrum lacusprofundi	none	No_isolation_source	34.33	30	36
RS_GCF_024494655.1	d__Archaea;p__Halobacteriota;c__Halobacteria;o__Halobacteriales;f__Haloferacaceae;g__Halorubrum;s__Halorubrum laminariae	aquaculture farm	Not_thermophilic_environment	36.55		30
RS_GCF_000337375.1	d__Archaea;p__Halobacteriota;c__Halobacteria;o__Halobacteriales;f__Haloferacaceae;g__Halorubrum;s__Halorubrum lipolyticum	none	No_isolation_source	36.21	37	46.5
RS_GCF_002727125.1	d__Archaea;p__Halobacteriota;c__Halobacteria;o__Halobacteriales;f__Haloferacaceae;g__Halorubrum;s__Halorubrum persicum	endorheic salt-lake	Not_thermophilic_environment	35.09	37	37
RS_GCF_024494685.1	d__Archaea;p__Halobacteriota;c__Halobacteria;o__Halobacteriales;f__Haloferacaceae;g__Halorubrum;s__Halorubrum rubrum	salt lake	Not_thermophilic_environment	36.46		37
RS_GCF_024494565.1	d__Archaea;p__Halobacteriota;c__Halobacteria;o__Halobacteriales;f__Haloferacaceae;g__Halorubrum;s__Halorubrum rutilum	marine solar saltern	Not_thermophilic_environment	36.36		37
RS_GCF_000337915.1	d__Archaea;p__Halobacteriota;c__Halobacteria;o__Halobacteriales;f__Haloferacaceae;g__Halorubrum;s__Halorubrum saccharovorum	none	No_isolation_source	35.98	37	50
RS_GCF_013267195.1	d__Archaea;p__Halobacteriota;c__Halobacteria;o__Halobacteriales;f__Haloferacaceae;g__Halorubrum;s__Halorubrum salinarum	solar salt farm	Not_thermophilic_environment	35.64
RS_GCF_024494575.1	d__Archaea;p__Halobacteriota;c__Halobacteria;o__Halobacteriales;f__Haloferacaceae;g__Halorubrum;s__Halorubrum salinum	marine solar saltern	Not_thermophilic_environment	36.85		30
RS_GCF_002286985.1	d__Archaea;p__Halobacteriota;c__Halobacteria;o__Halobacteriales;f__Haloferacaceae;g__Halorubrum;s__Halorubrum salipaludis	saline alkaline soil	Not_thermophilic_environment	35.61
RS_GCF_007671685.1	d__Archaea;p__Halobacteriota;c__Halobacteria;o__Halobacteriales;f__Haloferacaceae;g__Halorubrum;s__Halorubrum salsamenti	brine of salt mine	Not_thermophilic_environment	35.47	37	42
RS_GCF_900111935.1	d__Archaea;p__Halobacteriota;c__Halobacteria;o__Halobacteriales;f__Haloferacaceae;g__Halorubrum;s__Halorubrum sodomense	none	No_isolation_source	36.75	37
RS_GCF_018228765.1	d__Archaea;p__Halobacteriota;c__Halobacteria;o__Halobacteriales;f__Haloferacaceae;g__Halorubrum;s__Halorubrum sp000296615	sea shore water	Not_thermophilic_environment	36.75
GB_GCA_000496175.1	d__Archaea;p__Halobacteriota;c__Halobacteria;o__Halobacteriales;f__Haloferacaceae;g__Halorubrum;s__Halorubrum sp000496175	hypersaline water sample from Lake Tyrrell	Not_thermophilic_environment	36.31
RS_GCF_000746205.1	d__Archaea;p__Halobacteriota;c__Halobacteria;o__Halobacteriales;f__Haloferacaceae;g__Halorubrum;s__Halorubrum sp000746205	none	No_isolation_source	36.69
RS_GCF_001261915.1	d__Archaea;p__Halobacteriota;c__Halobacteria;o__Halobacteriales;f__Haloferacaceae;g__Halorubrum;s__Halorubrum sp001261915	water	Not_thermophilic_environment	35.93
GB_GCA_001564205.1	d__Archaea;p__Halobacteriota;c__Halobacteria;o__Halobacteriales;f__Haloferacaceae;g__Halorubrum;s__Halorubrum sp001564205	sample PL-Br10; brine of Picturesque Lake	Not_thermophilic_environment	34.66
RS_GCF_002252755.1	d__Archaea;p__Halobacteriota;c__Halobacteria;o__Halobacteriales;f__Haloferacaceae;g__Halorubrum;s__Halorubrum sp002252755	endorheic salt-lake	Not_thermophilic_environment	36.08
GB_GCA_003023405.1	d__Archaea;p__Halobacteriota;c__Halobacteria;o__Halobacteriales;f__Haloferacaceae;g__Halorubrum;s__Halorubrum sp003023405	salt crust	Not_thermophilic_environment	36.65
RS_GCF_003287355.1	d__Archaea;p__Halobacteriota;c__Halobacteria;o__Halobacteriales;f__Haloferacaceae;g__Halorubrum;s__Halorubrum sp003287355	water sample	Not_thermophilic_environment	36.47
GB_GCA_003554605.1	d__Archaea;p__Halobacteriota;c__Halobacteria;o__Halobacteriales;f__Haloferacaceae;g__Halorubrum;s__Halorubrum sp003554605	hypersaline soda lake sediment	Not_thermophilic_environment	34.74
RS_GCF_003666015.1	d__Archaea;p__Halobacteriota;c__Halobacteria;o__Halobacteriales;f__Haloferacaceae;g__Halorubrum;s__Halorubrum sp003666015	summer tide-pools	Not_thermophilic_environment	36.53
RS_GCF_003697845.1	d__Archaea;p__Halobacteriota;c__Halobacteria;o__Halobacteriales;f__Haloferacaceae;g__Halorubrum;s__Halorubrum sp003697845	Salt mine	Not_thermophilic_environment	36.32
RS_GCF_003721435.2	d__Archaea;p__Halobacteriota;c__Halobacteria;o__Halobacteriales;f__Haloferacaceae;g__Halorubrum;s__Halorubrum sp003721435	solar salt	Not_thermophilic_environment	35.53
RS_GCF_003781945.1	d__Archaea;p__Halobacteriota;c__Halobacteria;o__Halobacteriales;f__Haloferacaceae;g__Halorubrum;s__Halorubrum sp003781945	Brine	Not_thermophilic_environment	35.74
RS_GCF_003990725.2	d__Archaea;p__Halobacteriota;c__Halobacteria;o__Halobacteriales;f__Haloferacaceae;g__Halorubrum;s__Halorubrum sp003990725	water sample	Not_thermophilic_environment	35.44
RS_GCF_004114375.1	d__Archaea;p__Halobacteriota;c__Halobacteria;o__Halobacteriales;f__Haloferacaceae;g__Halorubrum;s__Halorubrum sp004114375	Salt Crust	Not_thermophilic_environment	36.71
RS_GCF_005435165.1	d__Archaea;p__Halobacteriota;c__Halobacteria;o__Halobacteriales;f__Haloferacaceae;g__Halorubrum;s__Halorubrum sp005435165	saturated brine	Not_thermophilic_environment	36.15
RS_GCF_009742825.1	d__Archaea;p__Halobacteriota;c__Halobacteria;o__Halobacteriales;f__Haloferacaceae;g__Halorubrum;s__Halorubrum sp009742825	solar salt	Not_thermophilic_environment	35.85
RS_GCF_009806985.1	d__Archaea;p__Halobacteriota;c__Halobacteria;o__Halobacteriales;f__Haloferacaceae;g__Halorubrum;s__Halorubrum sp009806985	soda lake	Not_thermophilic_environment	35.93
RS_GCF_018623055.1	d__Archaea;p__Halobacteriota;c__Halobacteria;o__Halobacteriales;f__Haloferacaceae;g__Halorubrum;s__Halorubrum sp018623055	Yuncheng Salt Lake	Not_thermophilic_environment	37.04
RS_GCF_000337415.1	d__Archaea;p__Halobacteriota;c__Halobacteria;o__Halobacteriales;f__Haloferacaceae;g__Halorubrum;s__Halorubrum tebenquichense	none	No_isolation_source	37.28	37	40
RS_GCF_017873555.1	d__Archaea;p__Halobacteriota;c__Halobacteria;o__Halobacteriales;f__Haloferacaceae;g__Halorubrum;s__Halorubrum trapanicum	none	No_isolation_source	36.26	37
RS_GCF_002355655.1	d__Archaea;p__Halobacteriota;c__Halobacteria;o__Halobacteriales;f__Haloferacaceae;g__Halorubrum;s__Halorubrum trapanicum_A	solar salt	Not_thermophilic_environment	36.42
RS_GCF_900188065.1	d__Archaea;p__Halobacteriota;c__Halobacteria;o__Halobacteriales;f__Haloferacaceae;g__Halorubrum;s__Halorubrum vacuolatum	none	No_isolation_source	35.78	37	40
RS_GCF_900102375.1	d__Archaea;p__Halobacteriota;c__Halobacteria;o__Halobacteriales;f__Haloferacaceae;g__Halorubrum;s__Halorubrum xinjiangense	none	No_isolation_source	36.36	37	40
GB_GCA_000496235.1	d__Archaea;p__Halobacteriota;c__Halobacteria;o__Halobacteriales;f__Haloferacaceae;g__J07HR59;s__J07HR59 sp000496235	hypersaline water sample from Lake Tyrrell	Not_thermophilic_environment	39.11
RS_GCF_023638035.1	d__Archaea;p__Halobacteriota;c__Halobacteria;o__Halobacteriales;f__Haloferacaceae;g__Natronocalculus;s__Natronocalculus amylovorans	hypersaline soda lake	Not_thermophilic_environment	35.2
GB_GCA_001563965.1	d__Archaea;p__Halobacteriota;c__Halobacteria;o__Halobacteriales;f__Haloferacaceae;g__PL-Br10-E2g29;s__PL-Br10-E2g29 sp001563965	sample PL-Br10; brine of Picturesque Lake	Not_thermophilic_environment	34.48
RS_GCF_007004735.1	d__Archaea;p__Halobacteriota;c__Halobacteria;o__Halobacteriales;f__Haloferacaceae;g__Salinigranum;s__Salinigranum halophilum	Soil sample in saltern	Not_thermophilic_environment	37.56	37	41
RS_GCF_002906575.1	d__Archaea;p__Halobacteriota;c__Halobacteria;o__Halobacteriales;f__Haloferacaceae;g__Salinigranum;s__Salinigranum rubrum	marine solar saltern brine	Not_thermophilic_environment	37.07	37	37
RS_GCF_009176545.1	d__Archaea;p__Halobacteriota;c__Halobacteria;o__Halobacteriales;f__Haloferacaceae;g__Salinigranum;s__Salinigranum salinum	soil from Yangjiang marine saltern in southern region of China	Not_thermophilic_environment	37.07	37	37
GB_GCA_024228675.1	d__Archaea;p__Halobacteriota;c__Halobacteria;o__Halobacteriales;f__Haloferacaceae;g__Salinigranum;s__Salinigranum sp024228675	Saline soil	Not_thermophilic_environment	36.31
RS_GCF_020567425.1	d__Archaea;p__Halobacteriota;c__Halobacteria;o__Halobacteriales;f__Haloferacaceae;g__Salinirubrum;s__Salinirubrum litoreum	saline soil	Not_thermophilic_environment	37.72		37
RS_GCF_024296665.1	d__Archaea;p__Halobacteriota;c__Halobacteria;o__Halobacteriales;f__Natrialbaceae;g__AD-4;s__AD-4 sp024296665	Aiding salt lake	Not_thermophilic_environment	38.8
RS_GCF_900103505.1	d__Archaea;p__Halobacteriota;c__Halobacteria;o__Halobacteriales;f__Natrialbaceae;g__Haloarchaeobius;s__Haloarchaeobius iranensis	none	No_isolation_source	36.71	37	40
RS_GCF_024495425.1	d__Archaea;p__Halobacteriota;c__Halobacteria;o__Halobacteriales;f__Natrialbaceae;g__Haloarchaeobius;s__Haloarchaeobius litoreus	Saline soil of Gangxi marine solar saltern	Not_thermophilic_environment	36.65		37
RS_GCF_024464185.1	d__Archaea;p__Halobacteriota;c__Halobacteria;o__Halobacteriales;f__Natrialbaceae;g__Haloarchaeobius;s__Haloarchaeobius salinus	Yuncheng salt lake	Not_thermophilic_environment	36.93		37
RS_GCF_024609245.1	d__Archaea;p__Halobacteriota;c__Halobacteria;o__Halobacteriales;f__Natrialbaceae;g__Haloarchaeobius;s__Haloarchaeobius sp024609245	Salted seafood	Not_thermophilic_environment	37.35
RS_GCF_900112205.1	d__Archaea;p__Halobacteriota;c__Halobacteria;o__Halobacteriales;f__Natrialbaceae;g__Halobiforma;s__Halobiforma haloterrestris	none	No_isolation_source	37.36	39
RS_GCF_000226975.2	d__Archaea;p__Halobacteriota;c__Halobacteria;o__Halobacteriales;f__Natrialbaceae;g__Halobiforma;s__Halobiforma lacisalsi	Ayakekumsalt Lake	Not_thermophilic_environment	37.61	37	43.5
RS_GCF_000337895.1	d__Archaea;p__Halobacteriota;c__Halobacteria;o__Halobacteriales;f__Natrialbaceae;g__Halobiforma;s__Halobiforma nitratireducens	none	No_isolation_source	37.78	37	38.5
RS_GCF_000455345.1	d__Archaea;p__Halobacteriota;c__Halobacteria;o__Halobacteriales;f__Natrialbaceae;g__Halopiger_A;s__Halopiger_A goleimassiliensis	none	No_isolation_source	38.53	53	55
RS_GCF_000455365.1	d__Archaea;p__Halobacteriota;c__Halobacteria;o__Halobacteriales;f__Natrialbaceae;g__Halopiger_B;s__Halopiger_B djelfimassiliensis	none	No_isolation_source	36.96	40	40
RS_GCF_003610195.1	d__Archaea;p__Halobacteriota;c__Halobacteria;o__Halobacteriales;f__Natrialbaceae;g__Halopiger;s__Halopiger aswanensis	none	No_isolation_source	37.23	37
RS_GCF_000217715.1	d__Archaea;p__Halobacteriota;c__Halobacteria;o__Halobacteriales;f__Natrialbaceae;g__Halopiger;s__Halopiger xanaduensis	sediment of Lake Shangmatala	Not_thermophilic_environment	37.85	37	37
RS_GCF_020567525.1	d__Archaea;p__Halobacteriota;c__Halobacteria;o__Halobacteriales;f__Natrialbaceae;g__Halorubellus;s__Halorubellus salinus	saline soil	Not_thermophilic_environment	37.76		37
RS_GCF_011440375.1	d__Archaea;p__Halobacteriota;c__Halobacteria;o__Halobacteriales;f__Natrialbaceae;g__Halorubellus;s__Halorubellus sp011440375	soil	Not_thermophilic_environment	38.1
RS_GCF_900116205.1	d__Archaea;p__Halobacteriota;c__Halobacteria;o__Halobacteriales;f__Natrialbaceae;g__Halostagnicola;s__Halostagnicola kamekurae	none	No_isolation_source	37.08	37	30
RS_GCF_000517625.1	d__Archaea;p__Halobacteriota;c__Halobacteria;o__Halobacteriales;f__Natrialbaceae;g__Halostagnicola;s__Halostagnicola larsenii	sediment of saline lake	Not_thermophilic_environment	36.97	37	37
RS_GCF_000691505.1	d__Archaea;p__Halobacteriota;c__Halobacteria;o__Halobacteriales;f__Natrialbaceae;g__Halostagnicola;s__Halostagnicola sp000691505	none	No_isolation_source	37.44
RS_GCF_017352155.2	d__Archaea;p__Halobacteriota;c__Halobacteria;o__Halobacteriales;f__Natrialbaceae;g__Haloterrigena;s__Haloterrigena alkaliphila	Salt lake	Not_thermophilic_environment	37.61
RS_GCF_013342145.1	d__Archaea;p__Halobacteriota;c__Halobacteria;o__Halobacteriales;f__Natrialbaceae;g__Haloterrigena;s__Haloterrigena gelatinilytica	salt lake sediment	Not_thermophilic_environment	36.97
RS_GCF_003977755.1	d__Archaea;p__Halobacteriota;c__Halobacteria;o__Halobacteriales;f__Natrialbaceae;g__Haloterrigena;s__Haloterrigena salifodinae	Salt mine	Not_thermophilic_environment	36.53
RS_GCF_000337495.1	d__Archaea;p__Halobacteriota;c__Halobacteria;o__Halobacteriales;f__Natrialbaceae;g__Haloterrigena;s__Haloterrigena salina	none	No_isolation_source	36.87	37	37
RS_GCF_000025325.1	d__Archaea;p__Halobacteriota;c__Halobacteria;o__Halobacteriales;f__Natrialbaceae;g__Haloterrigena;s__Haloterrigena turkmenica	none	No_isolation_source	37.27	37	51
RS_GCF_023008545.1	d__Archaea;p__Halobacteriota;c__Halobacteria;o__Halobacteriales;f__Natrialbaceae;g__Halovarius;s__Halovarius luteus	brine	Not_thermophilic_environment	37.94		45
RS_GCF_000337515.1	d__Archaea;p__Halobacteriota;c__Halobacteria;o__Halobacteriales;f__Natrialbaceae;g__Halovivax;s__Halovivax asiaticus	none	No_isolation_source	37.02	37	37
RS_GCF_024498195.1	d__Archaea;p__Halobacteriota;c__Halobacteria;o__Halobacteriales;f__Natrialbaceae;g__Halovivax;s__Halovivax cerinus	a mud sample of the Aran- Bidgol salt lake in Iran	Not_thermophilic_environment	37.59		40
RS_GCF_023093535.1	d__Archaea;p__Halobacteriota;c__Halobacteria;o__Halobacteriales;f__Natrialbaceae;g__Halovivax;s__Halovivax limisalsi	a saline mud sample	Not_thermophilic_environment	37.68		35
RS_GCF_000328525.1	d__Archaea;p__Halobacteriota;c__Halobacteria;o__Halobacteriales;f__Natrialbaceae;g__Halovivax;s__Halovivax ruber	saline lake	Not_thermophilic_environment	37.1	37	37
GB_GCA_007119345.1	d__Archaea;p__Halobacteriota;c__Halobacteria;o__Halobacteriales;f__Natrialbaceae;g__Halovivax;s__Halovivax sp007119345	hypersaline soda lake sediment	Not_thermophilic_environment	38.78
GB_GCA_007135505.1	d__Archaea;p__Halobacteriota;c__Halobacteria;o__Halobacteriales;f__Natrialbaceae;g__Halovivax;s__Halovivax sp007135505	hypersaline soda lake sediment	Not_thermophilic_environment	37.22
RS_GCF_024300625.1	d__Archaea;p__Halobacteriota;c__Halobacteria;o__Halobacteriales;f__Natrialbaceae;g__Halovivax;s__Halovivax sp024300625	sediment	Not_thermophilic_environment	38.18
GB_GCA_022869805.1	d__Archaea;p__Halobacteriota;c__Halobacteria;o__Halobacteriales;f__Natrialbaceae;g__JALIQP01;s__JALIQP01 sp022869805	saline soil	Not_thermophilic_environment	36.73
RS_GCF_023028105.1	d__Archaea;p__Halobacteriota;c__Halobacteria;o__Halobacteriales;f__Natrialbaceae;g__JALIQP01;s__JALIQP01 sp023028105	saline soil	Not_thermophilic_environment	36.67
RS_GCF_023566055.1	d__Archaea;p__Halobacteriota;c__Halobacteria;o__Halobacteriales;f__Natrialbaceae;g__JALIQP01;s__JALIQP01 sp023566055	salt field sediment	Not_thermophilic_environment	37.03
RS_GCF_017357405.1	d__Archaea;p__Halobacteriota;c__Halobacteria;o__Halobacteriales;f__Natrialbaceae;g__KZCA124;s__KZCA124 sp017357405	Salt lake	Not_thermophilic_environment	38.68
RS_GCF_002156705.1	d__Archaea;p__Halobacteriota;c__Halobacteria;o__Halobacteriales;f__Natrialbaceae;g__Natrarchaeobaculum;s__Natrarchaeobaculum aegyptiacum	lakes Abu Dawood; Baida and Fazda of the Wadi An Natrun	Not_thermophilic_environment	38.13	55	52
GB_GCA_001563805.1	d__Archaea;p__Halobacteriota;c__Halobacteria;o__Halobacteriales;f__Natrialbaceae;g__Natrarchaeobaculum;s__Natrarchaeobaculum sp001563805	sample B1-Br-g2; brine of Lake Bitter-1	Not_thermophilic_environment	38
GB_GCA_001563885.1	d__Archaea;p__Halobacteriota;c__Halobacteria;o__Halobacteriales;f__Natrialbaceae;g__Natrarchaeobaculum;s__Natrarchaeobaculum sp001563885	sample B1-Br-g2; brine of Lake Bitter-1	Not_thermophilic_environment	37.51
RS_GCF_003430825.1	d__Archaea;p__Halobacteriota;c__Halobacteria;o__Halobacteriales;f__Natrialbaceae;g__Natrarchaeobaculum;s__Natrarchaeobaculum sulfurireducens	Kulunda Steppe hypersaline lake	Not_thermophilic_environment	37.72	37
RS_GCF_003841505.1	d__Archaea;p__Halobacteriota;c__Halobacteria;o__Halobacteriales;f__Natrialbaceae;g__Natrarchaeobius;s__Natrarchaeobius chitinivorans	sediment	Not_thermophilic_environment	37.69	37
RS_GCF_003841465.1	d__Archaea;p__Halobacteriota;c__Halobacteria;o__Halobacteriales;f__Natrialbaceae;g__Natrarchaeobius;s__Natrarchaeobius chitinivorans_A	sediment	Not_thermophilic_environment	38.15
RS_GCF_003841485.1	d__Archaea;p__Halobacteriota;c__Halobacteria;o__Halobacteriales;f__Natrialbaceae;g__Natrarchaeobius;s__Natrarchaeobius halalkaliphilus	sediment	Not_thermophilic_environment	37.62	37	45
RS_GCF_008245225.1	d__Archaea;p__Halobacteriota;c__Halobacteria;o__Halobacteriales;f__Natrialbaceae;g__Natrarchaeobius;s__Natrarchaeobius swarupiae	sediment	Not_thermophilic_environment	37.71	37	40
RS_GCF_000337535.1	d__Archaea;p__Halobacteriota;c__Halobacteria;o__Halobacteriales;f__Natrialbaceae;g__Natrialba;s__Natrialba aegyptia	none	No_isolation_source	36.62	37
RS_GCF_000337555.1	d__Archaea;p__Halobacteriota;c__Halobacteria;o__Halobacteriales;f__Natrialbaceae;g__Natrialba;s__Natrialba asiatica	none	No_isolation_source	36.23	37
RS_GCF_000337135.1	d__Archaea;p__Halobacteriota;c__Halobacteria;o__Halobacteriales;f__Natrialbaceae;g__Natrialba;s__Natrialba chahannaoensis	none	No_isolation_source	37.92	37	45
RS_GCF_000337575.1	d__Archaea;p__Halobacteriota;c__Halobacteria;o__Halobacteriales;f__Natrialbaceae;g__Natrialba;s__Natrialba hulunbeirensis	none	No_isolation_source	37.7	41	50
RS_GCF_000025625.1	d__Archaea;p__Halobacteriota;c__Halobacteria;o__Halobacteriales;f__Natrialbaceae;g__Natrialba;s__Natrialba magadii	ATCC 43099	Not_thermophilic_environment	37.91	37	38.5
RS_GCF_001861355.1	d__Archaea;p__Halobacteriota;c__Halobacteria;o__Halobacteriales;f__Natrialbaceae;g__Natrialba;s__Natrialba sp001861355	brine sample	Not_thermophilic_environment	37.98
RS_GCF_000337595.1	d__Archaea;p__Halobacteriota;c__Halobacteria;o__Halobacteriales;f__Natrialbaceae;g__Natrialba;s__Natrialba taiwanensis	none	No_isolation_source	36.58	37
RS_GCF_023008585.1	d__Archaea;p__Halobacteriota;c__Halobacteria;o__Halobacteriales;f__Natrialbaceae;g__Natribaculum;s__Natribaculum breve	saline soil	Not_thermophilic_environment	38.61		37
RS_GCF_000731985.1	d__Archaea;p__Halobacteriota;c__Halobacteria;o__Halobacteriales;f__Natrialbaceae;g__Natrinema;s__Natrinema altunense	Ayakekum salt lake - low temperature; low nutrient levels; abundant sunlight and remote geographical location; pH of the water was approximately pH 7-8	Not_thermophilic_environment	35.81	37
RS_GCF_020515625.1	d__Archaea;p__Halobacteriota;c__Halobacteria;o__Halobacteriales;f__Natrialbaceae;g__Natrinema;s__Natrinema amylolyticum	sediment	Not_thermophilic_environment	36.75
RS_GCF_002494345.1	d__Archaea;p__Halobacteriota;c__Halobacteria;o__Halobacteriales;f__Natrialbaceae;g__Natrinema;s__Natrinema ejinorense	salin lake	Not_thermophilic_environment	36.03	37	37
RS_GCF_000337175.1	d__Archaea;p__Halobacteriota;c__Halobacteria;o__Halobacteriales;f__Natrialbaceae;g__Natrinema;s__Natrinema gari	none	No_isolation_source	35.88	37	38.5
RS_GCF_013402815.2	d__Archaea;p__Halobacteriota;c__Halobacteria;o__Halobacteriales;f__Natrialbaceae;g__Natrinema;s__Natrinema halophilum	salt mine	Not_thermophilic_environment	35.37
RS_GCF_004217335.1	d__Archaea;p__Halobacteriota;c__Halobacteria;o__Halobacteriales;f__Natrialbaceae;g__Natrinema;s__Natrinema hispanicum	none	No_isolation_source	36.4	35
RS_GCF_900111485.1	d__Archaea;p__Halobacteriota;c__Halobacteria;o__Halobacteriales;f__Natrialbaceae;g__Natrinema;s__Natrinema hispanicum_A	none	No_isolation_source	36.75
RS_GCF_000337475.1	d__Archaea;p__Halobacteriota;c__Halobacteria;o__Halobacteriales;f__Natrialbaceae;g__Natrinema;s__Natrinema limicola	none	No_isolation_source	36.63	37	47.5
GB_GCA_000690595.2	d__Archaea;p__Halobacteriota;c__Halobacteria;o__Halobacteriales;f__Natrialbaceae;g__Natrinema;s__Natrinema mahii	solar saltern	Not_thermophilic_environment	36.03		50
RS_GCF_000337615.1	d__Archaea;p__Halobacteriota;c__Halobacteria;o__Halobacteriales;f__Natrialbaceae;g__Natrinema;s__Natrinema pallidum	none	No_isolation_source	35.82	37
RS_GCF_000230735.2	d__Archaea;p__Halobacteriota;c__Halobacteria;o__Halobacteriales;f__Natrialbaceae;g__Natrinema;s__Natrinema pellirubrum	red heat in salted hides (spoiled fish)	Not_thermophilic_environment	36.17	37
RS_GCF_001953745.1	d__Archaea;p__Halobacteriota;c__Halobacteria;o__Halobacteriales;f__Natrialbaceae;g__Natrinema;s__Natrinema saccharevitans	salt lake	Not_thermophilic_environment	36.12	37	43.5
RS_GCF_900110865.1	d__Archaea;p__Halobacteriota;c__Halobacteria;o__Halobacteriales;f__Natrialbaceae;g__Natrinema;s__Natrinema salaciae	none	No_isolation_source	36.13	45	45
RS_GCF_900110455.1	d__Archaea;p__Halobacteriota;c__Halobacteria;o__Halobacteriales;f__Natrialbaceae;g__Natrinema;s__Natrinema salifodinae	none	No_isolation_source	36.46	37	41
RS_GCF_020405205.1	d__Archaea;p__Halobacteriota;c__Halobacteria;o__Halobacteriales;f__Natrialbaceae;g__Natrinema;s__Natrinema salinisoli	saline soil sediment	Not_thermophilic_environment	36.47
RS_GCF_002572525.1	d__Archaea;p__Halobacteriota;c__Halobacteria;o__Halobacteriales;f__Natrialbaceae;g__Natrinema;s__Natrinema sp002572525	solar salt	Not_thermophilic_environment	36.41
RS_GCF_005938085.1	d__Archaea;p__Halobacteriota;c__Halobacteria;o__Halobacteriales;f__Natrialbaceae;g__Natrinema;s__Natrinema sp005938085	the solar saltern of the Western Salt Co.	Not_thermophilic_environment	36.7
RS_GCF_013456555.2	d__Archaea;p__Halobacteriota;c__Halobacteria;o__Halobacteriales;f__Natrialbaceae;g__Natrinema;s__Natrinema sp013456555	Salt mine	Not_thermophilic_environment	36.09
RS_GCF_019879105.1	d__Archaea;p__Halobacteriota;c__Halobacteria;o__Halobacteriales;f__Natrialbaceae;g__Natrinema;s__Natrinema sp019879105	salt lake sediment	Not_thermophilic_environment	36.46
RS_GCF_020405225.1	d__Archaea;p__Halobacteriota;c__Halobacteria;o__Halobacteriales;f__Natrialbaceae;g__Natrinema;s__Natrinema sp020405225	sediment	Not_thermophilic_environment	36.6
RS_GCF_024227435.1	d__Archaea;p__Halobacteriota;c__Halobacteria;o__Halobacteriales;f__Natrialbaceae;g__Natrinema;s__Natrinema sp024227435	sediment	Not_thermophilic_environment	36.08
RS_GCF_024266705.1	d__Archaea;p__Halobacteriota;c__Halobacteria;o__Halobacteriales;f__Natrialbaceae;g__Natrinema;s__Natrinema sp024266705	sediment	Not_thermophilic_environment	36.07
RS_GCF_024296685.1	d__Archaea;p__Halobacteriota;c__Halobacteria;o__Halobacteriales;f__Natrialbaceae;g__Natrinema;s__Natrinema sp024296685	sediment	Not_thermophilic_environment	35.62
GB_GCA_000337115.1	d__Archaea;p__Halobacteriota;c__Halobacteria;o__Halobacteriales;f__Natrialbaceae;g__Natrinema;s__Natrinema thermotolerans	none	No_isolation_source	35.95	37	50
RS_GCF_000337195.1	d__Archaea;p__Halobacteriota;c__Halobacteria;o__Halobacteriales;f__Natrialbaceae;g__Natrinema;s__Natrinema versiforme	none	No_isolation_source	36.51	37
RS_GCF_005576615.1	d__Archaea;p__Halobacteriota;c__Halobacteria;o__Halobacteriales;f__Natrialbaceae;g__Natrinema;s__Natrinema versiforme_A	Salt mine	Not_thermophilic_environment	36.05		41.5
RS_GCF_000230715.2	d__Archaea;p__Halobacteriota;c__Halobacteria;o__Halobacteriales;f__Natrialbaceae;g__Natronobacterium;s__Natronobacterium gregoryi	lake water	Not_thermophilic_environment	37.94	37	37
RS_GCF_900104065.1	d__Archaea;p__Halobacteriota;c__Halobacteria;o__Halobacteriales;f__Natrialbaceae;g__Natronobacterium;s__Natronobacterium texcoconense	none	No_isolation_source	37.75	37	37
RS_GCF_024362525.1	d__Archaea;p__Halobacteriota;c__Halobacteria;o__Halobacteriales;f__Natrialbaceae;g__Natronobiforma;s__Natronobiforma sp024362525	sediment	Not_thermophilic_environment	36.93
RS_GCF_000337675.1	d__Archaea;p__Halobacteriota;c__Halobacteria;o__Halobacteriales;f__Natrialbaceae;g__Natronococcus;s__Natronococcus amylolyticus	none	No_isolation_source	37.23	37	42.5
RS_GCF_000337695.1	d__Archaea;p__Halobacteriota;c__Halobacteria;o__Halobacteriales;f__Natrialbaceae;g__Natronococcus;s__Natronococcus jeotgali	none	No_isolation_source	37.04	37	41
RS_GCF_000328685.1	d__Archaea;p__Halobacteriota;c__Halobacteria;o__Halobacteriales;f__Natrialbaceae;g__Natronococcus;s__Natronococcus occultus	Soda lake Lake Magadi	Not_thermophilic_environment	37.99	37	37.5
RS_GCF_008122205.1	d__Archaea;p__Halobacteriota;c__Halobacteria;o__Halobacteriales;f__Natrialbaceae;g__Natronococcus;s__Natronococcus pandeyae	sediment	Not_thermophilic_environment	37.22
GB_GCA_003559215.1	d__Archaea;p__Halobacteriota;c__Halobacteria;o__Halobacteriales;f__Natrialbaceae;g__Natronococcus;s__Natronococcus sp003559215	hypersaline soda lake sediment	Not_thermophilic_environment	37.3
RS_GCF_023913515.1	d__Archaea;p__Halobacteriota;c__Halobacteria;o__Halobacteriales;f__Natrialbaceae;g__Natronococcus;s__Natronococcus sp023913515	salt lake sediment	Not_thermophilic_environment	36.78
RS_GCF_002177135.1	d__Archaea;p__Halobacteriota;c__Halobacteria;o__Halobacteriales;f__Natrialbaceae;g__Natronolimnobius;s__Natronolimnobius baerhuensis	soda lake	Not_thermophilic_environment	38.55	37	37
RS_GCF_011043775.1	d__Archaea;p__Halobacteriota;c__Halobacteria;o__Halobacteriales;f__Natrialbaceae;g__Natronolimnobius;s__Natronolimnobius sp011043775	hypersaline chloride-sulfate lake	Not_thermophilic_environment	38.48
RS_GCF_000337215.1	d__Archaea;p__Halobacteriota;c__Halobacteria;o__Halobacteriales;f__Natrialbaceae;g__Natronolimnohabitans;s__Natronolimnohabitans innermongolicus	none	No_isolation_source	37.1	37	43
RS_GCF_009392895.1	d__Archaea;p__Halobacteriota;c__Halobacteria;o__Halobacteriales;f__Natrialbaceae;g__Natronorubrum;s__Natronorubrum aibiense	Xinjiang Aibi Salt Lake	Not_thermophilic_environment	36.5	37	45
RS_GCF_004799645.1	d__Archaea;p__Halobacteriota;c__Halobacteria;o__Halobacteriales;f__Natrialbaceae;g__Natronorubrum;s__Natronorubrum bangense	The Bange salt-alkaline lake in Tibet	Not_thermophilic_environment	37.33	37	45
RS_GCF_001971705.1	d__Archaea;p__Halobacteriota;c__Halobacteria;o__Halobacteriales;f__Natrialbaceae;g__Natronorubrum;s__Natronorubrum daqingense	none	No_isolation_source	37.87	37	35
RS_GCF_009834785.1	d__Archaea;p__Halobacteriota;c__Halobacteria;o__Halobacteriales;f__Natrialbaceae;g__Natronorubrum;s__Natronorubrum halalkaliphilum	soda lake	Not_thermophilic_environment	37.13
RS_GCF_003670115.1	d__Archaea;p__Halobacteriota;c__Halobacteria;o__Halobacteriales;f__Natrialbaceae;g__Natronorubrum;s__Natronorubrum halophilum	Dabancheng salt lake	Not_thermophilic_environment	36.01
RS_GCF_900108095.1	d__Archaea;p__Halobacteriota;c__Halobacteria;o__Halobacteriales;f__Natrialbaceae;g__Natronorubrum;s__Natronorubrum sediminis	none	No_isolation_source	37.68	37	37
RS_GCF_000337735.1	d__Archaea;p__Halobacteriota;c__Halobacteria;o__Halobacteriales;f__Natrialbaceae;g__Natronorubrum;s__Natronorubrum sulfidifaciens	none	No_isolation_source	37.15	37	45.5
RS_GCF_900100335.1	d__Archaea;p__Halobacteriota;c__Halobacteria;o__Halobacteriales;f__Natrialbaceae;g__Natronorubrum;s__Natronorubrum texcoconense	none	No_isolation_source	36.89	37	37
RS_GCF_900156475.1	d__Archaea;p__Halobacteriota;c__Halobacteria;o__Halobacteriales;f__Natrialbaceae;g__Natronorubrum;s__Natronorubrum thiooxidans	none	No_isolation_source	36.79	30
RS_GCF_000383975.1	d__Archaea;p__Halobacteriota;c__Halobacteria;o__Halobacteriales;f__Natrialbaceae;g__Natronorubrum;s__Natronorubrum tibetense	Sediment of the Bange salt-alkaline lake in Tibet	Not_thermophilic_environment	36.9	37	45
RS_GCF_006543045.1	d__Archaea;p__Halobacteriota;c__Halobacteria;o__Halobacteriales;f__Natrialbaceae;g__Salinadaptatus;s__Salinadaptatus halalkaliphilus	salt pond with salinity of 32%; pH 7	Not_thermophilic_environment	37.05	37
RS_GCF_020177375.1	d__Archaea;p__Halobacteriota;c__Halobacteria;o__Halobacteriales;f__Natrialbaceae;g__Saliphagus;s__Saliphagus infecundisoli	soil	Not_thermophilic_environment	36.83		37
GB_GCA_001564255.1	d__Archaea;p__Halobacteriota;c__Halobacteria;o__Halobacteriales;f__Natrialbaceae;g__Tc-Br11-E2g1;s__Tc-Br11-E2g1 sp001564255	sample Tc-Br; brine of Tanatar trona crystallizer	Thermophilic_environment	38.96
GB_GCA_001564115.1	d__Archaea;p__Halobacteriota;c__Halobacteria;o__Halobacteriales;f__Natrialbaceae;g__Tc-Br11-E2g8;s__Tc-Br11-E2g8 sp001564115	sample Tc-Br; brine of Tanatar trona crystallizer	Thermophilic_environment	39.32
GB_GCA_003552885.1	d__Archaea;p__Halobacteriota;c__Halobacteria;o__Halobacteriales;f__Natrialbaceae;g__Tc-Br11-E2g8;s__Tc-Br11-E2g8 sp003552885	hypersaline soda lake sediment	Not_thermophilic_environment	39.86
GB_GCA_001564275.1	d__Archaea;p__Halobacteriota;c__Halobacteria;o__Halobacteriales;f__Natrialbaceae;g__Tc-Br11;s__Tc-Br11 sp001564275	sample Tc-Br; brine of Tanatar trona crystallizer	Thermophilic_environment	36.55
GB_GCA_003552325.1	d__Archaea;p__Halobacteriota;c__Halobacteria;o__Halobacteriales;f__Natrialbaceae;g__Tc-Br11;s__Tc-Br11 sp003552325	hypersaline soda lake sediment	Not_thermophilic_environment	37.19
GB_GCA_017357105.2	d__Archaea;p__Halobacteriota;c__Halobacteria;o__Halobacteriales;f__Natrialbaceae;g__Tc-Br11;s__Tc-Br11 sp017357105	Salt lake	Not_thermophilic_environment	37.33
RS_GCF_023973145.1	d__Archaea;p__Halobacteriota;c__Halobacteria;o__Halobacteriales;f__Natrialbaceae;g__Tc-Br11;s__Tc-Br11 sp023973145	sediment	Not_thermophilic_environment	36.66
RS_GCF_024138145.1	d__Archaea;p__Halobacteriota;c__Halobacteria;o__Halobacteriales;f__Natrialbaceae;g__Tc-Br11;s__Tc-Br11 sp024138145	sediment	Not_thermophilic_environment	37.18
RS_GCF_024204665.1	d__Archaea;p__Halobacteriota;c__Halobacteria;o__Halobacteriales;f__Natrialbaceae;g__Tc-Br11;s__Tc-Br11 sp024204665	sediment	Not_thermophilic_environment	36.75
RS_GCF_024298845.1	d__Archaea;p__Halobacteriota;c__Halobacteria;o__Halobacteriales;f__Natrialbaceae;g__Tc-Br11;s__Tc-Br11 sp024298845	sediment	Not_thermophilic_environment	36.63
RS_GCF_024362485.1	d__Archaea;p__Halobacteriota;c__Halobacteria;o__Halobacteriales;f__Natrialbaceae;g__WLHSJ27;s__WLHSJ27 sp024362485	sediment	Not_thermophilic_environment	38.45
RS_GCF_023638055.1	d__Archaea;p__Halobacteriota;c__Halobacteria;o__Halobacteriales;f__Natronoarchaeaceae;g__Natronoarchaeum;s__Natronoarchaeum aerophilus	hypersaline soda lake	Not_thermophilic_environment	37.99
RS_GCF_900215575.1	d__Archaea;p__Halobacteriota;c__Halobacteria;o__Halobacteriales;f__Natronoarchaeaceae;g__Natronoarchaeum;s__Natronoarchaeum philippinense	none	No_isolation_source	37.94	37	41
RS_GCF_024494695.1	d__Archaea;p__Halobacteriota;c__Halobacteria;o__Halobacteriales;f__Natronoarchaeaceae;g__Natronoarchaeum;s__Natronoarchaeum rubrum	marine solar saltern	Not_thermophilic_environment	37.07		37
RS_GCF_017094485.1	d__Archaea;p__Halobacteriota;c__Halobacteria;o__Halobacteriales;f__Natronoarchaeaceae;g__Natronoarchaeum;s__Natronoarchaeum sulfidigenes	Kulunda Steppe hypersaline lake	Not_thermophilic_environment	37.94
GB_GCA_003021085.1	d__Archaea;p__Halobacteriota;c__Halobacteria;o__Halobacteriales;f__PXRE01;g__PXRE01;s__PXRE01 sp003021085	salt crust	Not_thermophilic_environment	37.88
GB_GCA_007122875.1	d__Archaea;p__Halobacteriota;c__Halobacteria;o__Halobacteriales;f__QS-1-68-20;g__QS-1-68-20;s__QS-1-68-20 sp007122875	hypersaline soda lake sediment	Not_thermophilic_environment	38.19
RS_GCF_003675875.1	d__Archaea;p__Halobacteriota;c__Halobacteria;o__Halobacteriales;f__QS-9-68-17;g__Halostella;s__Halostella limicola	inland saline soil	Not_thermophilic_environment	36.6
RS_GCF_004785955.1	d__Archaea;p__Halobacteriota;c__Halobacteria;o__Halobacteriales;f__QS-9-68-17;g__Halostella;s__Halostella litorea	isolated from salted brown alga	Not_thermophilic_environment	36.56	37	37
GB_GCA_005954745.1	d__Archaea;p__Halobacteriota;c__Halobacteria;o__Halobacteriales;f__QS-9-68-17;g__Halostella;s__Halostella pelagica	isolated from salted brown alga Laminaria	Not_thermophilic_environment	36.92	37	37
RS_GCF_003675855.1	d__Archaea;p__Halobacteriota;c__Halobacteria;o__Halobacteriales;f__QS-9-68-17;g__Halostella;s__Halostella salina	solar salt	Not_thermophilic_environment	36.74	37	40
GB_GCA_003023565.1	d__Archaea;p__Halobacteriota;c__Halobacteria;o__Halobacteriales;f__QS-9-68-17;g__Halostella;s__Halostella sp003023565	salt crust	Not_thermophilic_environment	37.85
RS_GCF_023204835.1	d__Archaea;p__Halobacteriota;c__Halobacteria;o__Halobacteriales;f__Salinarchaeaceae;g__Salinarchaeum;s__Salinarchaeum laminariae	salted brown alga Laminaria	Not_thermophilic_environment	37.59		37
RS_GCF_000403645.1	d__Archaea;p__Halobacteriota;c__Halobacteria;o__Halobacteriales;f__Salinarchaeaceae;g__Salinarchaeum;s__Salinarchaeum sp000403645	none	No_isolation_source	37.68
RS_GCF_019693215.1	d__Archaea;p__Halobacteriota;c__Halobacteria;o__Halobacteriales;f__Salinarchaeaceae;g__Salinarchaeum;s__Salinarchaeum sp019693215	soda lake	Not_thermophilic_environment	39.33
GB_GCA_007123105.1	d__Archaea;p__Halobacteriota;c__Halobacteria;o__Halobacteriales;f__SKNY01;g__SKNY01;s__SKNY01 sp007123105	hypersaline soda lake sediment	Not_thermophilic_environment	36.45
GB_GCA_007118975.1	d__Archaea;p__Halobacteriota;c__Halobacteria;o__Halobacteriales;f__SKNY01;g__SKQO01;s__SKQO01 sp007118975	hypersaline soda lake sediment	Not_thermophilic_environment	37.39
GB_GCA_007118075.1	d__Archaea;p__Halobacteriota;c__Halobacteria;o__Halobacteriales;f__SKSH01;g__SKSH01;s__SKSH01 sp007118075	hypersaline soda lake sediment	Not_thermophilic_environment	35.98
GB_GCA_007118145.1	d__Archaea;p__Halobacteriota;c__Halobacteria;o__Halobacteriales;f__SKSH01;g__SKSH01;s__SKSH01 sp007118145	hypersaline soda lake sediment	Not_thermophilic_environment	37.31
GB_GCA_003022865.1	d__Archaea;p__Halobacteriota;c__Halobacteria;o__Halobacteriales;f__SW-7-71-33;g__SW-7-71-33;s__SW-7-71-33 sp003022865	salt crust	Not_thermophilic_environment	41.51
GB_GCA_003023195.1	d__Archaea;p__Halobacteriota;c__Halobacteria;o__Halobacteriales;f__SW-7-71-33;g__SW-7-71-33;s__SW-7-71-33 sp003023195	salt crust	Not_thermophilic_environment	38.74
GB_GCA_002503845.1	d__Archaea;p__Halobacteriota;c__Halobacteria;o__Halobacteriales;f__UBA12382;g__UBA12382;s__UBA12382 sp002503845	saline water (ENVO:00002010); including plankton (ENVO:xxxxxxxx)	Not_thermophilic_environment	31.04
GB_GCA_009889625.1	d__Archaea;p__Halobacteriota;c__Halobacteria;o__Halobacteriales;f__UBA12382;g__UBA12382;s__UBA12382 sp009889625	(DCM) deep chlorophyll maximum layer water column	Not_thermophilic_environment	29.51
GB_GCA_009889685.1	d__Archaea;p__Halobacteriota;c__Halobacteria;o__Halobacteriales;f__UBA12382;g__UBA12382;s__UBA12382 sp009889685	(MES) mesopelagic zone water column	Not_thermophilic_environment	31.58
GB_GCA_022450005.1	d__Archaea;p__Halobacteriota;c__Halobacteria;o__Halobacteriales;f__UBA12382;g__UBA12382;s__UBA12382 sp022450005	ocean water sample from Hawaii Ocean Time-series (HOT) cruises	Not_thermophilic_environment	31.38
GB_GCA_018609935.1	d__Archaea;p__Halobacteriota;c__Halobacteria;o__JAHENH01;f__JAHENH01;g__JAHENH01;s__JAHENH01 sp018609935	salt flat sediment sample	Not_thermophilic_environment	38.54
RS_GCF_000063445.1	d__Archaea;p__Halobacteriota;c__Methanocellia;o__Methanocellales;f__Methanocellaceae;g__Methanocella_A;s__Methanocella_A arvoryzae	none	No_isolation_source	42.41	45	45
GB_GCA_002067315.1	d__Archaea;p__Halobacteriota;c__Methanocellia;o__Methanocellales;f__Methanocellaceae;g__Methanocella_A;s__Methanocella_A sp002067315	Lab-scale methanogenic bioreactor treating purified terephthalic acid process wastewater	Not_thermophilic_environment	40.95
GB_GCA_023436075.1	d__Archaea;p__Halobacteriota;c__Methanocellia;o__Methanocellales;f__Methanocellaceae;g__Methanocella_A;s__Methanocella_A sp023436075	feces	Not_thermophilic_environment	36.77
RS_GCF_000251105.1	d__Archaea;p__Halobacteriota;c__Methanocellia;o__Methanocellales;f__Methanocellaceae;g__Methanocella;s__Methanocella conradii	none	No_isolation_source	51.22	50	55
RS_GCF_000011005.1	d__Archaea;p__Halobacteriota;c__Methanocellia;o__Methanocellales;f__Methanocellaceae;g__Methanocella;s__Methanocella paludicola	none	No_isolation_source	41.19	37	36
RS_GCF_021023085.1	d__Archaea;p__Halobacteriota;c__Methanocellia;o__Methanocellales;f__Methanocellaceae;g__PGCK01;s__PGCK01 sp021023085	marine sediment	Not_thermophilic_environment	37.51
GB_GCA_013329575.1	d__Archaea;p__Halobacteriota;c__Methanoliparia;o__Methanoliparales;f__Methanoliparaceae;g__Methanoliparum;s__Methanoliparum sp8915u	hydrocarbon	Not_thermophilic_environment	50.94
GB_GCA_004212075.1	d__Archaea;p__Halobacteriota;c__Methanoliparia;o__Methanoliparales;f__Methanoliparaceae;g__Methanoliparum;s__Methanoliparum thermophilum	Enrichment culture (50C) from petroleum sample	Not_thermophilic_environment	56.48
GB_GCA_004212085.1	d__Archaea;p__Halobacteriota;c__Methanoliparia;o__Methanoliparales;f__Methanoliparaceae;g__Methanolliviera;s__Methanolliviera hydrocarbonicum	oil polluted marine water	Not_thermophilic_environment	48.75
GB_GCA_902158735.1	d__Archaea;p__Halobacteriota;c__Methanoliparia;o__Methanoliparales;f__Methanoliparaceae;g__Methanolliviera;s__Methanolliviera sp902158735	sediment core from an oil seep	Not_thermophilic_environment	50.25
GB_GCA_902158745.1	d__Archaea;p__Halobacteriota;c__Methanoliparia;o__Methanoliparales;f__Methanoliparaceae;g__Methanolliviera;s__Methanolliviera sp902158745	gravity core from an asphalt area	Not_thermophilic_environment	51.18
GB_GCA_015660865.1	d__Archaea;p__Halobacteriota;c__Methanomicrobia;o__Methanomicrobiales;f__JACTUA01;g__JACTUA01;s__JACTUA01 sp015660865	peatland	Not_thermophilic_environment	43.72
RS_GCF_024170505.1	d__Archaea;p__Halobacteriota;c__Methanomicrobia;o__Methanomicrobiales;f__Methanocorpusculaceae;g__Methanocalculus;s__Methanocalculus alkaliphilus	none	No_isolation_source	37.29
RS_GCF_018132105.1	d__Archaea;p__Halobacteriota;c__Methanomicrobia;o__Methanomicrobiales;f__Methanocorpusculaceae;g__Methanocalculus;s__Methanocalculus chunghsingensis	fishpond sediment sample	Not_thermophilic_environment	36.51	37	37
GB_GCA_002496395.1	d__Archaea;p__Halobacteriota;c__Methanomicrobia;o__Methanomicrobiales;f__Methanocorpusculaceae;g__Methanocalculus;s__Methanocalculus sp002496395	bioreactor	Not_thermophilic_environment	35.52
GB_GCA_003838065.1	d__Archaea;p__Halobacteriota;c__Methanomicrobia;o__Methanomicrobiales;f__Methanocorpusculaceae;g__Methanocalculus;s__Methanocalculus sp003838065	enrichment culture inoculated with sediment from anoxic soda lake	Not_thermophilic_environment	39.07
RS_GCF_024170265.1	d__Archaea;p__Halobacteriota;c__Methanomicrobia;o__Methanomicrobiales;f__Methanocorpusculaceae;g__Methanocalculus;s__Methanocalculus sp003838185	none	No_isolation_source	33.77
GB_GCA_013329165.1	d__Archaea;p__Halobacteriota;c__Methanomicrobia;o__Methanomicrobiales;f__Methanocorpusculaceae;g__Methanocalculus;s__Methanocalculus sp9912u	oil reservoir sample SB2	Not_thermophilic_environment	36.43
RS_GCF_024372745.1	d__Archaea;p__Halobacteriota;c__Methanomicrobia;o__Methanomicrobiales;f__Methanocorpusculaceae;g__Methanocalculus;s__Methanocalculus taiwanensis	estuary	Not_thermophilic_environment	35.03		37
GB_GCA_018883755.1	d__Archaea;p__Halobacteriota;c__Methanomicrobia;o__Methanomicrobiales;f__Methanocorpusculaceae;g__Methanocorpusculum;s__Methanocorpusculum faecipullorum	feces	Not_thermophilic_environment	36.64
RS_GCF_000015765.1	d__Archaea;p__Halobacteriota;c__Methanomicrobia;o__Methanomicrobiales;f__Methanocorpusculaceae;g__Methanocorpusculum;s__Methanocorpusculum labreanum	none	No_isolation_source	36.41	37	37
GB_GCA_002287215.1	d__Archaea;p__Halobacteriota;c__Methanomicrobia;o__Methanomicrobiales;f__Methanocorpusculaceae;g__Methanocorpusculum;s__Methanocorpusculum parvum	none	No_isolation_source	35.45	37
GB_GCA_015063085.1	d__Archaea;p__Halobacteriota;c__Methanomicrobia;o__Methanomicrobiales;f__Methanocorpusculaceae;g__Methanocorpusculum;s__Methanocorpusculum parvum_A	feces	Not_thermophilic_environment	40.58
GB_GCA_001940805.1	d__Archaea;p__Halobacteriota;c__Methanomicrobia;o__Methanomicrobiales;f__Methanocorpusculaceae;g__Methanocorpusculum;s__Methanocorpusculum sp001940805	feces from Phil the wombat	Not_thermophilic_environment	33.13
GB_GCA_002498375.1	d__Archaea;p__Halobacteriota;c__Methanomicrobia;o__Methanomicrobiales;f__Methanocorpusculaceae;g__Methanocorpusculum;s__Methanocorpusculum sp002498375	mud	Not_thermophilic_environment	35.89
GB_GCA_002506085.1	d__Archaea;p__Halobacteriota;c__Methanomicrobia;o__Methanomicrobiales;f__Methanocorpusculaceae;g__Methanocorpusculum;s__Methanocorpusculum sp002506085	mud	Not_thermophilic_environment	37
GB_GCA_003315675.1	d__Archaea;p__Halobacteriota;c__Methanomicrobia;o__Methanomicrobiales;f__Methanocorpusculaceae;g__Methanocorpusculum;s__Methanocorpusculum sp003315675	none	No_isolation_source	35.19
GB_GCA_017387505.1	d__Archaea;p__Halobacteriota;c__Methanomicrobia;o__Methanomicrobiales;f__Methanocorpusculaceae;g__Methanocorpusculum;s__Methanocorpusculum sp017387505	ruminant gastrointestinal tract	Not_thermophilic_environment	41.25
GB_GCA_017399555.1	d__Archaea;p__Halobacteriota;c__Methanomicrobia;o__Methanomicrobiales;f__Methanocorpusculaceae;g__Methanocorpusculum;s__Methanocorpusculum sp017399555	ruminant gastrointestinal tract	Not_thermophilic_environment	39.65
GB_GCA_017408885.1	d__Archaea;p__Halobacteriota;c__Methanomicrobia;o__Methanomicrobiales;f__Methanocorpusculaceae;g__Methanocorpusculum;s__Methanocorpusculum sp017408885	ruminant gastrointestinal tract	Not_thermophilic_environment	39.92
GB_GCA_017555685.1	d__Archaea;p__Halobacteriota;c__Methanomicrobia;o__Methanomicrobiales;f__Methanocorpusculaceae;g__Methanocorpusculum;s__Methanocorpusculum sp017555685	ruminant gastrointestinal tract	Not_thermophilic_environment	40.2
GB_GCA_017622255.1	d__Archaea;p__Halobacteriota;c__Methanomicrobia;o__Methanomicrobiales;f__Methanocorpusculaceae;g__Methanocorpusculum;s__Methanocorpusculum sp017622255	ruminant gastrointestinal tract	Not_thermophilic_environment	40.1
GB_GCA_018065685.1	d__Archaea;p__Halobacteriota;c__Methanomicrobia;o__Methanomicrobiales;f__Methanocorpusculaceae;g__Methanocorpusculum;s__Methanocorpusculum sp018065685	equine fecal microbiome	Not_thermophilic_environment	40.37
GB_GCA_023396065.1	d__Archaea;p__Halobacteriota;c__Methanomicrobia;o__Methanomicrobiales;f__Methanocorpusculaceae;g__Methanocorpusculum;s__Methanocorpusculum sp023396065	feces	Not_thermophilic_environment	33.64
GB_GCA_020854755.1	d__Archaea;p__Halobacteriota;c__Methanomicrobia;o__Methanomicrobiales;f__Methanoculleaceae;g__JAHKLN01;s__JAHKLN01 sp020854755	granular sludge from mesophilic upflow sludge blanket reactor	Not_thermophilic_environment	37.48
RS_GCF_004102725.1	d__Archaea;p__Halobacteriota;c__Methanomicrobia;o__Methanomicrobiales;f__Methanoculleaceae;g__Methanoculleus_A;s__Methanoculleus_A taiwanensis	marine sediment 68-114 cm below the seafloor around the deformation front 1624 m below sea level offshore of south-western Taiwan	Not_thermophilic_environment	31.8	37	37
RS_GCF_000304355.2	d__Archaea;p__Halobacteriota;c__Methanomicrobia;o__Methanomicrobiales;f__Methanoculleaceae;g__Methanoculleus;s__Methanoculleus bourgensis	none	No_isolation_source	38.3	37	40
RS_GCF_019669965.1	d__Archaea;p__Halobacteriota;c__Methanomicrobia;o__Methanomicrobiales;f__Methanoculleaceae;g__Methanoculleus;s__Methanoculleus chikugoensis	paddy field soil	Not_thermophilic_environment	36.38	30
RS_GCF_900095385.1	d__Archaea;p__Halobacteriota;c__Methanomicrobia;o__Methanomicrobiales;f__Methanoculleaceae;g__Methanoculleus;s__Methanoculleus chikugoensis_A	biogas sludge	Not_thermophilic_environment	35.19
RS_GCF_001602375.1	d__Archaea;p__Halobacteriota;c__Methanomicrobia;o__Methanomicrobiales;f__Methanoculleaceae;g__Methanoculleus;s__Methanoculleus horonobensis	none	No_isolation_source	35.98	37	39.5
RS_GCF_000015825.1	d__Archaea;p__Halobacteriota;c__Methanomicrobia;o__Methanomicrobiales;f__Methanoculleaceae;g__Methanoculleus;s__Methanoculleus marisnigri	none	No_isolation_source	35.42	32	22.5
GB_GCA_002503885.1	d__Archaea;p__Halobacteriota;c__Methanomicrobia;o__Methanomicrobiales;f__Methanoculleaceae;g__Methanoculleus;s__Methanoculleus marisnigri_B	waste water	Not_thermophilic_environment	35.45
RS_GCF_001017125.1	d__Archaea;p__Halobacteriota;c__Methanomicrobia;o__Methanomicrobiales;f__Methanoculleaceae;g__Methanoculleus;s__Methanoculleus sediminis	deep-sea sediment	Not_thermophilic_environment	35.69	37	37
RS_GCF_000691865.1	d__Archaea;p__Halobacteriota;c__Methanomicrobia;o__Methanomicrobiales;f__Methanoculleaceae;g__Methanoculleus;s__Methanoculleus sp000691865	sediment associated with methane hydrate from Krishna Godavari Basin	Not_thermophilic_environment	36.73
GB_GCA_001896715.1	d__Archaea;p__Halobacteriota;c__Methanomicrobia;o__Methanomicrobiales;f__Methanoculleaceae;g__Methanoculleus;s__Methanoculleus sp001896715	sludge from a mesophilic anaerobic wastewater digester enriched on phosphite and carbon dioxide	Not_thermophilic_environment	35.41
GB_GCA_002497965.1	d__Archaea;p__Halobacteriota;c__Methanomicrobia;o__Methanomicrobiales;f__Methanoculleaceae;g__Methanoculleus;s__Methanoculleus sp002497965	waste water	Not_thermophilic_environment	44.52
GB_GCA_002498065.1	d__Archaea;p__Halobacteriota;c__Methanomicrobia;o__Methanomicrobiales;f__Methanoculleaceae;g__Methanoculleus;s__Methanoculleus sp002498065	sediment	Not_thermophilic_environment	36.69
GB_GCA_002499455.1	d__Archaea;p__Halobacteriota;c__Methanomicrobia;o__Methanomicrobiales;f__Methanoculleaceae;g__Methanoculleus;s__Methanoculleus sp002499455	closed biodigester	Not_thermophilic_environment	35.33
GB_GCA_002501655.1	d__Archaea;p__Halobacteriota;c__Methanomicrobia;o__Methanomicrobiales;f__Methanoculleaceae;g__Methanoculleus;s__Methanoculleus sp002501655	mud	Not_thermophilic_environment	33.47
GB_GCA_002506585.1	d__Archaea;p__Halobacteriota;c__Methanomicrobia;o__Methanomicrobiales;f__Methanoculleaceae;g__Methanoculleus;s__Methanoculleus sp002506585	mud	Not_thermophilic_environment	33.76
GB_GCA_002508705.1	d__Archaea;p__Halobacteriota;c__Methanomicrobia;o__Methanomicrobiales;f__Methanoculleaceae;g__Methanoculleus;s__Methanoculleus sp002508705	mud	Not_thermophilic_environment	35.27
GB_GCA_002839575.1	d__Archaea;p__Halobacteriota;c__Methanomicrobia;o__Methanomicrobiales;f__Methanoculleaceae;g__Methanoculleus;s__Methanoculleus sp002839575	groundwater	Not_thermophilic_environment	35.2
GB_GCA_002839645.1	d__Archaea;p__Halobacteriota;c__Methanomicrobia;o__Methanomicrobiales;f__Methanoculleaceae;g__Methanoculleus;s__Methanoculleus sp002839645	groundwater	Not_thermophilic_environment	33.14
GB_GCA_012510295.1	d__Archaea;p__Halobacteriota;c__Methanomicrobia;o__Methanomicrobiales;f__Methanoculleaceae;g__Methanoculleus;s__Methanoculleus sp012510295	anaerobic digestion of organic wastes under variable temperature conditions and feedstocks	Not_thermophilic_environment	36.62
GB_GCA_012510335.1	d__Archaea;p__Halobacteriota;c__Methanomicrobia;o__Methanomicrobiales;f__Methanoculleaceae;g__Methanoculleus;s__Methanoculleus sp012510335	anaerobic digestion of organic wastes under variable temperature conditions and feedstocks	Not_thermophilic_environment	37.6
GB_GCA_012511245.1	d__Archaea;p__Halobacteriota;c__Methanomicrobia;o__Methanomicrobiales;f__Methanoculleaceae;g__Methanoculleus;s__Methanoculleus sp012511245	anaerobic digestion of organic wastes under variable temperature conditions and feedstocks	Not_thermophilic_environment	36.21
GB_GCA_012521035.1	d__Archaea;p__Halobacteriota;c__Methanomicrobia;o__Methanomicrobiales;f__Methanoculleaceae;g__Methanoculleus;s__Methanoculleus sp012521035	anaerobic digestion of organic wastes under variable temperature conditions and feedstocks	Not_thermophilic_environment	38.43
GB_GCA_012797575.1	d__Archaea;p__Halobacteriota;c__Methanomicrobia;o__Methanomicrobiales;f__Methanoculleaceae;g__Methanoculleus;s__Methanoculleus sp012797575	anaerobic digestion of organic wastes under variable temperature conditions and feedstocks	Not_thermophilic_environment	36.58
GB_GCA_016841385.1	d__Archaea;p__Halobacteriota;c__Methanomicrobia;o__Methanomicrobiales;f__Methanoculleaceae;g__Methanoculleus;s__Methanoculleus sp016841385	marine sediment	Not_thermophilic_environment	36.34
GB_GCA_016841955.1	d__Archaea;p__Halobacteriota;c__Methanomicrobia;o__Methanomicrobiales;f__Methanoculleaceae;g__Methanoculleus;s__Methanoculleus sp016841955	marine sediment	Not_thermophilic_environment	37.01
GB_GCA_018433835.1	d__Archaea;p__Halobacteriota;c__Methanomicrobia;o__Methanomicrobiales;f__Methanoculleaceae;g__Methanoculleus;s__Methanoculleus sp018433835	wastewater sludge anaerobic digester phosphite (DPO) enrichment	Not_thermophilic_environment	35.69
GB_GCA_019136335.1	d__Archaea;p__Halobacteriota;c__Methanomicrobia;o__Methanomicrobiales;f__Methanoculleaceae;g__Methanoculleus;s__Methanoculleus sp019136335	anaerobic digester - waste activated sludge	Not_thermophilic_environment	37.82
GB_GCA_020696975.1	d__Archaea;p__Halobacteriota;c__Methanomicrobia;o__Methanomicrobiales;f__Methanoculleaceae;g__Methanoculleus;s__Methanoculleus sp020696975	coal samples cultured in anaerobic conditions in minimal salts plus yeast media	Not_thermophilic_environment	35.67
RS_GCF_023195915.1	d__Archaea;p__Halobacteriota;c__Methanomicrobia;o__Methanomicrobiales;f__Methanoculleaceae;g__Methanoculleus;s__Methanoculleus sp023195915	Rumen fluid	Not_thermophilic_environment	38.66
GB_GCA_023230425.1	d__Archaea;p__Halobacteriota;c__Methanomicrobia;o__Methanomicrobiales;f__Methanoculleaceae;g__Methanoculleus;s__Methanoculleus sp023230425	leachate from a composite leachate cistern at an active municipal landfill in Southern Ontario	Not_thermophilic_environment	34.38
GB_GCA_023393455.1	d__Archaea;p__Halobacteriota;c__Methanomicrobia;o__Methanomicrobiales;f__Methanoculleaceae;g__Methanoculleus;s__Methanoculleus sp023393455	feces	Not_thermophilic_environment	35.42
GB_GCA_023457135.1	d__Archaea;p__Halobacteriota;c__Methanomicrobia;o__Methanomicrobiales;f__Methanoculleaceae;g__Methanoculleus;s__Methanoculleus sp023457135	feces	Not_thermophilic_environment	35.66
RS_GCF_023702065.1	d__Archaea;p__Halobacteriota;c__Methanomicrobia;o__Methanomicrobiales;f__Methanoculleaceae;g__Methanoculleus;s__Methanoculleus sp023702065	marine sediment	Not_thermophilic_environment	36.22
GB_GCA_001512375.1	d__Archaea;p__Halobacteriota;c__Methanomicrobia;o__Methanomicrobiales;f__Methanoculleaceae;g__Methanoculleus;s__Methanoculleus thermohydrogenotrophicum	pool of bioreactors CSTR01a; CSTR02a; and CSTR03a; thermophilic anaerobic digestion of cattle manure in continuous reactors for biogas production (methane)	Thermophilic_environment	40.9
RS_GCF_001571405.1	d__Archaea;p__Halobacteriota;c__Methanomicrobia;o__Methanomicrobiales;f__Methanoculleaceae;g__Methanoculleus;s__Methanoculleus thermophilus	none	No_isolation_source	43.16	55	55
GB_GCA_002503105.1	d__Archaea;p__Halobacteriota;c__Methanomicrobia;o__Methanomicrobiales;f__Methanoculleaceae;g__UBA206;s__UBA206 sp002503105	sediment	Not_thermophilic_environment	42.76
GB_GCA_002503135.1	d__Archaea;p__Halobacteriota;c__Methanomicrobia;o__Methanomicrobiales;f__Methanoculleaceae;g__UBA207;s__UBA207 sp002503135	sediment	Not_thermophilic_environment	40.25
RS_GCF_001571385.1	d__Archaea;p__Halobacteriota;c__Methanomicrobia;o__Methanomicrobiales;f__Methanofollaceae;g__Methanofollis;s__Methanofollis ethanolicus	none	No_isolation_source	33	37	37
RS_GCF_004297185.1	d__Archaea;p__Halobacteriota;c__Methanomicrobia;o__Methanomicrobiales;f__Methanofollaceae;g__Methanofollis;s__Methanofollis fontis	marine sediment from Four-Way Closure Ridge	Not_thermophilic_environment	31.32
RS_GCF_019633745.1	d__Archaea;p__Halobacteriota;c__Methanomicrobia;o__Methanomicrobiales;f__Methanofollaceae;g__Methanofollis;s__Methanofollis formosanus	aquaculture fishpond	Not_thermophilic_environment	33.52	37	40
RS_GCF_000275865.1	d__Archaea;p__Halobacteriota;c__Methanomicrobia;o__Methanomicrobiales;f__Methanofollaceae;g__Methanofollis;s__Methanofollis liminatans	Industrial wastewater treatment plant from Germany	Not_thermophilic_environment	35.99	37	40
GB_GCA_002498315.1	d__Archaea;p__Halobacteriota;c__Methanomicrobia;o__Methanomicrobiales;f__Methanofollaceae;g__Methanofollis;s__Methanofollis sp002498315	mud	Not_thermophilic_environment	35.28
RS_GCF_017875325.1	d__Archaea;p__Halobacteriota;c__Methanomicrobia;o__Methanomicrobiales;f__Methanofollaceae;g__Methanofollis;s__Methanofollis sp017875325	none	No_isolation_source	36.1
RS_GCF_013377755.1	d__Archaea;p__Halobacteriota;c__Methanomicrobia;o__Methanomicrobiales;f__Methanofollaceae;g__Methanofollis;s__Methanofollis tationis	none	No_isolation_source	37.71	37	42
GB_GCA_011048835.1	d__Archaea;p__Halobacteriota;c__Methanomicrobia;o__Methanomicrobiales;f__Methanomicrobiaceae;g__DSDF01;s__DSDF01 sp011048835	hot spring sediment	Thermophilic_environment	36.09
GB_GCA_016841665.1	d__Archaea;p__Halobacteriota;c__Methanomicrobia;o__Methanomicrobiales;f__Methanomicrobiaceae;g__DSDF01;s__DSDF01 sp016841665	marine sediment	Not_thermophilic_environment	36.89
GB_GCA_001412355.1	d__Archaea;p__Halobacteriota;c__Methanomicrobia;o__Methanomicrobiales;f__Methanomicrobiaceae;g__LKUD01;s__LKUD01 sp001412355	methanogenic consortium capable of long-chain paraffin degradation (SDB culture) enriched from contaminated sediments of San Diego Bay; California; degrades n-alkanes from C25 to C50	Not_thermophilic_environment	33.48
GB_GCA_013415665.1	d__Archaea;p__Halobacteriota;c__Methanomicrobia;o__Methanomicrobiales;f__Methanomicrobiaceae;g__LKUD01;s__LKUD01 sp013415665	mangrove sediment	Not_thermophilic_environment	33.57
GB_GCA_016926855.1	d__Archaea;p__Halobacteriota;c__Methanomicrobia;o__Methanomicrobiales;f__Methanomicrobiaceae;g__LKUD01;s__LKUD01 sp016926855	Freshwater Sediment	Not_thermophilic_environment	32.33
RS_GCF_001315945.1	d__Archaea;p__Halobacteriota;c__Methanomicrobia;o__Methanomicrobiales;f__Methanomicrobiaceae;g__Methanogenium;s__Methanogenium cariaci	none	No_isolation_source	27.25	22	22.5
RS_GCF_009914725.1	d__Archaea;p__Halobacteriota;c__Methanomicrobia;o__Methanomicrobiales;f__Methanomicrobiaceae;g__Methanogenium;s__Methanogenium sp009914725	marine sediment	Not_thermophilic_environment	31.6
GB_GCA_011045995.1	d__Archaea;p__Halobacteriota;c__Methanomicrobia;o__Methanomicrobiales;f__Methanomicrobiaceae;g__Methanogenium;s__Methanogenium sp011045995	hot spring sediment	Thermophilic_environment	35.4
GB_GCA_012523385.1	d__Archaea;p__Halobacteriota;c__Methanomicrobia;o__Methanomicrobiales;f__Methanomicrobiaceae;g__Methanogenium;s__Methanogenium sp012523385	anaerobic digestion of organic wastes under variable temperature conditions and feedstocks	Not_thermophilic_environment	33.19
GB_GCA_016841485.1	d__Archaea;p__Halobacteriota;c__Methanomicrobia;o__Methanomicrobiales;f__Methanomicrobiaceae;g__Methanogenium;s__Methanogenium sp016841485	marine sediment	Not_thermophilic_environment	34
GB_GCA_018687785.1	d__Archaea;p__Halobacteriota;c__Methanomicrobia;o__Methanomicrobiales;f__Methanomicrobiaceae;g__Methanogenium;s__Methanogenium sp018687785	sediment of submarine mud volcano	Thermophilic_environment	30.27
RS_GCF_000784355.1	d__Archaea;p__Halobacteriota;c__Methanomicrobia;o__Methanomicrobiales;f__Methanomicrobiaceae;g__Methanolacinia;s__Methanolacinia paynteri	none	No_isolation_source	36.53	37	40
RS_GCF_000147875.1	d__Archaea;p__Halobacteriota;c__Methanomicrobia;o__Methanomicrobiales;f__Methanomicrobiaceae;g__Methanolacinia;s__Methanolacinia petrolearia	off shore oil field from Gulf of Guinea	Not_thermophilic_environment	35.94	37	40
GB_GCA_016928355.1	d__Archaea;p__Halobacteriota;c__Methanomicrobia;o__Methanomicrobiales;f__Methanomicrobiaceae;g__Methanolacinia;s__Methanolacinia sp016928355	Freshwater Sediment	Not_thermophilic_environment	35.67
RS_GCF_000711215.1	d__Archaea;p__Halobacteriota;c__Methanomicrobia;o__Methanomicrobiales;f__Methanomicrobiaceae;g__Methanomicrobium;s__Methanomicrobium mobile	none	No_isolation_source	38.02	37	40
GB_GCA_016937345.1	d__Archaea;p__Halobacteriota;c__Methanomicrobia;o__Methanomicrobiales;f__Methanomicrobiaceae;g__Methanomicrobium;s__Methanomicrobium sp016937345	freshwater	Not_thermophilic_environment	33.89
GB_GCA_017412625.1	d__Archaea;p__Halobacteriota;c__Methanomicrobia;o__Methanomicrobiales;f__Methanomicrobiaceae;g__Methanomicrobium;s__Methanomicrobium sp017412625	ruminant gastrointestinal tract	Not_thermophilic_environment	37.64
GB_GCA_017553245.1	d__Archaea;p__Halobacteriota;c__Methanomicrobia;o__Methanomicrobiales;f__Methanomicrobiaceae;g__Methanomicrobium;s__Methanomicrobium sp017553245	ruminant gastrointestinal tract	Not_thermophilic_environment	37.86
RS_GCF_017875315.1	d__Archaea;p__Halobacteriota;c__Methanomicrobia;o__Methanomicrobiales;f__Methanomicrobiaceae;g__Methanomicrobium;s__Methanomicrobium sp017875315	none	No_isolation_source	37.57
GB_GCA_023396365.1	d__Archaea;p__Halobacteriota;c__Methanomicrobia;o__Methanomicrobiales;f__Methanomicrobiaceae;g__Methanomicrobium;s__Methanomicrobium sp023396365	feces	Not_thermophilic_environment	37.01
RS_GCF_024662215.1	d__Archaea;p__Halobacteriota;c__Methanomicrobia;o__Methanomicrobiales;f__Methanomicrobiaceae;g__Methanoplanus;s__Methanoplanus endosymbiosus	bought from DSMZ	Not_thermophilic_environment	32.14		32
RS_GCF_000243255.1	d__Archaea;p__Halobacteriota;c__Methanomicrobia;o__Methanomicrobiales;f__Methanomicrobiaceae;g__Methanoplanus;s__Methanoplanus limicola	Mud of drilling swamp from Italy	Not_thermophilic_environment	35.19	31	40
GB_GCA_903819595.1	d__Archaea;p__Halobacteriota;c__Methanomicrobia;o__Methanomicrobiales;f__Methanoregulaceae;g__CAIKOD01;s__CAIKOD01 sp903819595	lake water	Not_thermophilic_environment	30.85
GB_GCA_903828975.1	d__Archaea;p__Halobacteriota;c__Methanomicrobia;o__Methanomicrobiales;f__Methanoregulaceae;g__CAIKOD01;s__CAIKOD01 sp903828975	freshwater sediment	Not_thermophilic_environment	34.81
GB_GCA_002067095.1	d__Archaea;p__Halobacteriota;c__Methanomicrobia;o__Methanomicrobiales;f__Methanoregulaceae;g__Methanolinea_A;s__Methanolinea_A sp002067095	Full-scale methanogenic bioreactor treating purified terephthalic acid process wastewater	Not_thermophilic_environment	42.09
GB_GCA_018263335.1	d__Archaea;p__Halobacteriota;c__Methanomicrobia;o__Methanomicrobiales;f__Methanoregulaceae;g__Methanolinea_A;s__Methanolinea_A sp002067155	sediment	Not_thermophilic_environment	43.47
GB_GCA_002506105.1	d__Archaea;p__Halobacteriota;c__Methanomicrobia;o__Methanomicrobiales;f__Methanoregulaceae;g__Methanolinea_A;s__Methanolinea_A sp002506105	waste water	Not_thermophilic_environment	37.14
GB_GCA_002509495.1	d__Archaea;p__Halobacteriota;c__Methanomicrobia;o__Methanomicrobiales;f__Methanoregulaceae;g__Methanolinea_A;s__Methanolinea_A sp002509495	waste water	Not_thermophilic_environment	40.13
GB_GCA_018262855.1	d__Archaea;p__Halobacteriota;c__Methanomicrobia;o__Methanomicrobiales;f__Methanoregulaceae;g__Methanolinea_A;s__Methanolinea_A sp018262855	sediment	Not_thermophilic_environment	38.29
GB_GCA_024518585.1	d__Archaea;p__Halobacteriota;c__Methanomicrobia;o__Methanomicrobiales;f__Methanoregulaceae;g__Methanolinea_A;s__Methanolinea_A sp024518585	hot spring sediment	Thermophilic_environment	48.65
GB_GCA_013331225.1	d__Archaea;p__Halobacteriota;c__Methanomicrobia;o__Methanomicrobiales;f__Methanoregulaceae;g__Methanolinea_A;s__Methanolinea_A sp11423u	hydrocarbon	Not_thermophilic_environment	39.85
RS_GCF_017873855.1	d__Archaea;p__Halobacteriota;c__Methanomicrobia;o__Methanomicrobiales;f__Methanoregulaceae;g__Methanolinea_B;s__Methanolinea_B mesophila	none	No_isolation_source	34.7	37	37
RS_GCF_000017625.1	d__Archaea;p__Halobacteriota;c__Methanomicrobia;o__Methanomicrobiales;f__Methanoregulaceae;g__Methanoregula;s__Methanoregula boonei	none	No_isolation_source	28.81	28	36
RS_GCF_000327485.1	d__Archaea;p__Halobacteriota;c__Methanomicrobia;o__Methanomicrobiales;f__Methanoregulaceae;g__Methanoregula;s__Methanoregula formicica	methanogenic sludge in a mesophilic upflow anaerobic sludge blanket (UASB) reactor used to treat a beer brewery effluent	Not_thermophilic_environment	30.95	30	31.5
GB_GCA_002067035.1	d__Archaea;p__Halobacteriota;c__Methanomicrobia;o__Methanomicrobiales;f__Methanoregulaceae;g__Methanoregula;s__Methanoregula sp002067035	Full-scale methanogenic bioreactor treating purified terephthalic acid process wastewater	Not_thermophilic_environment	28.93
GB_GCA_002495055.1	d__Archaea;p__Halobacteriota;c__Methanomicrobia;o__Methanomicrobiales;f__Methanoregulaceae;g__Methanoregula;s__Methanoregula sp002495055	waste water	Not_thermophilic_environment	32.17
GB_GCA_002495065.1	d__Archaea;p__Halobacteriota;c__Methanomicrobia;o__Methanomicrobiales;f__Methanoregulaceae;g__Methanoregula;s__Methanoregula sp002495065	waste water	Not_thermophilic_environment	32.73
GB_GCA_002502245.1	d__Archaea;p__Halobacteriota;c__Methanomicrobia;o__Methanomicrobiales;f__Methanoregulaceae;g__Methanoregula;s__Methanoregula sp002502245	waste water	Not_thermophilic_environment	31.77
GB_GCA_002502735.1	d__Archaea;p__Halobacteriota;c__Methanomicrobia;o__Methanomicrobiales;f__Methanoregulaceae;g__Methanoregula;s__Methanoregula sp002502735	soil	Not_thermophilic_environment	30.54
GB_GCA_002508495.1	d__Archaea;p__Halobacteriota;c__Methanomicrobia;o__Methanomicrobiales;f__Methanoregulaceae;g__Methanoregula;s__Methanoregula sp002508495	waste water	Not_thermophilic_environment	31.97
GB_GCA_002835825.1	d__Archaea;p__Halobacteriota;c__Methanomicrobia;o__Methanomicrobiales;f__Methanoregulaceae;g__Methanoregula;s__Methanoregula sp002835825	water sample PD_MW2 from CO2 storage reservoir	Not_thermophilic_environment	31.21
GB_GCA_002839605.1	d__Archaea;p__Halobacteriota;c__Methanomicrobia;o__Methanomicrobiales;f__Methanoregulaceae;g__Methanoregula;s__Methanoregula sp002839605	groundwater	Not_thermophilic_environment	31.66
GB_GCA_002839675.1	d__Archaea;p__Halobacteriota;c__Methanomicrobia;o__Methanomicrobiales;f__Methanoregulaceae;g__Methanoregula;s__Methanoregula sp002839675	groundwater	Not_thermophilic_environment	30.07
GB_GCA_003136075.1	d__Archaea;p__Halobacteriota;c__Methanomicrobia;o__Methanomicrobiales;f__Methanoregulaceae;g__Methanoregula;s__Methanoregula sp003136075	permafrost active layer soil	Not_thermophilic_environment	31.17
GB_GCA_003141335.1	d__Archaea;p__Halobacteriota;c__Methanomicrobia;o__Methanomicrobiales;f__Methanoregulaceae;g__Methanoregula;s__Methanoregula sp003141335	permafrost active layer soil	Not_thermophilic_environment	33.71
GB_GCA_003154335.1	d__Archaea;p__Halobacteriota;c__Methanomicrobia;o__Methanomicrobiales;f__Methanoregulaceae;g__Methanoregula;s__Methanoregula sp003154335	permafrost active layer soil	Not_thermophilic_environment	30.38
GB_GCA_003157895.1	d__Archaea;p__Halobacteriota;c__Methanomicrobia;o__Methanomicrobiales;f__Methanoregulaceae;g__Methanoregula;s__Methanoregula sp003157895	permafrost active layer soil	Not_thermophilic_environment	30.84
GB_GCA_003170075.1	d__Archaea;p__Halobacteriota;c__Methanomicrobia;o__Methanomicrobiales;f__Methanoregulaceae;g__Methanoregula;s__Methanoregula sp003170075	permafrost active layer soil	Not_thermophilic_environment	33.01
GB_GCA_012798365.1	d__Archaea;p__Halobacteriota;c__Methanomicrobia;o__Methanomicrobiales;f__Methanoregulaceae;g__Methanoregula;s__Methanoregula sp012798365	anaerobic digestion of organic wastes under variable temperature conditions and feedstocks	Not_thermophilic_environment	31.15
GB_GCA_015660885.1	d__Archaea;p__Halobacteriota;c__Methanomicrobia;o__Methanomicrobiales;f__Methanoregulaceae;g__Methanoregula;s__Methanoregula sp015660885	peatland	Not_thermophilic_environment	33.36
GB_GCA_019695435.1	d__Archaea;p__Halobacteriota;c__Methanomicrobia;o__Methanomicrobiales;f__Methanoregulaceae;g__Methanoregula;s__Methanoregula sp019695435	peatland	Not_thermophilic_environment	31.72
GB_GCA_022710665.1	d__Archaea;p__Halobacteriota;c__Methanomicrobia;o__Methanomicrobiales;f__Methanoregulaceae;g__Methanoregula;s__Methanoregula sp022710665	anaerobic digester sludge	Not_thermophilic_environment	34.95
GB_GCA_023227875.1	d__Archaea;p__Halobacteriota;c__Methanomicrobia;o__Methanomicrobiales;f__Methanoregulaceae;g__Methanoregula;s__Methanoregula sp023227875	leachate from a leachate well at an active municipal landfill in Southern Ontario	Not_thermophilic_environment	29.42
GB_GCA_023228295.1	d__Archaea;p__Halobacteriota;c__Methanomicrobia;o__Methanomicrobiales;f__Methanoregulaceae;g__Methanoregula;s__Methanoregula sp023228295	leachate from a leachate well at an active municipal landfill in Southern Ontario	Not_thermophilic_environment	29.71
GB_GCA_013331015.1	d__Archaea;p__Halobacteriota;c__Methanomicrobia;o__Methanomicrobiales;f__Methanoregulaceae;g__Methanoregula;s__Methanoregula sp11803u	hydrocarbon	Not_thermophilic_environment	29.88
GB_GCA_903832665.1	d__Archaea;p__Halobacteriota;c__Methanomicrobia;o__Methanomicrobiales;f__Methanoregulaceae;g__Methanoregula;s__Methanoregula sp903832665	lake water	Not_thermophilic_environment	29.96
GB_GCA_002067895.1	d__Archaea;p__Halobacteriota;c__Methanomicrobia;o__Methanomicrobiales;f__Methanoregulaceae;g__MVRE01;s__MVRE01 sp002067895	Lab-scale methanogenic bioreactor treating purified terephthalic acid process wastewater	Not_thermophilic_environment	35.95
GB_GCA_015660965.1	d__Archaea;p__Halobacteriota;c__Methanomicrobia;o__Methanomicrobiales;f__Methanoregulaceae;g__MVRE01;s__MVRE01 sp015660965	peatland	Not_thermophilic_environment	37.34
GB_GCA_022711635.1	d__Archaea;p__Halobacteriota;c__Methanomicrobia;o__Methanomicrobiales;f__Methanoregulaceae;g__MVRE01;s__MVRE01 sp022711635	anaerobic digester sludge	Not_thermophilic_environment	33.58
GB_GCA_903900025.1	d__Archaea;p__Halobacteriota;c__Methanomicrobia;o__Methanomicrobiales;f__Methanoregulaceae;g__MVRE01;s__MVRE01 sp903900025	freshwater sediment	Not_thermophilic_environment	36.86
GB_GCA_001412335.1	d__Archaea;p__Halobacteriota;c__Methanomicrobia;o__Methanomicrobiales;f__Methanoregulaceae;g__SD8;s__SD8 sp001412335	methanogenic consortium capable of long-chain paraffin degradation (SDB culture) enriched from contaminated sediments of San Diego Bay; California; degrades n-alkanes from C25 to C50	Not_thermophilic_environment	38.63
GB_GCA_002509485.1	d__Archaea;p__Halobacteriota;c__Methanomicrobia;o__Methanomicrobiales;f__Methanoregulaceae;g__SD8;s__SD8 sp002509485	waste water	Not_thermophilic_environment	41.3
GB_GCA_018432765.1	d__Archaea;p__Halobacteriota;c__Methanomicrobia;o__Methanomicrobiales;f__Methanoregulaceae;g__SD8;s__SD8 sp018432765	wastewater sludge anaerobic digester phosphite (DPO) enrichment	Not_thermophilic_environment	41.04
GB_GCA_002503825.1	d__Archaea;p__Halobacteriota;c__Methanomicrobia;o__Methanomicrobiales;f__Methanoregulaceae;g__UBA467;s__UBA467 sp002503825	waste water	Not_thermophilic_environment	35.59
GB_GCA_002068435.1	d__Archaea;p__Halobacteriota;c__Methanomicrobia;o__Methanomicrobiales;f__Methanoregulaceae;g__UBA9949;s__UBA9949 sp002068435	Full-scale anaerobic digester operated by the Champaign-Urbana Sanitary District treating a mixture of municipal and industrial waste activated sludge and municipal sewage	Not_thermophilic_environment	33.06
GB_GCA_002499905.1	d__Archaea;p__Halobacteriota;c__Methanomicrobia;o__Methanomicrobiales;f__Methanoregulaceae;g__UBA9949;s__UBA9949 sp002499905	waste water	Not_thermophilic_environment	41.21
GB_GCA_012516785.1	d__Archaea;p__Halobacteriota;c__Methanomicrobia;o__Methanomicrobiales;f__Methanoregulaceae;g__UBA9949;s__UBA9949 sp012516785	anaerobic digestion of organic wastes under variable temperature conditions and feedstocks	Not_thermophilic_environment	37.3
GB_GCA_013415565.1	d__Archaea;p__Halobacteriota;c__Methanomicrobia;o__Methanomicrobiales;f__Methanoregulaceae;g__UBA9949;s__UBA9949 sp013415565	mangrove sediment	Not_thermophilic_environment	40.58
GB_GCA_013415575.1	d__Archaea;p__Halobacteriota;c__Methanomicrobia;o__Methanomicrobiales;f__Methanoregulaceae;g__UBA9949;s__UBA9949 sp013415575	mangrove sediment	Not_thermophilic_environment	41.3
GB_GCA_016699325.1	d__Archaea;p__Halobacteriota;c__Methanomicrobia;o__Methanomicrobiales;f__Methanoregulaceae;g__UBA9949;s__UBA9949 sp016699325	activated sludge from EsbE_18-Q3-R3-47	Not_thermophilic_environment	41.75
GB_GCA_021371995.1	d__Archaea;p__Halobacteriota;c__Methanomicrobia;o__Methanomicrobiales;f__Methanoregulaceae;g__UBA9949;s__UBA9949 sp021371995	PCB contaminated wastewater treatment lagoon sediment microcosms	Not_thermophilic_environment	39.86
GB_GCA_022710385.1	d__Archaea;p__Halobacteriota;c__Methanomicrobia;o__Methanomicrobiales;f__Methanoregulaceae;g__UBA9949;s__UBA9949 sp022710385	anaerobic digester sludge	Not_thermophilic_environment	36.21
GB_GCA_022841205.1	d__Archaea;p__Halobacteriota;c__Methanomicrobia;o__Methanomicrobiales;f__Methanoregulaceae;g__UBA9949;s__UBA9949 sp022841205	Anaerobic digesters	Not_thermophilic_environment	40.87
GB_GCA_013331415.1	d__Archaea;p__Halobacteriota;c__Methanomicrobia;o__Methanomicrobiales;f__Methanoregulaceae;g__UBA9949;s__UBA9949 sp10516u	hydrocarbon	Not_thermophilic_environment	37.3
RS_GCF_000021965.1	d__Archaea;p__Halobacteriota;c__Methanomicrobia;o__Methanomicrobiales;f__Methanosphaerulaceae;g__Methanosphaerula;s__Methanosphaerula palustris	organically rich wetland	Not_thermophilic_environment	29.01	28	29
GB_GCA_002495225.1	d__Archaea;p__Halobacteriota;c__Methanomicrobia;o__Methanomicrobiales;f__Methanosphaerulaceae;g__UBA288;s__UBA288 sp002495225	waste water	Not_thermophilic_environment	34.47
GB_GCA_004332335.1	d__Archaea;p__Halobacteriota;c__Methanomicrobia;o__Methanomicrobiales;f__Methanosphaerulaceae;g__UBA288;s__UBA288 sp004332335	benthic mat of the anoxic basin of freshwater perennially frozen lake	Not_thermophilic_environment	37.03
GB_GCA_012728895.1	d__Archaea;p__Halobacteriota;c__Methanomicrobia;o__Methanomicrobiales;f__Methanosphaerulaceae;g__UBA288;s__UBA288 sp012728895	anaerobic digestion of organic wastes under variable temperature conditions and feedstocks	Not_thermophilic_environment	35.34
GB_GCA_017883495.1	d__Archaea;p__Halobacteriota;c__Methanomicrobia;o__Methanomicrobiales;f__Methanosphaerulaceae;g__UBA288;s__UBA288 sp017883495	permafrost soil	Not_thermophilic_environment	37.39
GB_GCA_013331215.1	d__Archaea;p__Halobacteriota;c__Methanomicrobia;o__Methanomicrobiales;f__Methanosphaerulaceae;g__UBA288;s__UBA288 sp11384u	hydrocarbon	Not_thermophilic_environment	34.91
GB_GCA_903926075.1	d__Archaea;p__Halobacteriota;c__Methanomicrobia;o__Methanomicrobiales;f__Methanospirillaceae;g__CAIYHQ01;s__CAIYHQ01 sp903926075	freshwater sediment	Not_thermophilic_environment	34.86
GB_GCA_016926505.1	d__Archaea;p__Halobacteriota;c__Methanomicrobia;o__Methanomicrobiales;f__Methanospirillaceae;g__JAFGOM01;s__JAFGOM01 sp016926505	Freshwater Sediment	Not_thermophilic_environment	35.47
RS_GCF_000013445.1	d__Archaea;p__Halobacteriota;c__Methanomicrobia;o__Methanomicrobiales;f__Methanospirillaceae;g__Methanospirillum;s__Methanospirillum hungatei	none	No_isolation_source	37.55	37	37
GB_GCA_003251955.1	d__Archaea;p__Halobacteriota;c__Methanomicrobia;o__Methanomicrobiales;f__Methanospirillaceae;g__Methanospirillum;s__Methanospirillum hungatei_A	marine hydrothermal sulfide sediment TVG12	Thermophilic_environment	33.16
GB_GCA_020216685.1	d__Archaea;p__Halobacteriota;c__Methanomicrobia;o__Methanomicrobiales;f__Methanospirillaceae;g__Methanospirillum;s__Methanospirillum hungatei_B	microbial mat	Not_thermophilic_environment	37.37
RS_GCF_003173355.1	d__Archaea;p__Halobacteriota;c__Methanomicrobia;o__Methanomicrobiales;f__Methanospirillaceae;g__Methanospirillum;s__Methanospirillum lacunae	soil	Not_thermophilic_environment	32.45	30	30
GB_GCA_012520015.1	d__Archaea;p__Halobacteriota;c__Methanomicrobia;o__Methanomicrobiales;f__Methanospirillaceae;g__Methanospirillum;s__Methanospirillum sp012520015	anaerobic digestion of organic wastes under variable temperature conditions and feedstocks	Not_thermophilic_environment	38.64
GB_GCA_012729535.1	d__Archaea;p__Halobacteriota;c__Methanomicrobia;o__Methanomicrobiales;f__Methanospirillaceae;g__Methanospirillum;s__Methanospirillum sp012729535	anaerobic digestion of organic wastes under variable temperature conditions and feedstocks	Not_thermophilic_environment	38.32
RS_GCF_019263745.1	d__Archaea;p__Halobacteriota;c__Methanomicrobia;o__Methanomicrobiales;f__Methanospirillaceae;g__Methanospirillum;s__Methanospirillum sp012729995	Pear Waste Digester	Not_thermophilic_environment	37.19
RS_GCF_003173335.1	d__Archaea;p__Halobacteriota;c__Methanomicrobia;o__Methanomicrobiales;f__Methanospirillaceae;g__Methanospirillum;s__Methanospirillum stamsii	soil	Not_thermophilic_environment	36.88	27	25
GB_GCA_009779205.1	d__Archaea;p__Halobacteriota;c__Methanomicrobia;o__Methanomicrobiales;f__Methanospirillaceae;g__WRER01;s__WRER01 sp009779205	P4 gut compartment	Not_thermophilic_environment	37.1
GB_GCA_018263395.1	d__Archaea;p__Halobacteriota;c__Methanonatronarchaeia;o__JAANXF01;f__JAANXF01;g__JAANXF01;s__JAANXF01 sp018263395	marine brine pool	Not_thermophilic_environment	47.11
GB_GCA_001914405.1	d__Archaea;p__Halobacteriota;c__Methanonatronarchaeia;o__Methanonatronarchaeales;f__Methanonatronarchaeaceae;g__Methanohalarchaeum;s__Methanohalarchaeum thermophilum	enrichment culture inoculated with hypersaline salt lake sediment	Not_thermophilic_environment	40.46
RS_GCF_023016325.1	d__Archaea;p__Halobacteriota;c__Methanonatronarchaeia;o__Methanonatronarchaeales;f__Methanonatronarchaeaceae;g__Methanonatronarchaeum;s__Methanonatronarchaeum sp004212035	hypersaline soda lakes in Kulunda Steppe (Altai; Russia).	Not_thermophilic_environment	46.22
RS_GCF_002153915.1	d__Archaea;p__Halobacteriota;c__Methanonatronarchaeia;o__Methanonatronarchaeales;f__Methanonatronarchaeaceae;g__Methanonatronarchaeum;s__Methanonatronarchaeum thermophilum	hypersaline soda lakes	Not_thermophilic_environment	42.96	50	50
GB_GCA_003034855.1	d__Archaea;p__Halobacteriota;c__Methanonatronarchaeia;o__Methanonatronarchaeales;f__Methanonatronarchaeaceae;g__PZKD01;s__PZKD01 sp003034855	single cell amplified by MDA; Nereus Deep brine pool from the Red Sea	Not_thermophilic_environment	42.46
GB_GCA_002010075.1	d__Archaea;p__Halobacteriota;c__Methanosarcinia_A;o__Methanosarcinales_A;f__Methermicoccaceae;g__JdFR-19;s__JdFR-19 sp002010075	basaltic crustal fluids	Not_thermophilic_environment	67.35
GB_GCA_003661015.1	d__Archaea;p__Halobacteriota;c__Methanosarcinia_A;o__Methanosarcinales_A;f__Methermicoccaceae;g__JdFR-19;s__JdFR-19 sp003661015	deep-sea hydrothermal vent sediments from dive 4571_4 depth 0-3 cm	Thermophilic_environment	65.56
RS_GCF_000711905.1	d__Archaea;p__Halobacteriota;c__Methanosarcinia_A;o__Methanosarcinales_A;f__Methermicoccaceae;g__Methermicoccus;s__Methermicoccus shengliensis	none	No_isolation_source	63.89	65	65
GB_GCA_004193545.1	d__Archaea;p__Halobacteriota;c__Methanosarcinia;o__Methanosarcinales;f__EX4572-44;g__Ethanoperedens;s__Ethanoperedens ethanivorans	Anaerobic ethane-degrading enrichment culture inoculated with marine sediment	Not_thermophilic_environment	40.68
GB_GCA_905067535.1	d__Archaea;p__Halobacteriota;c__Methanosarcinia;o__Methanosarcinales;f__EX4572-44;g__Ethanoperedens;s__Ethanoperedens ethanivorans_B	sediment from the 9-10 cm depth of a core from an oil seep	Not_thermophilic_environment	42.07
GB_GCA_905067555.1	d__Archaea;p__Halobacteriota;c__Methanosarcinia;o__Methanosarcinales;f__EX4572-44;g__Ethanoperedens;s__Ethanoperedens ethanivorans_C	sediment from the 9-10 cm depth of a core from an oil seep	Not_thermophilic_environment	37.78
GB_GCA_004212095.1	d__Archaea;p__Halobacteriota;c__Methanosarcinia;o__Methanosarcinales;f__EX4572-44;g__Ethanoperedens;s__Ethanoperedens sp004212095	Gulf of Mexico natural oil seep	Not_thermophilic_environment	38.96
GB_GCA_012910725.1	d__Archaea;p__Halobacteriota;c__Methanosarcinia;o__Methanosarcinales;f__EX4572-44;g__Ethanoperedens;s__Ethanoperedens thermophilum	low-temperature venting barite chimney intertwined with siboglinid tubeworms (Sclerolinum contortum) from the Loki s Castle Vent Field	Not_thermophilic_environment	42.66
GB_GCA_002254825.2	d__Archaea;p__Halobacteriota;c__Methanosarcinia;o__Methanosarcinales;f__EX4572-44;g__EX4572-44;s__EX4572-44 sp002254825	deep-sea hydrothermal vent sediments from dive 4572	Thermophilic_environment	43.06
GB_GCA_905171695.1	d__Archaea;p__Halobacteriota;c__Methanosarcinia;o__Methanosarcinales;f__EX4572-44;g__EX4572-44;s__EX4572-44 sp905171695	anoxic ethane-degrading enrichment at 37 degrees Celsius derived from thermophilic sediment	Not_thermophilic_environment	52.52
GB_GCA_014859725.1	d__Archaea;p__Halobacteriota;c__Methanosarcinia;o__Methanosarcinales;f__Methanocomedenaceae;g__Kmv04;s__Kmv04 sp014859725	bubbling pool in the central crater-like structure of an active mud volcano	Thermophilic_environment	32.98
GB_GCA_009649835.1	d__Archaea;p__Halobacteriota;c__Methanosarcinia;o__Methanosarcinales;f__Methanocomedenaceae;g__Methanocomedens;s__Methanocomedens sp009649835	methane seep	Not_thermophilic_environment	32.46
GB_GCA_014237145.1	d__Archaea;p__Halobacteriota;c__Methanosarcinia;o__Methanosarcinales;f__Methanocomedenaceae;g__Methanocomedens;s__Methanocomedens sp014237145	cold seep sediment sample 8 MPaI	Not_thermophilic_environment	32.81
GB_GCA_013330355.1	d__Archaea;p__Halobacteriota;c__Methanosarcinia;o__Methanosarcinales;f__Methanocomedenaceae;g__Methanocomedens;s__Methanocomedens sp7939u	sediment	Not_thermophilic_environment	34.28
GB_GCA_002926195.1	d__Archaea;p__Halobacteriota;c__Methanosarcinia;o__Methanosarcinales;f__Methanocomedenaceae;g__Methanomarinus;s__Methanomarinus sp002926195	sample #5133; Elevator 3A push core 47; collected at Hydrate Ridge North during Jason II dive J2-593 from an area of active seepage marked by bubble ebullition and surface expression of white microbial mat	Not_thermophilic_environment	33.32
GB_GCA_021108405.1	d__Archaea;p__Halobacteriota;c__Methanosarcinia;o__Methanosarcinales;f__Methanocomedenaceae;g__Methanomarinus;s__Methanomarinus sp021108405	seep sediment enrichment culture	Not_thermophilic_environment	32.36
GB_GCA_013374385.1	d__Archaea;p__Halobacteriota;c__Methanosarcinia;o__Methanosarcinales;f__Methanocomedenaceae;g__QBUR01;s__QBUR01 sp013374385	Haakon Mosby Mud Volcano	Thermophilic_environment	32.92
GB_GCA_019429385.1	d__Archaea;p__Halobacteriota;c__Methanosarcinia;o__Methanosarcinales;f__Methanocomedenaceae;g__QBUR01;s__QBUR01 sp019429385	sediment and water from a salsa lake of a terrestrial mud volcano	Not_thermophilic_environment	29.92
GB_GCA_022353185.1	d__Archaea;p__Halobacteriota;c__Methanosarcinia;o__Methanosarcinales;f__Methanocomedenaceae;g__QBUR01;s__QBUR01 sp022353185	coastal sediments	Not_thermophilic_environment	33.43
GB_GCA_023136155.1	d__Archaea;p__Halobacteriota;c__Methanosarcinia;o__Methanosarcinales;f__Methanocomedenaceae;g__QBUR01;s__QBUR01 sp023136155	deep sea sediment	Not_thermophilic_environment	30.99
GB_GCA_023544495.1	d__Archaea;p__Halobacteriota;c__Methanosarcinia;o__Methanosarcinales;f__Methanocomedenaceae;g__QBUR01;s__QBUR01 sp023544495	anaerobic methane-oxidizing enrichment culture from terrestrial mud volcano	Not_thermophilic_environment	31.2
GB_GCA_023544605.1	d__Archaea;p__Halobacteriota;c__Methanosarcinia;o__Methanosarcinales;f__Methanocomedenaceae;g__QBUR01;s__QBUR01 sp023544605	anaerobic methane-oxidizing enrichment culture from terrestrial mud volcano	Not_thermophilic_environment	31.82
GB_GCA_002503595.1	d__Archaea;p__Halobacteriota;c__Methanosarcinia;o__Methanosarcinales;f__Methanogasteraceae;g__Methanogaster;s__Methanogaster sp002503595	Oil polluted marine water	Not_thermophilic_environment	32.64
GB_GCA_002506015.1	d__Archaea;p__Halobacteriota;c__Methanosarcinia;o__Methanosarcinales;f__Methanogasteraceae;g__Methanogaster;s__Methanogaster sp002506015	Oil polluted marine water	Not_thermophilic_environment	31.27
GB_GCA_003194445.1	d__Archaea;p__Halobacteriota;c__Methanosarcinia;o__Methanosarcinales;f__Methanogasteraceae;g__Methanogaster;s__Methanogaster sp003194445	marine sediment	Not_thermophilic_environment	33.21
GB_GCA_003601535.1	d__Archaea;p__Halobacteriota;c__Methanosarcinia;o__Methanosarcinales;f__Methanogasteraceae;g__Methanogaster;s__Methanogaster sp003601535	marine sediment sample collected at a deep sea vent site during cruise AT15-25 on Alvin dive 4460; sediment was oily and the sediment surface was covered with a white microbial mat	Thermophilic_environment	38.38
GB_GCA_003661105.1	d__Archaea;p__Halobacteriota;c__Methanosarcinia;o__Methanosarcinales;f__Methanogasteraceae;g__Methanogaster;s__Methanogaster sp003661105	deep-sea hydrothermal vent sediments from dive 4571_4 depth 0-3 cm	Thermophilic_environment	32.61
GB_GCA_004211975.1	d__Archaea;p__Halobacteriota;c__Methanosarcinia;o__Methanosarcinales;f__Methanogasteraceae;g__Methanogaster;s__Methanogaster sp004211975	Gulf of Mexico natural oil seep	Not_thermophilic_environment	28.69
GB_GCA_012961645.1	d__Archaea;p__Halobacteriota;c__Methanosarcinia;o__Methanosarcinales;f__Methanogasteraceae;g__Methanogaster;s__Methanogaster sp012961645	Mid-Cayman Rise Vent Fluids	Not_thermophilic_environment	33.9
GB_GCA_013572355.1	d__Archaea;p__Halobacteriota;c__Methanosarcinia;o__Methanosarcinales;f__Methanogasteraceae;g__Methanogaster;s__Methanogaster sp013572355	Haakon Mosby Mud Volcano	Thermophilic_environment	31.88
GB_GCA_021159385.1	d__Archaea;p__Halobacteriota;c__Methanosarcinia;o__Methanosarcinales;f__Methanogasteraceae;g__Methanogaster;s__Methanogaster sp021159385	marine hydrothermal sediment	Thermophilic_environment	31.92
GB_GCA_002839545.1	d__Archaea;p__Halobacteriota;c__Methanosarcinia;o__Methanosarcinales;f__Methanoperedenaceae;g__Methanoperedens_A;s__Methanoperedens_A sp002839545	groundwater	Not_thermophilic_environment	32.69
GB_GCA_014859785.1	d__Archaea;p__Halobacteriota;c__Methanosarcinia;o__Methanosarcinales;f__Methanoperedenaceae;g__Methanoperedens_A;s__Methanoperedens_A sp014859785	bubbling pool in the central crater-like structure of an active mud volcano	Thermophilic_environment	36.4
RS_GCF_000685155.1	d__Archaea;p__Halobacteriota;c__Methanosarcinia;o__Methanosarcinales;f__Methanoperedenaceae;g__Methanoperedens;s__Methanoperedens nitroreducens	freshwater lake sediment grown in bioreactor fed with nitrate; ammonium and methane	Not_thermophilic_environment	43.73
RS_GCF_900196725.1	d__Archaea;p__Halobacteriota;c__Methanosarcinia;o__Methanosarcinales;f__Methanoperedenaceae;g__Methanoperedens;s__Methanoperedens nitroreducens_A	reactor mass	Not_thermophilic_environment	38.55
GB_GCA_020724545.1	d__Archaea;p__Halobacteriota;c__Methanosarcinia;o__Methanosarcinales;f__Methanoperedenaceae;g__Methanoperedens;s__Methanoperedens nitroreducens_B	groundwater filtered on filters	Not_thermophilic_environment	46.48
RS_GCF_002487355.1	d__Archaea;p__Halobacteriota;c__Methanosarcinia;o__Methanosarcinales;f__Methanoperedenaceae;g__Methanoperedens;s__Methanoperedens sp002487355	sediment	Not_thermophilic_environment	35.59
GB_GCA_003104905.1	d__Archaea;p__Halobacteriota;c__Methanosarcinia;o__Methanosarcinales;f__Methanoperedenaceae;g__Methanoperedens;s__Methanoperedens sp003104905	Bioreactor performing anaerobic oxidation of methane coupled to iron reduction	Not_thermophilic_environment	33.89
GB_GCA_012026795.1	d__Archaea;p__Halobacteriota;c__Methanosarcinia;o__Methanosarcinales;f__Methanoperedenaceae;g__Methanoperedens;s__Methanoperedens sp012026795	AOM-Mn bioreactor day 405	Not_thermophilic_environment	33.39
GB_GCA_012026835.1	d__Archaea;p__Halobacteriota;c__Methanosarcinia;o__Methanosarcinales;f__Methanoperedenaceae;g__Methanoperedens;s__Methanoperedens sp012026835	AOM-Mn bioreactor day 405	Not_thermophilic_environment	36.91
GB_GCA_018899795.1	d__Archaea;p__Halobacteriota;c__Methanosarcinia;o__Methanosarcinales;f__Methanoperedenaceae;g__Methanoperedens;s__Methanoperedens sp018899795	Olkiluoto	Not_thermophilic_environment	37.36
GB_GCA_018900975.1	d__Archaea;p__Halobacteriota;c__Methanosarcinia;o__Methanosarcinales;f__Methanoperedenaceae;g__Methanoperedens;s__Methanoperedens sp018900975	Olkiluoto	Not_thermophilic_environment	36.57
GB_GCA_021409285.1	d__Archaea;p__Halobacteriota;c__Methanosarcinia;o__Methanosarcinales;f__Methanoperedenaceae;g__Methanoperedens;s__Methanoperedens sp021409285	enrichment from wetland soil	Not_thermophilic_environment	35.14
GB_GCA_023249105.1	d__Archaea;p__Halobacteriota;c__Methanosarcinia;o__Methanosarcinales;f__Methanoperedenaceae;g__Methanoperedens;s__Methanoperedens sp023249105	groundwater	Not_thermophilic_environment	37.26
GB_GCA_023249275.1	d__Archaea;p__Halobacteriota;c__Methanosarcinia;o__Methanosarcinales;f__Methanoperedenaceae;g__Methanoperedens;s__Methanoperedens sp023249275	groundwater	Not_thermophilic_environment	36.91
GB_GCA_902384525.1	d__Archaea;p__Halobacteriota;c__Methanosarcinia;o__Methanosarcinales;f__Methanoperedenaceae;g__Methanoperedens;s__Methanoperedens sp902384525	water	Not_thermophilic_environment	33.64
GB_GCA_902386085.1	d__Archaea;p__Halobacteriota;c__Methanosarcinia;o__Methanosarcinales;f__Methanoperedenaceae;g__Methanoperedens;s__Methanoperedens sp902386085	water	Not_thermophilic_environment	39.59
GB_GCA_902386115.1	d__Archaea;p__Halobacteriota;c__Methanosarcinia;o__Methanosarcinales;f__Methanoperedenaceae;g__Methanoperedens;s__Methanoperedens sp902386115	water	Not_thermophilic_environment	36.25
GB_GCA_902386135.1	d__Archaea;p__Halobacteriota;c__Methanosarcinia;o__Methanosarcinales;f__Methanoperedenaceae;g__Methanoperedens;s__Methanoperedens sp902386135	water	Not_thermophilic_environment	39.11
GB_GCA_902386205.1	d__Archaea;p__Halobacteriota;c__Methanosarcinia;o__Methanosarcinales;f__Methanoperedenaceae;g__Methanoperedens;s__Methanoperedens sp902386205	water	Not_thermophilic_environment	35.22
GB_GCA_902386255.1	d__Archaea;p__Halobacteriota;c__Methanosarcinia;o__Methanosarcinales;f__Methanoperedenaceae;g__Methanoperedens;s__Methanoperedens sp902386255	water	Not_thermophilic_environment	38.19
GB_GCA_905339155.1	d__Archaea;p__Halobacteriota;c__Methanosarcinia;o__Methanosarcinales;f__Methanoperedenaceae;g__Methanoperedens;s__Methanoperedens sp905339155	none	No_isolation_source	33.37
GB_GCA_013331375.1	d__Archaea;p__Halobacteriota;c__Methanosarcinia;o__Methanosarcinales;f__Methanoperedenaceae;g__UBA10536;s__UBA10536 sp10536u	aquatic	Not_thermophilic_environment	34.09
GB_GCA_020793555.1	d__Archaea;p__Halobacteriota;c__Methanosarcinia;o__Methanosarcinales;f__Methanosarcinaceae;g__DQIP01;s__DQIP01 sp020793555	Haakon Mosby Mud Volcano	Thermophilic_environment	29.18
GB_GCA_020793565.1	d__Archaea;p__Halobacteriota;c__Methanosarcinia;o__Methanosarcinales;f__Methanosarcinaceae;g__DQIP01;s__DQIP01 sp020793565	Haakon Mosby Mud Volcano	Thermophilic_environment	31.23
GB_GCA_023544565.1	d__Archaea;p__Halobacteriota;c__Methanosarcinia;o__Methanosarcinales;f__Methanosarcinaceae;g__DQIP01;s__DQIP01 sp023544565	anaerobic methane-oxidizing enrichment culture from terrestrial mud volcano	Not_thermophilic_environment	25.63
GB_GCA_012329085.1	d__Archaea;p__Halobacteriota;c__Methanosarcinia;o__Methanosarcinales;f__Methanosarcinaceae;g__JAAXQB01;s__JAAXQB01 sp012329085	marine hydrothermal vent chimney	Thermophilic_environment	28.31
GB_GCA_016926455.1	d__Archaea;p__Halobacteriota;c__Methanosarcinia;o__Methanosarcinales;f__Methanosarcinaceae;g__JAFGQV01;s__JAFGQV01 sp016926455	Freshwater Sediment	Not_thermophilic_environment	38.49
GB_GCA_016935475.1	d__Archaea;p__Halobacteriota;c__Methanosarcinia;o__Methanosarcinales;f__Methanosarcinaceae;g__JAFGQV01;s__JAFGQV01 sp016935475	Freshwater Sediment	Not_thermophilic_environment	32.68
GB_GCA_021106765.1	d__Archaea;p__Halobacteriota;c__Methanosarcinia;o__Methanosarcinales;f__Methanosarcinaceae;g__JAIOTO01;s__JAIOTO01 sp021106765	seep sediment enrichment culture	Not_thermophilic_environment	28.25
RS_GCF_004363215.1	d__Archaea;p__Halobacteriota;c__Methanosarcinia;o__Methanosarcinales;f__Methanosarcinaceae;g__Methanimicrococcus;s__Methanimicrococcus blatticola	none	No_isolation_source	32.38	35	39
GB_GCA_009776675.1	d__Archaea;p__Halobacteriota;c__Methanosarcinia;o__Methanosarcinales;f__Methanosarcinaceae;g__Methanimicrococcus;s__Methanimicrococcus sp009776675	P4 gut compartment	Not_thermophilic_environment	33.92
GB_GCA_009783635.1	d__Archaea;p__Halobacteriota;c__Methanosarcinia;o__Methanosarcinales;f__Methanosarcinaceae;g__Methanimicrococcus;s__Methanimicrococcus sp009783635	P3 gut compartment	Not_thermophilic_environment	33.68
GB_GCA_009784005.1	d__Archaea;p__Halobacteriota;c__Methanosarcinia;o__Methanosarcinales;f__Methanosarcinaceae;g__Methanimicrococcus;s__Methanimicrococcus sp009784005	P3 gut compartment	Not_thermophilic_environment	31.58
GB_GCA_012518265.1	d__Archaea;p__Halobacteriota;c__Methanosarcinia;o__Methanosarcinales;f__Methanosarcinaceae;g__Methanimicrococcus;s__Methanimicrococcus sp012518265	anaerobic digestion of organic wastes under variable temperature conditions and feedstocks	Not_thermophilic_environment	39.1
GB_GCA_017613335.1	d__Archaea;p__Halobacteriota;c__Methanosarcinia;o__Methanosarcinales;f__Methanosarcinaceae;g__Methanimicrococcus;s__Methanimicrococcus sp017613335	ruminant gastrointestinal tract	Not_thermophilic_environment	37.66
RS_GCF_000013725.1	d__Archaea;p__Halobacteriota;c__Methanosarcinia;o__Methanosarcinales;f__Methanosarcinaceae;g__Methanococcoides;s__Methanococcoides burtonii	none	No_isolation_source	23.22	21	23.4
RS_GCF_000765475.1	d__Archaea;p__Halobacteriota;c__Methanosarcinia;o__Methanosarcinales;f__Methanosarcinaceae;g__Methanococcoides;s__Methanococcoides methylutens	submarine canyon sediments off the coast of southern California	Not_thermophilic_environment	25.86	30
RS_GCF_000970325.1	d__Archaea;p__Halobacteriota;c__Methanosarcinia;o__Methanosarcinales;f__Methanosarcinaceae;g__Methanococcoides;s__Methanococcoides methylutens_A	none	No_isolation_source	28.54		32.5
RS_GCF_021184045.1	d__Archaea;p__Halobacteriota;c__Methanosarcinia;o__Methanosarcinales;f__Methanosarcinaceae;g__Methanococcoides;s__Methanococcoides orientis	Marine sediment	Not_thermophilic_environment	24.86
RS_GCF_023684405.1	d__Archaea;p__Halobacteriota;c__Methanosarcinia;o__Methanosarcinales;f__Methanosarcinaceae;g__Methanococcoides;s__Methanococcoides seepicolus	cold seep sediment	Not_thermophilic_environment	25.79
GB_GCA_021108185.1	d__Archaea;p__Halobacteriota;c__Methanosarcinia;o__Methanosarcinales;f__Methanosarcinaceae;g__Methanococcoides;s__Methanococcoides sp021108185	seep sediment enrichment culture	Not_thermophilic_environment	26.02
GB_GCA_021108275.1	d__Archaea;p__Halobacteriota;c__Methanosarcinia;o__Methanosarcinales;f__Methanosarcinaceae;g__Methanococcoides;s__Methanococcoides sp021108275	seep sediment enrichment culture	Not_thermophilic_environment	24.43
RS_GCF_900774055.1	d__Archaea;p__Halobacteriota;c__Methanosarcinia;o__Methanosarcinales;f__Methanosarcinaceae;g__Methanococcoides;s__Methanococcoides sp900774055	Sediment	Not_thermophilic_environment	25.5
RS_GCF_900111645.1	d__Archaea;p__Halobacteriota;c__Methanosarcinia;o__Methanosarcinales;f__Methanosarcinaceae;g__Methanococcoides;s__Methanococcoides vulcani	none	No_isolation_source	28.2	25
RS_GCF_000196655.1	d__Archaea;p__Halobacteriota;c__Methanosarcinia;o__Methanosarcinales;f__Methanosarcinaceae;g__Methanohalobium;s__Methanohalobium evestigatum	mud from a salt lagoon	Not_thermophilic_environment	46.03	50	40
GB_GCA_018609725.1	d__Archaea;p__Halobacteriota;c__Methanosarcinia;o__Methanosarcinales;f__Methanosarcinaceae;g__Methanohalobium;s__Methanohalobium sp018609725	salt flat sediment sample	Not_thermophilic_environment	42.39
RS_GCF_900215215.1	d__Archaea;p__Halobacteriota;c__Methanosarcinia;o__Methanosarcinales;f__Methanosarcinaceae;g__Methanohalophilus;s__Methanohalophilus euhalobius	none	No_isolation_source	39.66	37
RS_GCF_001889405.1	d__Archaea;p__Halobacteriota;c__Methanosarcinia;o__Methanosarcinales;f__Methanosarcinaceae;g__Methanohalophilus;s__Methanohalophilus halophilus	Microbial mat; Hamelin Pool	Not_thermophilic_environment	34.53	30	31
RS_GCF_017874375.1	d__Archaea;p__Halobacteriota;c__Methanosarcinia;o__Methanosarcinales;f__Methanosarcinaceae;g__Methanohalophilus;s__Methanohalophilus levihalophilus	none	No_isolation_source	31.88	35	35
RS_GCF_000025865.1	d__Archaea;p__Halobacteriota;c__Methanosarcinia;o__Methanosarcinales;f__Methanosarcinaceae;g__Methanohalophilus;s__Methanohalophilus mahii	none	No_isolation_source	35.77	37
RS_GCF_002761295.1	d__Archaea;p__Halobacteriota;c__Methanosarcinia;o__Methanosarcinales;f__Methanosarcinaceae;g__Methanohalophilus;s__Methanohalophilus portucalensis	sediments from a salinarium in Figeria da Foz	Not_thermophilic_environment	35.94	37	40
RS_GCF_004137855.1	d__Archaea;p__Halobacteriota;c__Methanosarcinia;o__Methanosarcinales;f__Methanosarcinaceae;g__Methanohalophilus;s__Methanohalophilus profundi	Deep Hypersaline anoxic basin Tyro	Not_thermophilic_environment	37.46	30
RS_GCF_003722075.1	d__Archaea;p__Halobacteriota;c__Methanosarcinia;o__Methanosarcinales;f__Methanosarcinaceae;g__Methanohalophilus;s__Methanohalophilus sp003722075	Kebrit Deep brine pool	Not_thermophilic_environment	36.6
RS_GCF_017873415.1	d__Archaea;p__Halobacteriota;c__Methanosarcinia;o__Methanosarcinales;f__Methanosarcinaceae;g__Methanolobus;s__Methanolobus bombayensis	none	No_isolation_source	28.22	35	37
RS_GCF_024500045.1	d__Archaea;p__Halobacteriota;c__Methanosarcinia;o__Methanosarcinales;f__Methanosarcinaceae;g__Methanolobus;s__Methanolobus chelungpuianus	a sandstone sample at 545 m below land surface	Not_thermophilic_environment	33.89		37
RS_GCF_004745425.1	d__Archaea;p__Halobacteriota;c__Methanosarcinia;o__Methanosarcinales;f__Methanosarcinaceae;g__Methanolobus;s__Methanolobus halotolerans	lake sediment	Not_thermophilic_environment	30.59
RS_GCF_900114835.1	d__Archaea;p__Halobacteriota;c__Methanosarcinia;o__Methanosarcinales;f__Methanosarcinaceae;g__Methanolobus;s__Methanolobus profundi	none	No_isolation_source	24.03	30	30
GB_GCA_000306725.1	d__Archaea;p__Halobacteriota;c__Methanosarcinia;o__Methanosarcinales;f__Methanosarcinaceae;g__Methanolobus;s__Methanolobus psychrophilus	none	No_isolation_source	30.41		18
RS_GCF_002243045.1	d__Archaea;p__Halobacteriota;c__Methanosarcinia;o__Methanosarcinales;f__Methanosarcinaceae;g__Methanolobus;s__Methanolobus psychrotolerans	lake sediments	Not_thermophilic_environment	28.75	35	33.5
GB_GCA_002501695.1	d__Archaea;p__Halobacteriota;c__Methanosarcinia;o__Methanosarcinales;f__Methanosarcinaceae;g__Methanolobus;s__Methanolobus sp002501695	waste water	Not_thermophilic_environment	31.17
GB_GCA_002507205.1	d__Archaea;p__Halobacteriota;c__Methanosarcinia;o__Methanosarcinales;f__Methanosarcinaceae;g__Methanolobus;s__Methanolobus sp002507205	Lake sediment from Indian Lake	Not_thermophilic_environment	27.57
GB_GCA_002508635.1	d__Archaea;p__Halobacteriota;c__Methanosarcinia;o__Methanosarcinales;f__Methanosarcinaceae;g__Methanolobus;s__Methanolobus sp002508635	crude oil	Not_thermophilic_environment	29.53
GB_GCA_003565715.1	d__Archaea;p__Halobacteriota;c__Methanosarcinia;o__Methanosarcinales;f__Methanosarcinaceae;g__Methanolobus;s__Methanolobus sp003565715	hypersaline soda lake sediment	Not_thermophilic_environment	30.75
GB_GCA_016278365.1	d__Archaea;p__Halobacteriota;c__Methanosarcinia;o__Methanosarcinales;f__Methanosarcinaceae;g__Methanolobus;s__Methanolobus sp016278365	brine fluids	Not_thermophilic_environment	28.96
GB_GCA_016278385.1	d__Archaea;p__Halobacteriota;c__Methanosarcinia;o__Methanosarcinales;f__Methanosarcinaceae;g__Methanolobus;s__Methanolobus sp016278385	brine fluids	Not_thermophilic_environment	25.05
GB_GCA_016932675.1	d__Archaea;p__Halobacteriota;c__Methanosarcinia;o__Methanosarcinales;f__Methanosarcinaceae;g__Methanolobus;s__Methanolobus sp016932675	Freshwater Sediment	Not_thermophilic_environment	33.85
GB_GCA_020055655.1	d__Archaea;p__Halobacteriota;c__Methanosarcinia;o__Methanosarcinales;f__Methanosarcinaceae;g__Methanolobus;s__Methanolobus sp020055655	Pond R1 soil	Not_thermophilic_environment	24.24
GB_GCA_021767785.1	d__Archaea;p__Halobacteriota;c__Methanosarcinia;o__Methanosarcinales;f__Methanosarcinaceae;g__Methanolobus;s__Methanolobus sp021767785	marine sediment	Not_thermophilic_environment	29.11
RS_GCF_000504205.1	d__Archaea;p__Halobacteriota;c__Methanosarcinia;o__Methanosarcinales;f__Methanosarcinaceae;g__Methanolobus;s__Methanolobus tindarius	not provided; submitted under MIGS 2.1	Not_thermophilic_environment	26.03	25	37
RS_GCF_900100715.1	d__Archaea;p__Halobacteriota;c__Methanosarcinia;o__Methanosarcinales;f__Methanosarcinaceae;g__Methanolobus;s__Methanolobus vulcani	none	No_isolation_source	26	37
RS_GCF_006546655.1	d__Archaea;p__Halobacteriota;c__Methanosarcinia;o__Methanosarcinales;f__Methanosarcinaceae;g__Methanolobus;s__Methanolobus vulcani_A	sediment	Not_thermophilic_environment	26.41
RS_GCF_013388255.1	d__Archaea;p__Halobacteriota;c__Methanosarcinia;o__Methanosarcinales;f__Methanosarcinaceae;g__Methanolobus;s__Methanolobus zinderi	a deep subsurface coal seam	Not_thermophilic_environment	29.31	37	45
RS_GCF_000328665.1	d__Archaea;p__Halobacteriota;c__Methanosarcinia;o__Methanosarcinales;f__Methanosarcinaceae;g__Methanomethylovorans;s__Methanomethylovorans hollandica	Anaerobic top layer (5 to 10 cm) of sediment (depth; 50 cm) in a eutrophic freshwater pond at the Dekkerswald Institute; Nijmegen; The Netherlands	Not_thermophilic_environment	32.93	37	35.5
GB_GCA_001896725.1	d__Archaea;p__Halobacteriota;c__Methanosarcinia;o__Methanosarcinales;f__Methanosarcinaceae;g__Methanomethylovorans;s__Methanomethylovorans sp001896725	sludge from a mesophilic anaerobic wastewater digester enriched on phosphite and carbon dioxide	Not_thermophilic_environment	32.83
GB_GCA_002067265.1	d__Archaea;p__Halobacteriota;c__Methanosarcinia;o__Methanosarcinales;f__Methanosarcinaceae;g__Methanomethylovorans;s__Methanomethylovorans sp002067265	Lab-scale methanogenic bioreactor treating purified terephthalic acid process wastewater	Not_thermophilic_environment	31.95
GB_GCA_002067275.1	d__Archaea;p__Halobacteriota;c__Methanosarcinia;o__Methanosarcinales;f__Methanosarcinaceae;g__Methanomethylovorans;s__Methanomethylovorans sp002067275	Lab-scale methanogenic bioreactor treating purified terephthalic acid process wastewater	Not_thermophilic_environment	31.21
GB_GCA_002508425.1	d__Archaea;p__Halobacteriota;c__Methanosarcinia;o__Methanosarcinales;f__Methanosarcinaceae;g__Methanomethylovorans;s__Methanomethylovorans sp002508425	waste water	Not_thermophilic_environment	29.47
GB_GCA_014361205.1	d__Archaea;p__Halobacteriota;c__Methanosarcinia;o__Methanosarcinales;f__Methanosarcinaceae;g__Methanomethylovorans;s__Methanomethylovorans sp014361205	Shengli oilfield at Shandong province	Not_thermophilic_environment	38
GB_GCA_020854785.1	d__Archaea;p__Halobacteriota;c__Methanosarcinia;o__Methanosarcinales;f__Methanosarcinaceae;g__Methanomethylovorans;s__Methanomethylovorans sp020854785	granular sludge from mesophilic upflow sludge blanket reactor	Not_thermophilic_environment	30.94
RS_GCF_024808815.1	d__Archaea;p__Halobacteriota;c__Methanosarcinia;o__Methanosarcinales;f__Methanosarcinaceae;g__Methanosalsum;s__Methanosalsum natronophilum	none	No_isolation_source	35.06
GB_GCA_007127385.1	d__Archaea;p__Halobacteriota;c__Methanosarcinia;o__Methanosarcinales;f__Methanosarcinaceae;g__Methanosalsum;s__Methanosalsum sp007127385	hypersaline soda lake sediment	Not_thermophilic_environment	40.64
RS_GCF_000217995.1	d__Archaea;p__Halobacteriota;c__Methanosarcinia;o__Methanosarcinales;f__Methanosarcinaceae;g__Methanosalsum;s__Methanosalsum zhilinae	sediment of alkaline lake	Not_thermophilic_environment	39.97	41
RS_GCF_000007345.1	d__Archaea;p__Halobacteriota;c__Methanosarcinia;o__Methanosarcinales;f__Methanosarcinaceae;g__Methanosarcina;s__Methanosarcina acetivorans	none	No_isolation_source	36.24	37	37.5
RS_GCF_000970025.1	d__Archaea;p__Halobacteriota;c__Methanosarcinia;o__Methanosarcinales;f__Methanosarcinaceae;g__Methanosarcina;s__Methanosarcina barkeri	none	No_isolation_source	35.46	37
RS_GCF_000970305.1	d__Archaea;p__Halobacteriota;c__Methanosarcinia;o__Methanosarcinales;f__Methanosarcinaceae;g__Methanosarcina;s__Methanosarcina barkeri_A	none	No_isolation_source	35.74
RS_GCF_000969985.1	d__Archaea;p__Halobacteriota;c__Methanosarcinia;o__Methanosarcinales;f__Methanosarcinaceae;g__Methanosarcina;s__Methanosarcina barkeri_B	none	No_isolation_source	35.2
GB_GCA_023955635.1	d__Archaea;p__Halobacteriota;c__Methanosarcinia;o__Methanosarcinales;f__Methanosarcinaceae;g__Methanosarcina;s__Methanosarcina barkeri_C	CO2 enrichment culture inoculated with terrestrial drill core sediment slurry from 60 meters	Not_thermophilic_environment	33.42
RS_GCF_001304615.2	d__Archaea;p__Halobacteriota;c__Methanosarcinia;o__Methanosarcinales;f__Methanosarcinaceae;g__Methanosarcina;s__Methanosarcina flavescens	Anaerobic digester sludge	Not_thermophilic_environment	43.37	45	45
RS_GCF_000970285.1	d__Archaea;p__Halobacteriota;c__Methanosarcinia;o__Methanosarcinales;f__Methanosarcinaceae;g__Methanosarcina;s__Methanosarcina horonobensis	none	No_isolation_source	36.36	37	37
RS_GCF_000970265.1	d__Archaea;p__Halobacteriota;c__Methanosarcinia;o__Methanosarcinales;f__Methanosarcinaceae;g__Methanosarcina;s__Methanosarcina lacustris	none	No_isolation_source	32.75	25	25
RS_GCF_000970205.1	d__Archaea;p__Halobacteriota;c__Methanosarcinia;o__Methanosarcinales;f__Methanosarcinaceae;g__Methanosarcina;s__Methanosarcina mazei	none	No_isolation_source	37.76	28	40
RS_GCF_000970085.1	d__Archaea;p__Halobacteriota;c__Methanosarcinia;o__Methanosarcinales;f__Methanosarcinaceae;g__Methanosarcina;s__Methanosarcina siciliae	none	No_isolation_source	36.45	37	35
RS_GCF_000969965.1	d__Archaea;p__Halobacteriota;c__Methanosarcinia;o__Methanosarcinales;f__Methanosarcinaceae;g__Methanosarcina;s__Methanosarcina sp000969965	none	No_isolation_source	37.78
RS_GCF_000979455.1	d__Archaea;p__Halobacteriota;c__Methanosarcinia;o__Methanosarcinales;f__Methanosarcinaceae;g__Methanosarcina;s__Methanosarcina sp000979455	sediment	Not_thermophilic_environment	36.03
GB_GCA_001714685.2	d__Archaea;p__Halobacteriota;c__Methanosarcinia;o__Methanosarcinales;f__Methanosarcinaceae;g__Methanosarcina;s__Methanosarcina sp001714685	enrichment culture inoculated with soil; incubated with H2/CO2 at 20 degrees celsius and monitored for methane production	Not_thermophilic_environment	36.72
GB_GCA_002496565.1	d__Archaea;p__Halobacteriota;c__Methanosarcinia;o__Methanosarcinales;f__Methanosarcinaceae;g__Methanosarcina;s__Methanosarcina sp002496565	mud	Not_thermophilic_environment	38.98
GB_GCA_002499445.1	d__Archaea;p__Halobacteriota;c__Methanosarcinia;o__Methanosarcinales;f__Methanosarcinaceae;g__Methanosarcina;s__Methanosarcina sp002499445	mud	Not_thermophilic_environment	41.42
GB_GCA_002505485.1	d__Archaea;p__Halobacteriota;c__Methanosarcinia;o__Methanosarcinales;f__Methanosarcinaceae;g__Methanosarcina;s__Methanosarcina sp002505485	AM-anode biofilm	Not_thermophilic_environment	38.74
GB_GCA_002509325.1	d__Archaea;p__Halobacteriota;c__Methanosarcinia;o__Methanosarcinales;f__Methanosarcinaceae;g__Methanosarcina;s__Methanosarcina sp002509325	mud	Not_thermophilic_environment	41.79
GB_GCA_003157235.1	d__Archaea;p__Halobacteriota;c__Methanosarcinia;o__Methanosarcinales;f__Methanosarcinaceae;g__Methanosarcina;s__Methanosarcina sp003157235	permafrost active layer soil	Not_thermophilic_environment	38.78
GB_GCA_003164755.1	d__Archaea;p__Halobacteriota;c__Methanosarcinia;o__Methanosarcinales;f__Methanosarcinaceae;g__Methanosarcina;s__Methanosarcina sp003164755	permafrost active layer soil	Not_thermophilic_environment	39.1
RS_GCF_004099695.1	d__Archaea;p__Halobacteriota;c__Methanosarcinia;o__Methanosarcinales;f__Methanosarcinaceae;g__Methanosarcina;s__Methanosarcina sp004099695	sediments associated with methane hydrate from KG basin	Not_thermophilic_environment	39.51
GB_GCA_017883485.1	d__Archaea;p__Halobacteriota;c__Methanosarcinia;o__Methanosarcinales;f__Methanosarcinaceae;g__Methanosarcina;s__Methanosarcina sp017883485	permafrost soil	Not_thermophilic_environment	39.94
RS_GCF_020804225.1	d__Archaea;p__Halobacteriota;c__Methanosarcinia;o__Methanosarcinales;f__Methanosarcinaceae;g__Methanosarcina;s__Methanosarcina sp020804225	uranium contaminated subsurface sediments from subsurface aquifer	Not_thermophilic_environment	36.7
GB_GCA_023399215.1	d__Archaea;p__Halobacteriota;c__Methanosarcinia;o__Methanosarcinales;f__Methanosarcinaceae;g__Methanosarcina;s__Methanosarcina sp023399215	feces	Not_thermophilic_environment	36.87
GB_GCA_024280975.1	d__Archaea;p__Halobacteriota;c__Methanosarcinia;o__Methanosarcinales;f__Methanosarcinaceae;g__Methanosarcina;s__Methanosarcina sp024280975	pasture soil	Not_thermophilic_environment	40.94
RS_GCF_024372725.1	d__Archaea;p__Halobacteriota;c__Methanosarcinia;o__Methanosarcinales;f__Methanosarcinaceae;g__Methanosarcina;s__Methanosarcina sp024372725	marine sediment	Not_thermophilic_environment	38.26
GB_GCA_013331265.1	d__Archaea;p__Halobacteriota;c__Methanosarcinia;o__Methanosarcinales;f__Methanosarcinaceae;g__Methanosarcina;s__Methanosarcina sp10923u	fermentation	Not_thermophilic_environment	38.84
GB_GCA_013331275.1	d__Archaea;p__Halobacteriota;c__Methanosarcinia;o__Methanosarcinales;f__Methanosarcinaceae;g__Methanosarcina;s__Methanosarcina sp11020u	fermentation	Not_thermophilic_environment	38.06
GB_GCA_013330315.1	d__Archaea;p__Halobacteriota;c__Methanosarcinia;o__Methanosarcinales;f__Methanosarcinaceae;g__Methanosarcina;s__Methanosarcina sp8098u	sediment	Not_thermophilic_environment	36.64
RS_GCF_002287235.1	d__Archaea;p__Halobacteriota;c__Methanosarcinia;o__Methanosarcinales;f__Methanosarcinaceae;g__Methanosarcina;s__Methanosarcina spelaei	none	No_isolation_source	35.22	29	33
RS_GCF_000969885.1	d__Archaea;p__Halobacteriota;c__Methanosarcinia;o__Methanosarcinales;f__Methanosarcinaceae;g__Methanosarcina;s__Methanosarcina thermophila	none	No_isolation_source	44.57	52	50
RS_GCF_000969905.1	d__Archaea;p__Halobacteriota;c__Methanosarcinia;o__Methanosarcinales;f__Methanosarcinaceae;g__Methanosarcina;s__Methanosarcina vacuolata	none	No_isolation_source	36.77	37	38.5
RS_GCF_000970045.1	d__Archaea;p__Halobacteriota;c__Methanosarcinia;o__Methanosarcinales;f__Methanosarcinaceae;g__MTP4;s__MTP4 sp000970045	none	No_isolation_source	36.8
GB_GCA_016841265.1	d__Archaea;p__Halobacteriota;c__Methanosarcinia;o__Methanosarcinales;f__Methanosarcinaceae;g__MTP4;s__MTP4 sp016841265	marine sediment	Not_thermophilic_environment	37.66
GB_GCA_016841625.1	d__Archaea;p__Halobacteriota;c__Methanosarcinia;o__Methanosarcinales;f__Methanosarcinaceae;g__MTP4;s__MTP4 sp016841625	marine sediment	Not_thermophilic_environment	36.76
GB_GCA_013329415.1	d__Archaea;p__Halobacteriota;c__Methanosarcinia;o__Methanosarcinales;f__Methanosarcinaceae;g__MTP4;s__MTP4 sp9310u	sediment	Not_thermophilic_environment	39.32
GB_GCA_003162615.1	d__Archaea;p__Halobacteriota;c__Methanosarcinia;o__Methanotrichales;f__Methanotrichaceae;g__Fen-7;s__Fen-7 sp003162615	permafrost active layer soil	Not_thermophilic_environment	36.88
GB_GCA_013415595.1	d__Archaea;p__Halobacteriota;c__Methanosarcinia;o__Methanotrichales;f__Methanotrichaceae;g__JAAEEW01;s__JAAEEW01 sp013415595	mangrove sediment	Not_thermophilic_environment	40.54
GB_GCA_013178225.1	d__Archaea;p__Halobacteriota;c__Methanosarcinia;o__Methanotrichales;f__Methanotrichaceae;g__JABLXE01;s__JABLXE01 sp013178225	2.8-km deep subsurface aquifer	Not_thermophilic_environment	34.26
GB_GCA_016927425.1	d__Archaea;p__Halobacteriota;c__Methanosarcinia;o__Methanotrichales;f__Methanotrichaceae;g__JAFGMR01;s__JAFGMR01 sp016927425	Freshwater Sediment	Not_thermophilic_environment	36.7
GB_GCA_022865315.1	d__Archaea;p__Halobacteriota;c__Methanosarcinia;o__Methanotrichales;f__Methanotrichaceae;g__JALHSR01;s__JALHSR01 sp022865315	Polar Fox Lagoon sediment taken using 3m corer (60 mm diameter)	Not_thermophilic_environment	39.94
GB_GCA_002502785.1	d__Archaea;p__Halobacteriota;c__Methanosarcinia;o__Methanotrichales;f__Methanotrichaceae;g__Methanothrix_A;s__Methanothrix_A harundinacea_A	sediment	Not_thermophilic_environment	37.2
GB_GCA_002506535.1	d__Archaea;p__Halobacteriota;c__Methanosarcinia;o__Methanotrichales;f__Methanotrichaceae;g__Methanothrix_A;s__Methanothrix_A harundinacea_B	waste water	Not_thermophilic_environment	38
GB_GCA_001509375.1	d__Archaea;p__Halobacteriota;c__Methanosarcinia;o__Methanotrichales;f__Methanotrichaceae;g__Methanothrix_A;s__Methanothrix_A harundinacea_D	oil reservoir sample SB1	Not_thermophilic_environment	41.05
RS_GCF_000235565.1	d__Archaea;p__Halobacteriota;c__Methanosarcinia;o__Methanotrichales;f__Methanotrichaceae;g__Methanothrix_A;s__Methanothrix_A harundinacea_E	none	No_isolation_source	37.92	37	35.5
GB_GCA_001602645.1	d__Archaea;p__Halobacteriota;c__Methanosarcinia;o__Methanotrichales;f__Methanotrichaceae;g__Methanothrix_A;s__Methanothrix_A sp001602645	3 replicate cellulose-degrading anaerobic digesters sampled at day 96 and day 362	Not_thermophilic_environment	39.72
GB_GCA_020844795.1	d__Archaea;p__Halobacteriota;c__Methanosarcinia;o__Methanotrichales;f__Methanotrichaceae;g__Methanothrix_A;s__Methanothrix_A sp020844795	granular sludge from mesophilic upflow sludge blanket reactor	Not_thermophilic_environment	40.63
GB_GCA_024649985.1	d__Archaea;p__Halobacteriota;c__Methanosarcinia;o__Methanotrichales;f__Methanotrichaceae;g__Methanothrix_A;s__Methanothrix_A sp024649985	enrichment culture from mud volcano	Not_thermophilic_environment	39.78
GB_GCA_013329455.1	d__Archaea;p__Halobacteriota;c__Methanosarcinia;o__Methanotrichales;f__Methanotrichaceae;g__Methanothrix_A;s__Methanothrix_A sp9297u	marine	Not_thermophilic_environment	38.08
GB_GCA_024518575.1	d__Archaea;p__Halobacteriota;c__Methanosarcinia;o__Methanotrichales;f__Methanotrichaceae;g__Methanothrix_B;s__Methanothrix_B sp024518575	hot spring sediment	Thermophilic_environment	50.81
RS_GCF_000014945.1	d__Archaea;p__Halobacteriota;c__Methanosarcinia;o__Methanotrichales;f__Methanotrichaceae;g__Methanothrix_B;s__Methanothrix_B thermoacetophila	none	No_isolation_source	51.05	55	57.5
RS_GCF_000204415.1	d__Archaea;p__Halobacteriota;c__Methanosarcinia;o__Methanotrichales;f__Methanotrichaceae;g__Methanothrix;s__Methanothrix soehngenii	none	No_isolation_source	34.44	37	37.5
GB_GCA_002067365.1	d__Archaea;p__Halobacteriota;c__Methanosarcinia;o__Methanotrichales;f__Methanotrichaceae;g__Methanothrix;s__Methanothrix sp002067365	Lab-scale methanogenic bioreactor treating purified terephthalic acid process wastewater	Not_thermophilic_environment	36.75
GB_GCA_002067705.1	d__Archaea;p__Halobacteriota;c__Methanosarcinia;o__Methanotrichales;f__Methanotrichaceae;g__Methanothrix;s__Methanothrix sp002067705	Lab-scale methanogenic bioreactor treating purified terephthalic acid process wastewater	Not_thermophilic_environment	31.2
GB_GCA_002067755.1	d__Archaea;p__Halobacteriota;c__Methanosarcinia;o__Methanotrichales;f__Methanotrichaceae;g__Methanothrix;s__Methanothrix sp002067755	Full-scale methanogenic bioreactor treating purified terephthalic acid process wastewater	Not_thermophilic_environment	36.14
GB_GCA_002256595.1	d__Archaea;p__Halobacteriota;c__Methanosarcinia;o__Methanotrichales;f__Methanotrichaceae;g__Methanothrix;s__Methanothrix sp002256595	plant surface	Not_thermophilic_environment	32.87
GB_GCA_002505805.1	d__Archaea;p__Halobacteriota;c__Methanosarcinia;o__Methanotrichales;f__Methanotrichaceae;g__Methanothrix;s__Methanothrix sp002505805	closed biodigester	Not_thermophilic_environment	30.6
GB_GCA_003857025.1	d__Archaea;p__Halobacteriota;c__Methanosarcinia;o__Methanotrichales;f__Methanotrichaceae;g__Methanothrix;s__Methanothrix sp003857025	Prairie Pothole Region wetland sediments	Not_thermophilic_environment	29.43
GB_GCA_011391755.1	d__Archaea;p__Halobacteriota;c__Methanosarcinia;o__Methanotrichales;f__Methanotrichaceae;g__Methanothrix;s__Methanothrix sp011391755	Tibetan lacustrine sediment	Not_thermophilic_environment	33.19
GB_GCA_011620785.1	d__Archaea;p__Halobacteriota;c__Methanosarcinia;o__Methanotrichales;f__Methanotrichaceae;g__Methanothrix;s__Methanothrix sp011620785	oil-contaminated soil	Not_thermophilic_environment	35.12
GB_GCA_012798025.1	d__Archaea;p__Halobacteriota;c__Methanosarcinia;o__Methanotrichales;f__Methanotrichaceae;g__Methanothrix;s__Methanothrix sp012798025	anaerobic digestion of organic wastes under variable temperature conditions and feedstocks	Not_thermophilic_environment	37.07
GB_GCA_016706325.1	d__Archaea;p__Halobacteriota;c__Methanosarcinia;o__Methanotrichales;f__Methanotrichaceae;g__Methanothrix;s__Methanothrix sp016706325	activated sludge from EsbE_18-Q3-R3-47	Not_thermophilic_environment	35.24
GB_GCA_016927055.1	d__Archaea;p__Halobacteriota;c__Methanosarcinia;o__Methanotrichales;f__Methanotrichaceae;g__Methanothrix;s__Methanothrix sp016927055	Freshwater Sediment	Not_thermophilic_environment	31.93
GB_GCA_017994055.1	d__Archaea;p__Halobacteriota;c__Methanosarcinia;o__Methanotrichales;f__Methanotrichaceae;g__Methanothrix;s__Methanothrix sp017994055	wastewater	Not_thermophilic_environment	31.01
GB_GCA_018052825.1	d__Archaea;p__Halobacteriota;c__Methanosarcinia;o__Methanotrichales;f__Methanotrichaceae;g__Methanothrix;s__Methanothrix sp018052825	wastewater	Not_thermophilic_environment	36.12
GB_GCA_023229165.1	d__Archaea;p__Halobacteriota;c__Methanosarcinia;o__Methanotrichales;f__Methanotrichaceae;g__Methanothrix;s__Methanothrix sp023229165	leachate from a leachate well at an active municipal landfill in Southern Ontario	Not_thermophilic_environment	33.65
GB_GCA_902385025.1	d__Archaea;p__Halobacteriota;c__Methanosarcinia;o__Methanotrichales;f__Methanotrichaceae;g__Methanothrix;s__Methanothrix sp902385025	water	Not_thermophilic_environment	32.87
GB_GCA_903871465.1	d__Archaea;p__Halobacteriota;c__Methanosarcinia;o__Methanotrichales;f__Methanotrichaceae;g__Methanothrix;s__Methanothrix sp903871465	lake water	Not_thermophilic_environment	32.23
GB_GCA_002067795.1	d__Archaea;p__Halobacteriota;c__Methanosarcinia;o__Methanotrichales;f__Methanotrichaceae;g__MVQI01;s__MVQI01 sp002067795	Full-scale methanogenic bioreactor treating purified terephthalic acid process wastewater	Not_thermophilic_environment	33.56
GB_GCA_002506335.1	d__Archaea;p__Halobacteriota;c__Methanosarcinia;o__Methanotrichales;f__Methanotrichaceae;g__UBA114;s__UBA114 sp002506335	soil	Not_thermophilic_environment	38.85
GB_GCA_002501765.1	d__Archaea;p__Halobacteriota;c__Methanosarcinia;o__Methanotrichales;f__Methanotrichaceae;g__UBA204;s__UBA204 sp002501765	Oil polluted marine water	Not_thermophilic_environment	43.19
GB_GCA_004212135.1	d__Archaea;p__Halobacteriota;c__Syntropharchaeia;o__ANME-1;f__ANME-1;g__ANME-1-THS;s__ANME-1-THS sp004212135	Tibetan Hot Spring sediment	Thermophilic_environment	58.1
GB_GCA_014859735.1	d__Archaea;p__Halobacteriota;c__Syntropharchaeia;o__ANME-1;f__ANME-1;g__ANME-1-THS;s__ANME-1-THS sp014859735	bubbling pool in the central crater-like structure of an active mud volcano	Thermophilic_environment	64.22
GB_GCA_020725315.1	d__Archaea;p__Halobacteriota;c__Syntropharchaeia;o__ANME-1;f__ANME-1;g__ANME-1-THS;s__ANME-1-THS sp020725315	groundwater filtered on filters	Not_thermophilic_environment	67.32
GB_GCA_003194425.1	d__Archaea;p__Halobacteriota;c__Syntropharchaeia;o__ANME-1;f__ANME-1;g__ANME1a;s__ANME1a sp003194425	hydrothermal sediments	Thermophilic_environment	46.49
GB_GCA_003194435.1	d__Archaea;p__Halobacteriota;c__Syntropharchaeia;o__ANME-1;f__ANME-1;g__G60ANME1;s__G60ANME1 sp003194435	hydrothermal sediments	Thermophilic_environment	58.09
GB_GCA_021159465.1	d__Archaea;p__Halobacteriota;c__Syntropharchaeia;o__ANME-1;f__ANME-1;g__G60ANME1;s__G60ANME1 sp021159465	marine hydrothermal sediment	Thermophilic_environment	60.14
GB_GCA_021159475.1	d__Archaea;p__Halobacteriota;c__Syntropharchaeia;o__ANME-1;f__ANME-1;g__G60ANME1;s__G60ANME1 sp021159475	marine hydrothermal sediment	Thermophilic_environment	60.64
GB_GCA_011049045.1	d__Archaea;p__Halobacteriota;c__Syntropharchaeia;o__ANME-1;f__ANME-1;g__JACGMN01;s__JACGMN01 sp011049045	hot spring sediment	Thermophilic_environment	46.78
GB_GCA_014061035.1	d__Archaea;p__Halobacteriota;c__Syntropharchaeia;o__ANME-1;f__ANME-1;g__JACGMN01;s__JACGMN01 sp014061035	Lost City Hydrothermal Field fluid	Thermophilic_environment	51.66
GB_GCA_016649585.1	d__Archaea;p__Halobacteriota;c__Syntropharchaeia;o__ANME-1;f__ANME-1;g__JACGMN01;s__JACGMN01 sp016649585	permafrost sediment	Not_thermophilic_environment	54.1
GB_GCA_016928455.1	d__Archaea;p__Halobacteriota;c__Syntropharchaeia;o__ANME-1;f__ANME-1;g__JACGMN01;s__JACGMN01 sp016928455	Freshwater Sediment	Not_thermophilic_environment	47.96
GB_GCA_016930255.1	d__Archaea;p__Halobacteriota;c__Syntropharchaeia;o__ANME-1;f__ANME-1;g__JACGMN01;s__JACGMN01 sp016930255	Freshwater Sediment	Not_thermophilic_environment	47.7
GB_GCA_017883965.1	d__Archaea;p__Halobacteriota;c__Syntropharchaeia;o__ANME-1;f__ANME-1;g__JAFNKG01;s__JAFNKG01 sp017883965	marine sediment	Not_thermophilic_environment	59.57
GB_GCA_023659785.1	d__Archaea;p__Halobacteriota;c__Syntropharchaeia;o__ANME-1;f__ANME-1;g__JAGXOR01;s__JAGXOR01 sp023659785	single-cell amplified by WGA-X from cold saline spring sediment	Not_thermophilic_environment	54.56
GB_GCA_023131215.1	d__Archaea;p__Halobacteriota;c__Syntropharchaeia;o__ANME-1;f__ANME-1;g__JAGXOS01;s__JAGXOS01 sp023131215	deep sea sediment	Not_thermophilic_environment	60.59
GB_GCA_023659775.1	d__Archaea;p__Halobacteriota;c__Syntropharchaeia;o__ANME-1;f__ANME-1;g__JAGXOS01;s__JAGXOS01 sp023659775	single-cell amplified by WGA-X from cold saline spring sediment	Not_thermophilic_environment	56.86
GB_GCA_024699715.1	d__Archaea;p__Halobacteriota;c__Syntropharchaeia;o__ANME-1;f__ANME-1;g__JANPRD01;s__JANPRD01 sp024699715	hydrothermal vent sediment; AOM enrichment culture at 70 degrees Celsius	Thermophilic_environment	51.85
GB_GCA_003336485.1	d__Archaea;p__Halobacteriota;c__Syntropharchaeia;o__ANME-1;f__ANME-1;g__QENH01;s__QENH01 sp003336485	methane seep sediment	Not_thermophilic_environment	44.48
GB_GCA_009903405.1	d__Archaea;p__Halobacteriota;c__Syntropharchaeia;o__ANME-1;f__ANME-1;g__QENH01;s__QENH01 sp009903405	single cell amplified by MDA; marine sediment	Not_thermophilic_environment	49.58
GB_GCA_013139985.1	d__Archaea;p__Halobacteriota;c__Syntropharchaeia;o__ANME-1;f__ANME-1;g__QENH01;s__QENH01 sp013139985	Glendhu Ridge methane seep	Not_thermophilic_environment	48.81
GB_GCA_013180565.1	d__Archaea;p__Halobacteriota;c__Syntropharchaeia;o__ANME-1;f__ANME-1;g__QENH01;s__QENH01 sp013180565	5 single cells amplified by MDA; marine sediment	Not_thermophilic_environment	49.04
GB_GCA_013180585.1	d__Archaea;p__Halobacteriota;c__Syntropharchaeia;o__ANME-1;f__ANME-1;g__QENJ01;s__QENJ01 sp013180585	2 single cells amplified by MDA; marine sediment	Not_thermophilic_environment	45.86
GB_GCA_013374505.1	d__Archaea;p__Halobacteriota;c__Syntropharchaeia;o__ANME-1;f__ANME-1;g__QENJ01;s__QENJ01 sp013374505	methane seep sediment	Not_thermophilic_environment	43.68
GB_GCA_003160755.1	d__Archaea;p__Halobacteriota;c__Syntropharchaeia;o__ANME-1;f__ANME-1;g__QEXZ01;s__QEXZ01 sp003160755	marine sediment	Not_thermophilic_environment	53.54
GB_GCA_003601795.1	d__Archaea;p__Halobacteriota;c__Syntropharchaeia;o__ANME-1;f__ANME-1;g__QEXZ01;s__QEXZ01 sp003601795	marine sediment sample collected at a deep sea vent site during cruise AT15-25 on Alvin dive 4460; sediment was oily and the sediment surface was covered with a white microbial mat	Thermophilic_environment	51.65
GB_GCA_013180605.1	d__Archaea;p__Halobacteriota;c__Syntropharchaeia;o__ANME-1;f__ANME-1;g__QEXZ01;s__QEXZ01 sp013180605	2 single cells amplified by MDA; marine sediment	Not_thermophilic_environment	51.9
GB_GCA_021161765.1	d__Archaea;p__Halobacteriota;c__Syntropharchaeia;o__ANME-1;f__ANME-1;g__QEXZ01;s__QEXZ01 sp021161765	marine hydrothermal sediment	Thermophilic_environment	57.85
GB_GCA_003661125.1	d__Archaea;p__Halobacteriota;c__Syntropharchaeia;o__ANME-1;f__ANME-1;g__QMVO01;s__QMVO01 sp003661125	deep-sea hydrothermal vent sediments from dive 4569_2 depth 12-15 cm	Thermophilic_environment	62.26
GB_GCA_009618475.1	d__Archaea;p__Halobacteriota;c__Syntropharchaeia;o__ANME-1;f__ANME-1;g__WJOV01;s__WJOV01 sp009618475	methane hydrate marine sediment	Not_thermophilic_environment	56.7
GB_GCA_016782355.1	d__Archaea;p__Halobacteriota;c__Syntropharchaeia;o__ANME-1;f__ANME-1;g__WJOV01;s__WJOV01 sp016782355	Brackish water; Black Sea St. 307	Not_thermophilic_environment	55.74
GB_GCA_003661185.1	d__Archaea;p__Halobacteriota;c__Syntropharchaeia;o__ANME-1;f__B39-G2;g__B39-G2;s__B39-G2 sp003661185	deep-sea hydrothermal vent sediments from dive 4569_9 depth 9-12 cm	Thermophilic_environment	70.59
GB_GCA_016207465.1	d__Archaea;p__Halobacteriota;c__Syntropharchaeia;o__JACQPP01;f__JACQPP01;g__JACQPP01;s__JACQPP01 sp016207465	groundwater	Not_thermophilic_environment	47.15
GB_GCA_001766815.1	d__Archaea;p__Halobacteriota;c__Syntropharchaeia;o__Syntropharchaeales;f__Syntropharchaeaceae;g__Syntropharchaeum_A;s__Syntropharchaeum_A caldarius	hydrothermal sediments	Thermophilic_environment	48.42
GB_GCA_001766825.1	d__Archaea;p__Halobacteriota;c__Syntropharchaeia;o__Syntropharchaeales;f__Syntropharchaeaceae;g__Syntropharchaeum;s__Syntropharchaeum butanivorans	hydrothermal sediments	Thermophilic_environment	63.26
GB_GCA_021129915.1	d__Archaea;p__Halobacteriota;c__UBA148;o__UBA148;f__JAJOKI01;g__JAJOKI01;s__JAJOKI01 sp021129915	hydrothermal fluid	Thermophilic_environment	49.94
GB_GCA_002495885.1	d__Archaea;p__Halobacteriota;c__UBA148;o__UBA148;f__UBA148;g__UBA148;s__UBA148 sp002495885	waste water	Not_thermophilic_environment	44.02
GB_GCA_013415795.1	d__Archaea;p__Halobacteriota;c__UBA148;o__UBA148;f__UBA148;g__UBA148;s__UBA148 sp013415795	mangrove sediment	Not_thermophilic_environment	43.63
GB_GCA_002789275.1	d__Archaea;p__Huberarchaeota;c__Huberarchaeia;o__Huberarchaeales;f__Huberarchaeaceae;g__Huberarchaeum;s__Huberarchaeum crystalense	groundwater	Not_thermophilic_environment	35.6
GB_GCA_002897955.1	d__Archaea;p__Hydrothermarchaeota;c__Hydrothermarchaeia;o__Hydrothermarchaeales;f__BMS3B;g__BMS3B;s__BMS3B sp002897955	sub-seafloor sulfide deposits	Not_thermophilic_environment	57.09
GB_GCA_003229935.1	d__Archaea;p__Hydrothermarchaeota;c__Hydrothermarchaeia;o__Hydrothermarchaeales;f__BMS3B;g__BMS3B;s__BMS3B sp003229935	marine hydrothermal chimney wall TVG10	Thermophilic_environment	56.72
GB_GCA_013152995.1	d__Archaea;p__Hydrothermarchaeota;c__Hydrothermarchaeia;o__Hydrothermarchaeales;f__BMS3B;g__JAADFH01;s__JAADFH01 sp013152995	Deepsea hydrothermal sulfide chimney	Thermophilic_environment	61.13
GB_GCA_015521945.1	d__Archaea;p__Hydrothermarchaeota;c__Hydrothermarchaeia;o__Hydrothermarchaeales;f__BMS3B;g__JAADFH01;s__JAADFH01 sp015521945	deep-sea hydrothermal deposit	Thermophilic_environment	62.27
GB_GCA_013152685.1	d__Archaea;p__Hydrothermarchaeota;c__Hydrothermarchaeia;o__Hydrothermarchaeales;f__BMS3B;g__JAADFX01;s__JAADFX01 sp013152685	Deepsea hydrothermal sulfide chimney	Thermophilic_environment	71.6
GB_GCA_015521565.1	d__Archaea;p__Hydrothermarchaeota;c__Hydrothermarchaeia;o__Hydrothermarchaeales;f__BMS3B;g__JAADFX01;s__JAADFX01 sp015521565	deep-sea hydrothermal deposit	Thermophilic_environment	71.21
GB_GCA_015521615.1	d__Archaea;p__Hydrothermarchaeota;c__Hydrothermarchaeia;o__Hydrothermarchaeales;f__BMS3B;g__JAADFX01;s__JAADFX01 sp015521615	deep-sea hydrothermal deposit	Thermophilic_environment	72.69
GB_GCA_002011125.1	d__Archaea;p__Hydrothermarchaeota;c__Hydrothermarchaeia;o__Hydrothermarchaeales;f__Hydrothermarchaeaceae;g__Hydrothermarchaeum;s__Hydrothermarchaeum profundi	basaltic crustal fluids	Not_thermophilic_environment	68.92
GB_GCA_018830205.1	d__Archaea;p__Hydrothermarchaeota;c__Hydrothermarchaeia;o__Hydrothermarchaeales;f__Hydrothermarchaeaceae;g__JAHJSX01;s__JAHJSX01 sp018830205	Aspo HRL	Not_thermophilic_environment	39.67
GB_GCA_013152845.1	d__Archaea;p__Hydrothermarchaeota;c__Hydrothermarchaeia;o__Hydrothermarchaeales;f__JAADFM01;g__JAADFM01;s__JAADFM01 sp013152845	Deepsea hydrothermal sulfide chimney	Thermophilic_environment	56.08
GB_GCA_003695745.1	d__Archaea;p__Hydrothermarchaeota;c__Hydrothermarchaeia;o__Hydrothermarchaeales;f__SZUA-236;g__J060;s__J060 sp003695745	iron-rich hot spring	Thermophilic_environment	60.14
GB_GCA_002923215.1	d__Archaea;p__Hydrothermarchaeota;c__Hydrothermarchaeia;o__Hydrothermarchaeales;f__SZUA-236;g__SZUA-236;s__SZUA-236 sp002923215	sub-seafloor sulfide deposits	Not_thermophilic_environment	36.2
GB_GCA_003230355.1	d__Archaea;p__Hydrothermarchaeota;c__Hydrothermarchaeia;o__Hydrothermarchaeales;f__SZUA-236;g__SZUA-236;s__SZUA-236 sp003230355	marine hydrothermal sulfide sediment TVG13	Thermophilic_environment	33.24
GB_GCA_016207475.1	d__Archaea;p__Hydrothermarchaeota;c__Hydrothermarchaeia;o__Hydrothermarchaeales;f__WAQR01;g__JACQPM01;s__JACQPM01 sp016207475	groundwater	Not_thermophilic_environment	60.1
GB_GCA_016212785.1	d__Archaea;p__Hydrothermarchaeota;c__Hydrothermarchaeia;o__Hydrothermarchaeales;f__WAQR01;g__JACRDW01;s__JACRDW01 sp016212785	groundwater	Not_thermophilic_environment	65.67
GB_GCA_015520145.1	d__Archaea;p__Hydrothermarchaeota;c__Hydrothermarchaeia;o__Hydrothermarchaeales;f__WAQR01;g__WAQR01;s__WAQR01 sp015520145	deep-sea hydrothermal deposit	Thermophilic_environment	50.75
GB_GCA_002779075.1	d__Archaea;p__Iainarchaeota;c__Iainarchaeia;o__0-14-0-20-30-16;f__0-14-0-20-30-16;g__0-14-0-20-30-16;s__0-14-0-20-30-16 sp002779075	groundwater	Not_thermophilic_environment	42.77
GB_GCA_903916665.1	d__Archaea;p__Iainarchaeota;c__Iainarchaeia;o__0-14-0-20-30-16;f__0-14-0-20-30-16;g__0-14-0-20-30-16;s__0-14-0-20-30-16 sp903916665	lake water	Not_thermophilic_environment	33.07
GB_GCA_003559395.1	d__Archaea;p__Iainarchaeota;c__Iainarchaeia;o__CSSED10-239;f__CSSED10-239;g__CSSED10-239;s__CSSED10-239 sp003559395	hypersaline soda lake sediment	Not_thermophilic_environment	46.45
GB_GCA_009392915.1	d__Archaea;p__Iainarchaeota;c__Iainarchaeia;o__CSSED10-239;f__CSSED10-239;g__Forterrea;s__Forterrea multitransposorum	aquifer	Not_thermophilic_environment	36.5
GB_GCA_023230325.1	d__Archaea;p__Iainarchaeota;c__Iainarchaeia;o__CSSED10-239;f__CSSED10-239;g__Forterrea;s__Forterrea sp023230325	leachate from a composite leachate cistern at an active municipal landfill in Southern Ontario	Not_thermophilic_environment	37.75
GB_GCA_002779065.1	d__Archaea;p__Iainarchaeota;c__Iainarchaeia;o__Iainarchaeales;f__0-14-0-20-34-12;g__0-14-0-20-34-12;s__0-14-0-20-34-12 sp002779065	groundwater	Not_thermophilic_environment	36.3
GB_GCA_002763225.1	d__Archaea;p__Iainarchaeota;c__Iainarchaeia;o__Iainarchaeales;f__1-14-0-10-31-34;g__1-14-0-10-31-34;s__1-14-0-10-31-34 sp002763225	groundwater	Not_thermophilic_environment	33.95
GB_GCA_017609625.1	d__Archaea;p__Iainarchaeota;c__Iainarchaeia;o__Iainarchaeales;f__1-14-0-10-31-34;g__1-14-0-10-31-34;s__1-14-0-10-31-34 sp017609625	marine sediment	Not_thermophilic_environment	36.59
GB_GCA_018829335.1	d__Archaea;p__Iainarchaeota;c__Iainarchaeia;o__Iainarchaeales;f__1-14-0-10-31-34;g__1-14-0-10-31-34;s__1-14-0-10-31-34 sp018829335	Aspo HRL	Not_thermophilic_environment	35.23
GB_GCA_024277355.1	d__Archaea;p__Iainarchaeota;c__Iainarchaeia;o__Iainarchaeales;f__1-14-0-10-31-34;g__1-14-0-10-31-34;s__1-14-0-10-31-34 sp024277355	active black smoker DFF12	Not_thermophilic_environment	32.57
GB_GCA_017608995.1	d__Archaea;p__Iainarchaeota;c__Iainarchaeia;o__Iainarchaeales;f__DTGL01;g__DTGL01;s__DTGL01 sp017608995	marine sediment	Not_thermophilic_environment	52.92
GB_GCA_021161055.1	d__Archaea;p__Iainarchaeota;c__Iainarchaeia;o__Iainarchaeales;f__DTGL01;g__DTGL01;s__DTGL01 sp021161055	marine hydrothermal sediment	Thermophilic_environment	54.5
GB_GCA_021163505.1	d__Archaea;p__Iainarchaeota;c__Iainarchaeia;o__Iainarchaeales;f__DTGL01;g__DTGL01;s__DTGL01 sp021163505	marine hydrothermal sediment	Thermophilic_environment	54.45
GB_GCA_017608575.1	d__Archaea;p__Iainarchaeota;c__Iainarchaeia;o__Iainarchaeales;f__DTGL01;g__JAFCFP01;s__JAFCFP01 sp017608575	marine sediment	Not_thermophilic_environment	39.59
GB_GCA_002688035.1	d__Archaea;p__Iainarchaeota;c__Iainarchaeia;o__Iainarchaeales;f__GCA-2688035;g__GCA-2688035;s__GCA-2688035 sp002688035	marine water sample	Not_thermophilic_environment	35.66
GB_GCA_017610245.1	d__Archaea;p__Iainarchaeota;c__Iainarchaeia;o__Iainarchaeales;f__GCA-2688035;g__JAFCCK01;s__JAFCCK01 sp017610245	marine sediment	Not_thermophilic_environment	43.35
GB_GCA_017610205.1	d__Archaea;p__Iainarchaeota;c__Iainarchaeia;o__Iainarchaeales;f__GCA-2688035;g__JAFCCL01;s__JAFCCL01 sp017610205	marine sediment	Not_thermophilic_environment	33.39
GB_GCA_017610265.1	d__Archaea;p__Iainarchaeota;c__Iainarchaeia;o__Iainarchaeales;f__GCA-2688035;g__JAFCCL01;s__JAFCCL01 sp017610265	marine sediment	Not_thermophilic_environment	28.52
GB_GCA_017610335.1	d__Archaea;p__Iainarchaeota;c__Iainarchaeia;o__Iainarchaeales;f__GCA-2688035;g__JAFCCL01;s__JAFCCL01 sp017610335	marine sediment	Not_thermophilic_environment	34.32
GB_GCA_017610485.1	d__Archaea;p__Iainarchaeota;c__Iainarchaeia;o__Iainarchaeales;f__GCA-2688035;g__JAFCCL01;s__JAFCCL01 sp017610485	marine sediment	Not_thermophilic_environment	34.38
GB_GCA_017609945.1	d__Archaea;p__Iainarchaeota;c__Iainarchaeia;o__Iainarchaeales;f__GCA-2688035;g__JAFCCZ01;s__JAFCCZ01 sp017609945	marine sediment	Not_thermophilic_environment	40.04
GB_GCA_017610175.1	d__Archaea;p__Iainarchaeota;c__Iainarchaeia;o__Iainarchaeales;f__GCA-2688035;g__JAFCCZ01;s__JAFCCZ01 sp017610175	marine sediment	Not_thermophilic_environment	32.32
GB_GCA_016932355.1	d__Archaea;p__Iainarchaeota;c__Iainarchaeia;o__Iainarchaeales;f__GCA-2688035;g__JAFGDB01;s__JAFGDB01 sp016932355	Freshwater Sediment	Not_thermophilic_environment	35.82
GB_GCA_017608725.1	d__Archaea;p__Iainarchaeota;c__Iainarchaeia;o__Iainarchaeales;f__GCA-2688035;g__JAFGDB01;s__JAFGDB01 sp017608725	marine sediment	Not_thermophilic_environment	39.89
GB_GCA_016931555.1	d__Archaea;p__Iainarchaeota;c__Iainarchaeia;o__Iainarchaeales;f__GCA-2688035;g__JAFGEM01;s__JAFGEM01 sp016931555	Freshwater Sediment	Not_thermophilic_environment	36.76
GB_GCA_020053055.1	d__Archaea;p__Iainarchaeota;c__Iainarchaeia;o__Iainarchaeales;f__GCA-2688035;g__JAGVNX01;s__JAGVNX01 sp020053055	fracture fluid	Not_thermophilic_environment	35.71
GB_GCA_000830275.1	d__Archaea;p__Iainarchaeota;c__Iainarchaeia;o__Iainarchaeales;f__GW2011-AR10;g__GW2011-AR10;s__GW2011-AR10 sp000830275	groundwater	Not_thermophilic_environment	37.66
GB_GCA_016186855.1	d__Archaea;p__Iainarchaeota;c__Iainarchaeia;o__Iainarchaeales;f__GW2011-AR10;g__JACPKT01;s__JACPKT01 sp016186855	groundwater	Not_thermophilic_environment	39.01
GB_GCA_016198165.1	d__Archaea;p__Iainarchaeota;c__Iainarchaeia;o__Iainarchaeales;f__GW2011-AR10;g__JACQJF01;s__JACQJF01 sp016198165	groundwater	Not_thermophilic_environment	34.55
GB_GCA_000402355.1	d__Archaea;p__Iainarchaeota;c__Iainarchaeia;o__Iainarchaeales;f__Iainarchaeaceae;g__Iainarchaeum;s__Iainarchaeum andersonii	none	No_isolation_source	32.36
GB_GCA_002762975.1	d__Archaea;p__Iainarchaeota;c__Iainarchaeia;o__Iainarchaeales;f__Iainarchaeaceae;g__PCWY01;s__PCWY01 sp002762975	groundwater	Not_thermophilic_environment	28.79
GB_GCA_005239615.1	d__Archaea;p__Iainarchaeota;c__Iainarchaeia;o__Iainarchaeales;f__Iainarchaeaceae;g__UBA10205;s__UBA10205 sp005239615	alpine spring water	Not_thermophilic_environment	34.44
GB_GCA_016202305.1	d__Archaea;p__Iainarchaeota;c__Iainarchaeia;o__Iainarchaeales;f__Iainarchaeaceae;g__UBA10205;s__UBA10205 sp016202305	groundwater	Not_thermophilic_environment	32.76
GB_GCA_013331625.1	d__Archaea;p__Iainarchaeota;c__Iainarchaeia;o__Iainarchaeales;f__Iainarchaeaceae;g__UBA10205;s__UBA10205 sp10205u	groundwater	Not_thermophilic_environment	33.28
GB_GCA_902386385.1	d__Archaea;p__Iainarchaeota;c__Iainarchaeia;o__Iainarchaeales;f__Iainarchaeaceae;g__UBA10205;s__UBA10205 sp902386385	water	Not_thermophilic_environment	32.81
GB_GCA_002687735.1	d__Archaea;p__Iainarchaeota;c__Iainarchaeia;o__Iainarchaeales;f__Iainarchaeaceae;g__UBA493;s__UBA493 sp002687735	marine water sample	Not_thermophilic_environment	32.14
GB_GCA_024653865.1	d__Archaea;p__Iainarchaeota;c__Iainarchaeia;o__Iainarchaeales;f__Iainarchaeaceae;g__UBA493;s__UBA493 sp024653865	groundwater	Not_thermophilic_environment	35.52
GB_GCA_024653905.1	d__Archaea;p__Iainarchaeota;c__Iainarchaeia;o__Iainarchaeales;f__Iainarchaeaceae;g__UBA493;s__UBA493 sp024653905	groundwater	Not_thermophilic_environment	30.44
GB_GCA_002068885.1	d__Archaea;p__Iainarchaeota;c__Iainarchaeia;o__Iainarchaeales;f__JAAZKV01;g__JAAZKV01;s__JAAZKV01 sp002068885	Full-scale anaerobic digester operated by the Champaign-Urbana Sanitary District treating a mixture of municipal and industrial waste activated sludge and municipal sewage	Not_thermophilic_environment	35.07
GB_GCA_012799645.1	d__Archaea;p__Iainarchaeota;c__Iainarchaeia;o__Iainarchaeales;f__JAAZKV01;g__JAAZKV01;s__JAAZKV01 sp012799645	anaerobic digestion of organic wastes under variable temperature conditions and feedstocks	Not_thermophilic_environment	34.62
GB_GCA_020717885.1	d__Archaea;p__Iainarchaeota;c__Iainarchaeia;o__Iainarchaeales;f__JAAZKV01;g__JAAZKV01;s__JAAZKV01 sp020717885	biofilm from sulfidic groundwater	Not_thermophilic_environment	36.82
GB_GCA_902385225.1	d__Archaea;p__Iainarchaeota;c__Iainarchaeia;o__Iainarchaeales;f__JAAZKV01;g__JAAZKV01;s__JAAZKV01 sp902385225	water	Not_thermophilic_environment	32.13
GB_GCA_018651445.1	d__Archaea;p__Iainarchaeota;c__Iainarchaeia;o__Iainarchaeales;f__JAAZKV01;g__JABIDZ01;s__JABIDZ01 sp018651445	hypoxic seawater	Not_thermophilic_environment	32.61
GB_GCA_018691995.1	d__Archaea;p__Iainarchaeota;c__Iainarchaeia;o__Iainarchaeales;f__JAAZKV01;g__JABIDZ01;s__JABIDZ01 sp018691995	hypoxic seawater	Not_thermophilic_environment	29.52
GB_GCA_016187745.1	d__Archaea;p__Iainarchaeota;c__Iainarchaeia;o__Iainarchaeales;f__JACPJC01;g__JACPJC01;s__JACPJC01 sp016187745	groundwater	Not_thermophilic_environment	41.11
GB_GCA_018304445.1	d__Archaea;p__Iainarchaeota;c__Iainarchaeia;o__Iainarchaeales;f__JACPJC01;g__JACPJC01;s__JACPJC01 sp018304445	Rifle well FP-101 under high O2 conditions; 0.1 micron filter	Not_thermophilic_environment	39.94
GB_GCA_016205145.1	d__Archaea;p__Iainarchaeota;c__Iainarchaeia;o__Iainarchaeales;f__JACQJH01;g__JACQJH01;s__JACQJH01 sp016205145	groundwater	Not_thermophilic_environment	35.31
GB_GCA_017610305.1	d__Archaea;p__Iainarchaeota;c__Iainarchaeia;o__Iainarchaeales;f__JAFCCJ01;g__JAFCCJ01;s__JAFCCJ01 sp017610305	marine sediment	Not_thermophilic_environment	31.67
GB_GCA_017609985.1	d__Archaea;p__Iainarchaeota;c__Iainarchaeia;o__Iainarchaeales;f__JAFCCW01;g__JAFCCW01;s__JAFCCW01 sp017609985	marine sediment	Not_thermophilic_environment	34.35
GB_GCA_016218635.1	d__Archaea;p__Iainarchaeota;c__Iainarchaeia;o__Iainarchaeales;f__JAFGBZ01;g__JACRDJ01;s__JACRDJ01 sp016218635	groundwater	Not_thermophilic_environment	33.2
GB_GCA_016932875.1	d__Archaea;p__Iainarchaeota;c__Iainarchaeia;o__Iainarchaeales;f__JAFGBZ01;g__JAFGBZ01;s__JAFGBZ01 sp016932875	Freshwater Sediment	Not_thermophilic_environment	30.65
GB_GCA_021161405.1	d__Archaea;p__Iainarchaeota;c__Iainarchaeia;o__Iainarchaeales;f__JAGHAR01;g__JAGHAR01;s__JAGHAR01 sp021161405	marine hydrothermal sediment	Thermophilic_environment	59.59
GB_GCA_018304465.1	d__Archaea;p__Iainarchaeota;c__Iainarchaeia;o__Iainarchaeales;f__JAGVWC01;g__JAGVWC01;s__JAGVWC01 sp018304465	Rifle well FP-101 under low O2 conditions; 0.1 micron filter	Not_thermophilic_environment	34.53
GB_GCA_018813975.1	d__Archaea;p__Iainarchaeota;c__Iainarchaeia;o__Iainarchaeales;f__JAGVWC01;g__JAHJAQ01;s__JAHJAQ01 sp018813975	Aspo HRL	Not_thermophilic_environment	36.13
GB_GCA_013331925.1	d__Archaea;p__Iainarchaeota;c__Iainarchaeia;o__Iainarchaeales;f__UBA10191;g__UBA10191;s__UBA10191 sp10036u	groundwater	Not_thermophilic_environment	37.48
GB_GCA_018304425.1	d__Archaea;p__Iainarchaeota;c__Iainarchaeia;o__Iainarchaeales;f__UBA10219;g__UBA10219;s__UBA10219 sp10219u	Rifle well FP-101 under low O2 conditions; 0.1 micron filter	Not_thermophilic_environment	43.63
GB_GCA_016198125.1	d__Archaea;p__Iainarchaeota;c__Iainarchaeia;o__Iainarchaeales;f__VGJJ01;g__JACQJG01;s__JACQJG01 sp016198125	groundwater	Not_thermophilic_environment	36.92
GB_GCA_016699555.1	d__Archaea;p__Iainarchaeota;c__Iainarchaeia;o__Iainarchaeales;f__VGJJ01;g__VGJJ01;s__VGJJ01 sp016699555	activated sludge from Fred_18-Q3-R57-64	Not_thermophilic_environment	30.42
GB_GCA_016867455.1	d__Archaea;p__Iainarchaeota;c__Iainarchaeia;o__Iainarchaeales;f__VGJJ01;g__VGJJ01;s__VGJJ01 sp016867455	freshwater lake	Not_thermophilic_environment	32.24
GB_GCA_020053155.1	d__Archaea;p__Iainarchaeota;c__Iainarchaeia;o__Iainarchaeales;f__VGJJ01;g__VGJJ01;s__VGJJ01 sp020053155	fracture fluid	Not_thermophilic_environment	35.61
GB_GCA_013154145.1	d__Archaea;p__Iainarchaeota;c__Iainarchaeia;o__JAADDC01;f__JAADDC01;g__JAADDC01;s__JAADDC01 sp013154145	Deepsea hydrothermal sulfide chimney	Thermophilic_environment	85.78
GB_GCA_015520865.1	d__Archaea;p__Iainarchaeota;c__Iainarchaeia;o__JAADDC01;f__JAADDC01;g__JAADDC01;s__JAADDC01 sp015520865	deep-sea hydrothermal deposit	Thermophilic_environment	88.67
GB_GCA_013154035.1	d__Archaea;p__Iainarchaeota;c__Iainarchaeia;o__JAADDC01;f__JAADDC01;g__JAADDH01;s__JAADDH01 sp013154035	Deepsea hydrothermal sulfide chimney	Thermophilic_environment	70.97
GB_GCA_015662385.1	d__Archaea;p__Iainarchaeota;c__Iainarchaeia;o__JAADDC01;f__JAADDC01;g__SZUA-1452;s__SZUA-1452 sp015662385	Mid-Cayman Rise Vent Fluids	Not_thermophilic_environment	82.94
GB_GCA_015521515.1	d__Archaea;p__Iainarchaeota;c__Iainarchaeia;o__JAADDC01;f__JAADDC01;g__WANZ01;s__WANZ01 sp015521515	deep-sea hydrothermal deposit	Thermophilic_environment	81.76
GB_GCA_017608775.1	d__Archaea;p__Iainarchaeota;c__Iainarchaeia;o__JAFCFF01;f__JAFCFF01;g__JAFCFF01;s__JAFCFF01 sp017608775	marine sediment	Not_thermophilic_environment	50.82
GB_GCA_016926295.1	d__Archaea;p__Iainarchaeota;c__Iainarchaeia;o__JAFGOX01;f__JAFGOX01;g__JAFGOX01;s__JAFGOX01 sp016926295	Freshwater Sediment	Not_thermophilic_environment	39.1
GB_GCA_021158055.1	d__Archaea;p__Iainarchaeota;c__Iainarchaeia;o__JAGGVJ01;f__JAGGVJ01;g__JAGGVJ01;s__JAGGVJ01 sp021158055	marine hydrothermal sediment	Thermophilic_environment	30.07
GB_GCA_013154095.1	d__Archaea;p__JAADDD01;c__JAADDD01;o__JAADDD01;f__JAADDD01;g__JAADDD01;s__JAADDD01 sp013154095	Deepsea hydrothermal sulfide chimney	Thermophilic_environment	52.4
GB_GCA_024860865.1	d__Archaea;p__JACRDV01;c__JACRDV01;o__JACRDV01;f__JACRDV01;g__JACRDV01;s__JACRDV01 sp024860865	groundwater	Not_thermophilic_environment	62.22
GB_GCA_003660605.1	d__Archaea;p__Methanobacteriota_B;c__Thermococci;o__Methanofastidiosales;f__B48-G16;g__B48-G16;s__B48-G16 sp003660605	deep-sea hydrothermal vent sediments from dive 4569_2 depth 12-15 cm	Thermophilic_environment	57.46
GB_GCA_021159325.1	d__Archaea;p__Methanobacteriota_B;c__Thermococci;o__Methanofastidiosales;f__B48-G16;g__B48-G16;s__B48-G16 sp021159325	marine hydrothermal sediment	Thermophilic_environment	65.31
GB_GCA_023133315.1	d__Archaea;p__Methanobacteriota_B;c__Thermococci;o__Methanofastidiosales;f__B48-G16;g__B48-G16;s__B48-G16 sp023133315	deep sea sediment	Not_thermophilic_environment	55.23
GB_GCA_001587575.1	d__Archaea;p__Methanobacteriota_B;c__Thermococci;o__Methanofastidiosales;f__Methanofastidiosaceae;g__Methanofastidiosum;s__Methanofastidiosum sp001587575	Methanogenic purified terephthalic acid process wastewater treatment bioreactor	Not_thermophilic_environment	48.44
GB_GCA_001587595.1	d__Archaea;p__Methanobacteriota_B;c__Thermococci;o__Methanofastidiosales;f__Methanofastidiosaceae;g__Methanofastidiosum;s__Methanofastidiosum sp001587595	Urbana Champaign Sanitary District anaerobic digester sludge	Not_thermophilic_environment	46.92
GB_GCA_001587675.1	d__Archaea;p__Methanobacteriota_B;c__Thermococci;o__Methanofastidiosales;f__Methanofastidiosaceae;g__Methanofastidiosum;s__Methanofastidiosum sp001587675	Methanogenic purified terephthalic acid process wastewater treatment bioreactor	Not_thermophilic_environment	50.25
GB_GCA_001587715.1	d__Archaea;p__Methanobacteriota_B;c__Thermococci;o__Methanofastidiosales;f__Methanofastidiosaceae;g__Methanofastidiosum;s__Methanofastidiosum sp001587715	Methanogenic purified terephthalic acid process wastewater treatment bioreactor	Not_thermophilic_environment	45.65
GB_GCA_003558335.1	d__Archaea;p__Methanobacteriota_B;c__Thermococci;o__Methanofastidiosales;f__Methanofastidiosaceae;g__Methanofastidiosum;s__Methanofastidiosum sp003558335	hypersaline soda lake sediment	Not_thermophilic_environment	46.26
GB_GCA_012799835.1	d__Archaea;p__Methanobacteriota_B;c__Thermococci;o__Methanofastidiosales;f__Methanofastidiosaceae;g__Methanofastidiosum;s__Methanofastidiosum sp012799835	anaerobic digestion of organic wastes under variable temperature conditions and feedstocks	Not_thermophilic_environment	46.76
GB_GCA_013178285.1	d__Archaea;p__Methanobacteriota_B;c__Thermococci;o__Methanofastidiosales;f__Methanofastidiosaceae;g__Methanofastidiosum;s__Methanofastidiosum sp013178285	2.8-km deep subsurface aquifer	Not_thermophilic_environment	47.09
GB_GCA_020854815.1	d__Archaea;p__Methanobacteriota_B;c__Thermococci;o__Methanofastidiosales;f__Methanofastidiosaceae;g__Methanofastidiosum;s__Methanofastidiosum sp020854815	granular sludge from mesophilic upflow sludge blanket reactor	Not_thermophilic_environment	46.36
GB_GCA_023622545.1	d__Archaea;p__Methanobacteriota_B;c__Thermococci;o__Methanofastidiosales;f__Methanofastidiosaceae;g__Methanofastidiosum;s__Methanofastidiosum sp023622545	anaerobic digester	Not_thermophilic_environment	45.88
GB_GCA_013329085.1	d__Archaea;p__Methanobacteriota_B;c__Thermococci;o__Methanofastidiosales;f__Methanofastidiosaceae;g__Methanofastidiosum;s__Methanofastidiosum sp9950u	hydrocarbon	Not_thermophilic_environment	44.95
GB_GCA_016930445.1	d__Archaea;p__Methanobacteriota_B;c__Thermococci;o__Methanofastidiosales;f__NM3;g__JAFGGT01;s__JAFGGT01 sp016930445	Freshwater Sediment	Not_thermophilic_environment	38.99
GB_GCA_020854925.1	d__Archaea;p__Methanobacteriota_B;c__Thermococci;o__Methanofastidiosales;f__NM3;g__JAHKLV01;s__JAHKLV01 sp020854925	granular sludge from mesophilic upflow sludge blanket reactor	Not_thermophilic_environment	42.11
GB_GCA_004212155.1	d__Archaea;p__Methanobacteriota_B;c__Thermococci;o__Methanofastidiosales;f__NM3;g__NM3;s__NM3 sp004212155	Enrichment culture (40C) from petroleum sample	Not_thermophilic_environment	39.66
GB_GCA_011372835.1	d__Archaea;p__Methanobacteriota_B;c__Thermococci;o__Methanofastidiosales;f__NM3;g__NM3;s__NM3 sp011372835	hot spring sediment	Thermophilic_environment	38.7
GB_GCA_018992565.1	d__Archaea;p__Methanobacteriota_B;c__Thermococci;o__Methanofastidiosales;f__SZ-28-30;g__SZ-28-30;s__SZ-28-30 sp018992565	coastal marine sediment	Not_thermophilic_environment	44.49
GB_GCA_018992685.1	d__Archaea;p__Methanobacteriota_B;c__Thermococci;o__Methanofastidiosales;f__SZ-28-30;g__SZ-28-30;s__SZ-28-30 sp018992685	coastal marine sediment	Not_thermophilic_environment	43.25
RS_GCF_000966265.1	d__Archaea;p__Methanobacteriota_B;c__Thermococci;o__Thermococcales;f__Thermococcaceae;g__Palaeococcus;s__Palaeococcus ferrophilus	none	No_isolation_source	80.03	80	83
RS_GCF_000725425.1	d__Archaea;p__Methanobacteriota_B;c__Thermococci;o__Thermococcales;f__Thermococcaceae;g__Palaeococcus;s__Palaeococcus pacificus	none	No_isolation_source	79.24	80	80
GB_GCA_003663695.1	d__Archaea;p__Methanobacteriota_B;c__Thermococci;o__Thermococcales;f__Thermococcaceae;g__Palaeococcus;s__Palaeococcus sp003663695	deep-sea hydrothermal vent sediments from dive 4571_4 depth 0-3 cm	Thermophilic_environment	84.2
RS_GCF_000195935.2	d__Archaea;p__Methanobacteriota_B;c__Thermococci;o__Thermococcales;f__Thermococcaceae;g__Pyrococcus;s__Pyrococcus abyssi	none	No_isolation_source	90.51	92	96
RS_GCF_002214605.1	d__Archaea;p__Methanobacteriota_B;c__Thermococci;o__Thermococcales;f__Thermococcaceae;g__Pyrococcus;s__Pyrococcus chitonophagus	hydrothermal fluid	Thermophilic_environment	91.52	85	85
RS_GCF_000007305.1	d__Archaea;p__Methanobacteriota_B;c__Thermococci;o__Thermococcales;f__Thermococcaceae;g__Pyrococcus;s__Pyrococcus furiosus	none	No_isolation_source	92.06	93	100
RS_GCF_000011105.1	d__Archaea;p__Methanobacteriota_B;c__Thermococci;o__Thermococcales;f__Thermococcaceae;g__Pyrococcus;s__Pyrococcus horikoshii	none	No_isolation_source	90.66	95	98
RS_GCF_001577775.1	d__Archaea;p__Methanobacteriota_B;c__Thermococci;o__Thermococcales;f__Thermococcaceae;g__Pyrococcus;s__Pyrococcus kukulkanii	Isolated by cultivation in SME medium under anaerobic conditions at 100A degrees C from a black smoker chimney fragment	Thermophilic_environment	92.39	100	105
RS_GCF_000211475.1	d__Archaea;p__Methanobacteriota_B;c__Thermococci;o__Thermococcales;f__Thermococcaceae;g__Pyrococcus;s__Pyrococcus sp000211475	hydrothermal vent area; 1650 m depth	Thermophilic_environment	92.14
RS_GCF_000263735.1	d__Archaea;p__Methanobacteriota_B;c__Thermococci;o__Thermococcales;f__Thermococcaceae;g__Pyrococcus;s__Pyrococcus sp000263735	none	No_isolation_source	89.74
GB_GCA_003660485.1	d__Archaea;p__Methanobacteriota_B;c__Thermococci;o__Thermococcales;f__Thermococcaceae;g__Pyrococcus;s__Pyrococcus sp003660485	deep-sea hydrothermal vent sediments from dive 4569_2 depth 0-3 cm	Thermophilic_environment	90.75
RS_GCF_000215995.1	d__Archaea;p__Methanobacteriota_B;c__Thermococci;o__Thermococcales;f__Thermococcaceae;g__Pyrococcus;s__Pyrococcus yayanosii	none	No_isolation_source	93.99	98	98
RS_GCF_024022995.1	d__Archaea;p__Methanobacteriota_B;c__Thermococci;o__Thermococcales;f__Thermococcaceae;g__Thermococcus_A;s__Thermococcus_A aggregans	Sediment	Not_thermophilic_environment	85.56		88
RS_GCF_024054535.1	d__Archaea;p__Methanobacteriota_B;c__Thermococci;o__Thermococcales;f__Thermococcaceae;g__Thermococcus_A;s__Thermococcus_A alcaliphilus	Water	Not_thermophilic_environment	84.44	84	85
RS_GCF_020386975.1	d__Archaea;p__Methanobacteriota_B;c__Thermococci;o__Thermococcales;f__Thermococcaceae;g__Thermococcus_A;s__Thermococcus_A bergensis	subsurface	Not_thermophilic_environment	83.25
RS_GCF_000022545.1	d__Archaea;p__Methanobacteriota_B;c__Thermococci;o__Thermococcales;f__Thermococcaceae;g__Thermococcus_A;s__Thermococcus_A sibiricus	high-temperature Samotlor oil reservoir	Thermophilic_environment	82.02	78	78
RS_GCF_001317345.1	d__Archaea;p__Methanobacteriota_B;c__Thermococci;o__Thermococcales;f__Thermococcaceae;g__Thermococcus_A;s__Thermococcus_A sp001317345	deep-sea hydrothermal vent sediment sample	Thermophilic_environment	81.33
RS_GCF_001484685.1	d__Archaea;p__Methanobacteriota_B;c__Thermococci;o__Thermococcales;f__Thermococcaceae;g__Thermococcus_A;s__Thermococcus_A sp001484685	hot spring	Thermophilic_environment	85.64
GB_GCA_001507935.1	d__Archaea;p__Methanobacteriota_B;c__Thermococci;o__Thermococcales;f__Thermococcaceae;g__Thermococcus_A;s__Thermococcus_A sp001507935	oil reservoir sample I2	Not_thermophilic_environment	83.12
GB_GCA_003663525.1	d__Archaea;p__Methanobacteriota_B;c__Thermococci;o__Thermococcales;f__Thermococcaceae;g__Thermococcus_A;s__Thermococcus_A sp003663525	deep-sea hydrothermal vent sediments from dive 4569_2 depth 21-24 cm	Thermophilic_environment	84.53
GB_GCA_003663535.1	d__Archaea;p__Methanobacteriota_B;c__Thermococci;o__Thermococcales;f__Thermococcaceae;g__Thermococcus_A;s__Thermococcus_A sp003663535	deep-sea hydrothermal vent sediments from dive 4488_9 depth 4-6 cm	Thermophilic_environment	83.19
RS_GCF_012027425.1	d__Archaea;p__Methanobacteriota_B;c__Thermococci;o__Thermococcales;f__Thermococcaceae;g__Thermococcus_A;s__Thermococcus_A sp012027425	Hydrothermal vent	Thermophilic_environment	83.19
GB_GCA_021157445.1	d__Archaea;p__Methanobacteriota_B;c__Thermococci;o__Thermococcales;f__Thermococcaceae;g__Thermococcus_A;s__Thermococcus_A sp021157445	marine hydrothermal sediment	Thermophilic_environment	82.87
RS_GCF_023746595.1	d__Archaea;p__Methanobacteriota_B;c__Thermococci;o__Thermococcales;f__Thermococcaceae;g__Thermococcus_A;s__Thermococcus_A sp023746595	sediment	Not_thermophilic_environment	82.14
RS_GCF_000151105.2	d__Archaea;p__Methanobacteriota_B;c__Thermococci;o__Thermococcales;f__Thermococcaceae;g__Thermococcus_B;s__Thermococcus_B barophilus	none	No_isolation_source	83.56	85	85
RS_GCF_000517445.1	d__Archaea;p__Methanobacteriota_B;c__Thermococci;o__Thermococcales;f__Thermococcaceae;g__Thermococcus_B;s__Thermococcus_B paralvinellae	none	No_isolation_source	83.17	80	82
GB_GCA_015662175.1	d__Archaea;p__Methanobacteriota_B;c__Thermococci;o__Thermococcales;f__Thermococcaceae;g__Thermococcus_B;s__Thermococcus_B paralvinellae_A	Mid-Cayman Rise Vent Fluids	Not_thermophilic_environment	88.79
RS_GCF_012027325.1	d__Archaea;p__Methanobacteriota_B;c__Thermococci;o__Thermococcales;f__Thermococcaceae;g__Thermococcus_B;s__Thermococcus_B sp012027325	Hydrothermal vent	Thermophilic_environment	83.29
GB_GCA_017656495.1	d__Archaea;p__Methanobacteriota_B;c__Thermococci;o__Thermococcales;f__Thermococcaceae;g__Thermococcus_B;s__Thermococcus_B sp017656495	deep sea sediment sample 4871-20 in thermophilic enrichment culture	Thermophilic_environment	82.2
GB_GCA_002009975.1	d__Archaea;p__Methanobacteriota_B;c__Thermococci;o__Thermococcales;f__Thermococcaceae;g__Thermococcus_C;s__Thermococcus_C sp002009975	basaltic crustal fluids	Not_thermophilic_environment	82.48
RS_GCF_002214465.1	d__Archaea;p__Methanobacteriota_B;c__Thermococci;o__Thermococcales;f__Thermococcaceae;g__Thermococcus;s__Thermococcus barossii	flange fragments	Not_thermophilic_environment	80.85	81	82.5
RS_GCF_904067545.1	d__Archaea;p__Methanobacteriota_B;c__Thermococci;o__Thermococcales;f__Thermococcaceae;g__Thermococcus;s__Thermococcus camini	deep-sea hydrothermal vent	Thermophilic_environment	78.09
RS_GCF_002214365.1	d__Archaea;p__Methanobacteriota_B;c__Thermococci;o__Thermococcales;f__Thermococcaceae;g__Thermococcus;s__Thermococcus celer	hydrothermal fluid	Thermophilic_environment	80.47	86
RS_GCF_001484195.1	d__Archaea;p__Methanobacteriota_B;c__Thermococci;o__Thermococcales;f__Thermococcaceae;g__Thermococcus;s__Thermococcus celericrescens	hydrothermal vent	Thermophilic_environment	81.2	80	80
RS_GCF_000265525.1	d__Archaea;p__Methanobacteriota_B;c__Thermococci;o__Thermococcales;f__Thermococcaceae;g__Thermococcus;s__Thermococcus cleftensis	deep-sea hydrothermal sulfide chimney	Thermophilic_environment	80.84	80	88
RS_GCF_000769655.1	d__Archaea;p__Methanobacteriota_B;c__Thermococci;o__Thermococcales;f__Thermococcaceae;g__Thermococcus;s__Thermococcus eurythermalis	oil-immersed sample	Not_thermophilic_environment	82.74	85	85
RS_GCF_000022365.1	d__Archaea;p__Methanobacteriota_B;c__Thermococci;o__Thermococcales;f__Thermococcaceae;g__Thermococcus;s__Thermococcus gammatolerans	none	No_isolation_source	86.47	88	88
RS_GCF_002214385.1	d__Archaea;p__Methanobacteriota_B;c__Thermococci;o__Thermococcales;f__Thermococcaceae;g__Thermococcus;s__Thermococcus gorgonarius	hydrothermal sediment	Thermophilic_environment	83.95	85	84
RS_GCF_000816105.1	d__Archaea;p__Methanobacteriota_B;c__Thermococci;o__Thermococcales;f__Thermococcaceae;g__Thermococcus;s__Thermococcus guaymasensis	none	No_isolation_source	86.92	88	88
RS_GCF_900198835.1	d__Archaea;p__Methanobacteriota_B;c__Thermococci;o__Thermococcales;f__Thermococcaceae;g__Thermococcus;s__Thermococcus henrietii	deep-sea hydrothermal vent	Thermophilic_environment	84.32
RS_GCF_006274605.1	d__Archaea;p__Methanobacteriota_B;c__Thermococci;o__Thermococcales;f__Thermococcaceae;g__Thermococcus;s__Thermococcus indicus	hydrothermal vent area derived sediment	Thermophilic_environment	80.1	80
RS_GCF_000009965.1	d__Archaea;p__Methanobacteriota_B;c__Thermococci;o__Thermococcales;f__Thermococcaceae;g__Thermococcus;s__Thermococcus kodakarensis	none	No_isolation_source	81.28	82	85
RS_GCF_000585495.1	d__Archaea;p__Methanobacteriota_B;c__Thermococci;o__Thermococcales;f__Thermococcaceae;g__Thermococcus;s__Thermococcus nautili	East Pacific Ridge	Not_thermophilic_environment	83.3	85	87.5
RS_GCF_000018365.1	d__Archaea;p__Methanobacteriota_B;c__Thermococci;o__Thermococcales;f__Thermococcaceae;g__Thermococcus;s__Thermococcus onnurineus	deep-sea hydrothermal vent area at PACMANUS field	Thermophilic_environment	83.79	80	80
RS_GCF_002214485.1	d__Archaea;p__Methanobacteriota_B;c__Thermococci;o__Thermococcales;f__Thermococcaceae;g__Thermococcus;s__Thermococcus pacificus	hydrothermal sediment	Thermophilic_environment	82.22	85	84
RS_GCF_001592435.1	d__Archaea;p__Methanobacteriota_B;c__Thermococci;o__Thermococcales;f__Thermococcaceae;g__Thermococcus;s__Thermococcus peptonophilus	hydrothermal fluid	Thermophilic_environment	83.82	85	87.5
RS_GCF_001647085.1	d__Archaea;p__Methanobacteriota_B;c__Thermococci;o__Thermococcales;f__Thermococcaceae;g__Thermococcus;s__Thermococcus piezophilus	hydrothermal vent	Thermophilic_environment	84.72		75
RS_GCF_002214585.1	d__Archaea;p__Methanobacteriota_B;c__Thermococci;o__Thermococcales;f__Thermococcaceae;g__Thermococcus;s__Thermococcus profundus	Hydrothermal precipitates	Thermophilic_environment	80.6	80	80
RS_GCF_002214565.1	d__Archaea;p__Methanobacteriota_B;c__Thermococci;o__Thermococcales;f__Thermococcaceae;g__Thermococcus;s__Thermococcus radiotolerans	hydrothermal chimney sample	Thermophilic_environment	83.24	86	88
RS_GCF_002214505.1	d__Archaea;p__Methanobacteriota_B;c__Thermococci;o__Thermococcales;f__Thermococcaceae;g__Thermococcus;s__Thermococcus siculi	hydrothermal fluid	Thermophilic_environment	79.66	85	85
RS_GCF_000151205.2	d__Archaea;p__Methanobacteriota_B;c__Thermococci;o__Thermococcales;f__Thermococcaceae;g__Thermococcus;s__Thermococcus sp000151205	2600 m depth	Not_thermophilic_environment	86.43
RS_GCF_000221185.1	d__Archaea;p__Methanobacteriota_B;c__Thermococci;o__Thermococcales;f__Thermococcaceae;g__Thermococcus;s__Thermococcus sp000221185	none	No_isolation_source	79.18
RS_GCF_002214525.1	d__Archaea;p__Methanobacteriota_B;c__Thermococci;o__Thermococcales;f__Thermococcaceae;g__Thermococcus;s__Thermococcus sp002214525	hydrothermal sediment	Thermophilic_environment	81.62
GB_GCA_011050175.1	d__Archaea;p__Methanobacteriota_B;c__Thermococci;o__Thermococcales;f__Thermococcaceae;g__Thermococcus;s__Thermococcus sp011050175	marine hydrothermal sediment	Thermophilic_environment	81.11
RS_GCF_012027305.1	d__Archaea;p__Methanobacteriota_B;c__Thermococci;o__Thermococcales;f__Thermococcaceae;g__Thermococcus;s__Thermococcus sp012027305	Hydrothermal vent	Thermophilic_environment	82.26
RS_GCF_012027355.1	d__Archaea;p__Methanobacteriota_B;c__Thermococci;o__Thermococcales;f__Thermococcaceae;g__Thermococcus;s__Thermococcus sp012027355	Hydrothermal vent	Thermophilic_environment	80.88
RS_GCF_012027395.1	d__Archaea;p__Methanobacteriota_B;c__Thermococci;o__Thermococcales;f__Thermococcaceae;g__Thermococcus;s__Thermococcus sp012027395	Hydrothermal vent	Thermophilic_environment	85.62
RS_GCF_012027495.1	d__Archaea;p__Methanobacteriota_B;c__Thermococci;o__Thermococcales;f__Thermococcaceae;g__Thermococcus;s__Thermococcus sp012027495	Hydrothermal vent	Thermophilic_environment	79.57
RS_GCF_012027555.1	d__Archaea;p__Methanobacteriota_B;c__Thermococci;o__Thermococcales;f__Thermococcaceae;g__Thermococcus;s__Thermococcus sp012027555	Hydrothermal vent	Thermophilic_environment	85.77
RS_GCF_012027595.1	d__Archaea;p__Methanobacteriota_B;c__Thermococci;o__Thermococcales;f__Thermococcaceae;g__Thermococcus;s__Thermococcus sp012027595	Hydrothermal vent	Thermophilic_environment	80.51
RS_GCF_012027615.1	d__Archaea;p__Methanobacteriota_B;c__Thermococci;o__Thermococcales;f__Thermococcaceae;g__Thermococcus;s__Thermococcus sp012027615	Hydrothermal vent	Thermophilic_environment	82.36
RS_GCF_012027635.1	d__Archaea;p__Methanobacteriota_B;c__Thermococci;o__Thermococcales;f__Thermococcaceae;g__Thermococcus;s__Thermococcus sp012027635	Hydrothermal vent	Thermophilic_environment	84.71
RS_GCF_012027645.1	d__Archaea;p__Methanobacteriota_B;c__Thermococci;o__Thermococcales;f__Thermococcaceae;g__Thermococcus;s__Thermococcus sp012027645	Hydrothermal vent	Thermophilic_environment	77.96
GB_GCA_013153595.1	d__Archaea;p__Methanobacteriota_B;c__Thermococci;o__Thermococcales;f__Thermococcaceae;g__Thermococcus;s__Thermococcus sp013153595	Deepsea hydrothermal sulfide chimney	Thermophilic_environment	83.42
GB_GCA_015520705.1	d__Archaea;p__Methanobacteriota_B;c__Thermococci;o__Thermococcales;f__Thermococcaceae;g__Thermococcus;s__Thermococcus sp015520705	deep-sea hydrothermal deposit	Thermophilic_environment	85.82
GB_GCA_015521605.1	d__Archaea;p__Methanobacteriota_B;c__Thermococci;o__Thermococcales;f__Thermococcaceae;g__Thermococcus;s__Thermococcus sp015521605	deep-sea hydrothermal deposit	Thermophilic_environment	81.85
GB_GCA_015522395.1	d__Archaea;p__Methanobacteriota_B;c__Thermococci;o__Thermococcales;f__Thermococcaceae;g__Thermococcus;s__Thermococcus sp015522395	deep-sea hydrothermal deposit	Thermophilic_environment	82.82
GB_GCA_015523185.1	d__Archaea;p__Methanobacteriota_B;c__Thermococci;o__Thermococcales;f__Thermococcaceae;g__Thermococcus;s__Thermococcus sp015523185	deep-sea hydrothermal deposit	Thermophilic_environment	86.04
GB_GCA_015523195.1	d__Archaea;p__Methanobacteriota_B;c__Thermococci;o__Thermococcales;f__Thermococcaceae;g__Thermococcus;s__Thermococcus sp015523195	deep-sea hydrothermal deposit	Thermophilic_environment	81.83
GB_GCA_021160985.1	d__Archaea;p__Methanobacteriota_B;c__Thermococci;o__Thermococcales;f__Thermococcaceae;g__Thermococcus;s__Thermococcus sp021160985	marine hydrothermal sediment	Thermophilic_environment	87.15
RS_GCF_024707485.1	d__Archaea;p__Methanobacteriota_B;c__Thermococci;o__Thermococcales;f__Thermococcaceae;g__Thermococcus;s__Thermococcus sp024707485	chimney	Not_thermophilic_environment	83.56
RS_GCF_017873335.1	d__Archaea;p__Methanobacteriota_B;c__Thermococci;o__Thermococcales;f__Thermococcaceae;g__Thermococcus;s__Thermococcus stetteri	none	No_isolation_source	83.64	75	75
RS_GCF_002214545.1	d__Archaea;p__Methanobacteriota_B;c__Thermococci;o__Thermococcales;f__Thermococcaceae;g__Thermococcus;s__Thermococcus thioreducens	hydrothermal chimney sample	Thermophilic_environment	82.66	83	84
RS_GCF_000258515.1	d__Archaea;p__Methanobacteriota_B;c__Thermococci;o__Thermococcales;f__Thermococcaceae;g__Thermococcus;s__Thermococcus zilligii	freshwater hot-pool in Kuirau Park	Thermophilic_environment	78.51	75	77.5
GB_GCA_902795935.1	d__Archaea;p__Methanobacteriota;c__Methanobacteria;o__Methanobacteriales;f__Methanobacteriaceae;g__CADBMS01;s__CADBMS01 sp902795935	cattle rumen	Not_thermophilic_environment	30.97
GB_GCA_020854915.1	d__Archaea;p__Methanobacteriota;c__Methanobacteria;o__Methanobacteriales;f__Methanobacteriaceae;g__JAHKLT01;s__JAHKLT01 sp020854915	granular sludge from mesophilic upflow sludge blanket reactor	Not_thermophilic_environment	32.55
GB_GCA_002067325.1	d__Archaea;p__Methanobacteriota;c__Methanobacteria;o__Methanobacteriales;f__Methanobacteriaceae;g__Methanobacterium_A;s__Methanobacterium_A sp002067325	Lab-scale methanogenic bioreactor treating purified terephthalic acid process wastewater	Not_thermophilic_environment	42.15
GB_GCA_002067565.1	d__Archaea;p__Methanobacteriota;c__Methanobacteria;o__Methanobacteriales;f__Methanobacteriaceae;g__Methanobacterium_A;s__Methanobacterium_A sp002067565	Lab-scale methanogenic bioreactor treating purified terephthalic acid process wastewater	Not_thermophilic_environment	38.24
GB_GCA_002494495.1	d__Archaea;p__Methanobacteriota;c__Methanobacteria;o__Methanobacteriales;f__Methanobacteriaceae;g__Methanobacterium_A;s__Methanobacterium_A sp002494495	mud	Not_thermophilic_environment	40.34
GB_GCA_002495625.1	d__Archaea;p__Methanobacteriota;c__Methanobacteria;o__Methanobacteriales;f__Methanobacteriaceae;g__Methanobacterium_A;s__Methanobacterium_A sp002495625	mud	Not_thermophilic_environment	42.48
GB_GCA_002502855.1	d__Archaea;p__Methanobacteriota;c__Methanobacteria;o__Methanobacteriales;f__Methanobacteriaceae;g__Methanobacterium_A;s__Methanobacterium_A sp002502855	waste water	Not_thermophilic_environment	45.18
GB_GCA_003161815.1	d__Archaea;p__Methanobacteriota;c__Methanobacteria;o__Methanobacteriales;f__Methanobacteriaceae;g__Methanobacterium_A;s__Methanobacterium_A sp003161815	permafrost active layer soil	Not_thermophilic_environment	40.26
GB_GCA_003166335.1	d__Archaea;p__Methanobacteriota;c__Methanobacteria;o__Methanobacteriales;f__Methanobacteriaceae;g__Methanobacterium_A;s__Methanobacterium_A sp003166335	permafrost active layer soil	Not_thermophilic_environment	40.96
GB_GCA_011620845.1	d__Archaea;p__Methanobacteriota;c__Methanobacteria;o__Methanobacteriales;f__Methanobacteriaceae;g__Methanobacterium_A;s__Methanobacterium_A sp011620845	oil-contaminated soil	Not_thermophilic_environment	46.18
GB_GCA_015661405.1	d__Archaea;p__Methanobacteriota;c__Methanobacteria;o__Methanobacteriales;f__Methanobacteriaceae;g__Methanobacterium_A;s__Methanobacterium_A sp015661405	Peatland at SPRUCE experiment site	Not_thermophilic_environment	38.4
GB_GCA_017883605.1	d__Archaea;p__Methanobacteriota;c__Methanobacteria;o__Methanobacteriales;f__Methanobacteriaceae;g__Methanobacterium_A;s__Methanobacterium_A sp017883605	permafrost soil	Not_thermophilic_environment	44.82
GB_GCA_018263005.1	d__Archaea;p__Methanobacteriota;c__Methanobacteria;o__Methanobacteriales;f__Methanobacteriaceae;g__Methanobacterium_A;s__Methanobacterium_A sp018263005	sediment	Not_thermophilic_environment	38.32
GB_GCA_021372715.1	d__Archaea;p__Methanobacteriota;c__Methanobacteria;o__Methanobacteriales;f__Methanobacteriaceae;g__Methanobacterium_A;s__Methanobacterium_A sp021372715	PCB contaminated wastewater treatment lagoon sediment microcosms	Not_thermophilic_environment	37.52
RS_GCF_000191585.1	d__Archaea;p__Methanobacteriota;c__Methanobacteria;o__Methanobacteriales;f__Methanobacteriaceae;g__Methanobacterium_B;s__Methanobacterium_B lacus	not provided; submitted under MIGS 2.1	Not_thermophilic_environment	29.01	29	30
RS_GCF_000744455.1	d__Archaea;p__Methanobacteriota;c__Methanobacteria;o__Methanobacteriales;f__Methanobacteriaceae;g__Methanobacterium_B;s__Methanobacterium_B sp000744455	none	No_isolation_source	31.72
GB_GCA_003151535.1	d__Archaea;p__Methanobacteriota;c__Methanobacteria;o__Methanobacteriales;f__Methanobacteriaceae;g__Methanobacterium_B;s__Methanobacterium_B sp003151535	permafrost active layer soil	Not_thermophilic_environment	31.58
GB_GCA_003158115.1	d__Archaea;p__Methanobacteriota;c__Methanobacteria;o__Methanobacteriales;f__Methanobacteriaceae;g__Methanobacterium_B;s__Methanobacterium_B sp003158115	permafrost active layer soil	Not_thermophilic_environment	31.25
GB_GCA_003162115.1	d__Archaea;p__Methanobacteriota;c__Methanobacteria;o__Methanobacteriales;f__Methanobacteriaceae;g__Methanobacterium_B;s__Methanobacterium_B sp003162115	permafrost active layer soil	Not_thermophilic_environment	34.53
GB_GCA_003162655.1	d__Archaea;p__Methanobacteriota;c__Methanobacteria;o__Methanobacteriales;f__Methanobacteriaceae;g__Methanobacterium_B;s__Methanobacterium_B sp003162655	permafrost active layer soil	Not_thermophilic_environment	35.42
GB_GCA_003164415.1	d__Archaea;p__Methanobacteriota;c__Methanobacteria;o__Methanobacteriales;f__Methanobacteriaceae;g__Methanobacterium_B;s__Methanobacterium_B sp003164415	permafrost active layer soil	Not_thermophilic_environment	28.68
GB_GCA_009712615.1	d__Archaea;p__Methanobacteriota;c__Methanobacteria;o__Methanobacteriales;f__Methanobacteriaceae;g__Methanobacterium_B;s__Methanobacterium_B sp009712615	iron-reducing culture derived from a small water body in an iron ore region	Not_thermophilic_environment	31.26
GB_GCA_023430285.1	d__Archaea;p__Methanobacteriota;c__Methanobacteria;o__Methanobacteriales;f__Methanobacteriaceae;g__Methanobacterium_B;s__Methanobacterium_B sp023430285	feces	Not_thermophilic_environment	28.35
GB_GCA_024167805.1	d__Archaea;p__Methanobacteriota;c__Methanobacteria;o__Methanobacteriales;f__Methanobacteriaceae;g__Methanobacterium_B;s__Methanobacterium_B sp024167805	Enrichment slurry	Not_thermophilic_environment	27.59
RS_GCF_017874455.1	d__Archaea;p__Methanobacteriota;c__Methanobacteria;o__Methanobacteriales;f__Methanobacteriaceae;g__Methanobacterium_C;s__Methanobacterium_C aggregans	none	No_isolation_source	35.32	40	40
RS_GCF_900095295.1	d__Archaea;p__Methanobacteriota;c__Methanobacteria;o__Methanobacteriales;f__Methanobacteriaceae;g__Methanobacterium_C;s__Methanobacterium_C congolense	biogas sludge	Not_thermophilic_environment	36	37	39.5
RS_GCF_000214725.1	d__Archaea;p__Methanobacteriota;c__Methanobacteria;o__Methanobacteriales;f__Methanobacteriaceae;g__Methanobacterium_C;s__Methanobacterium_C paludis	none	No_isolation_source	32.82	26	34.5
GB_GCA_002498385.1	d__Archaea;p__Methanobacteriota;c__Methanobacteria;o__Methanobacteriales;f__Methanobacteriaceae;g__Methanobacterium_C;s__Methanobacterium_C sp002498385	mud	Not_thermophilic_environment	38.66
RS_GCF_002287175.1	d__Archaea;p__Methanobacteriota;c__Methanobacteria;o__Methanobacteriales;f__Methanobacteriaceae;g__Methanobacterium_D;s__Methanobacterium_D bryantii	none	No_isolation_source	34.21	37	38
GB_GCA_002494885.1	d__Archaea;p__Methanobacteriota;c__Methanobacteria;o__Methanobacteriales;f__Methanobacteriaceae;g__Methanobacterium_D;s__Methanobacterium_D sp002494885	mud	Not_thermophilic_environment	40.13
GB_GCA_002505765.1	d__Archaea;p__Methanobacteriota;c__Methanobacteria;o__Methanobacteriales;f__Methanobacteriaceae;g__Methanobacterium_D;s__Methanobacterium_D sp002505765	water	Not_thermophilic_environment	43.9
GB_GCA_002509665.1	d__Archaea;p__Methanobacteriota;c__Methanobacteria;o__Methanobacteriales;f__Methanobacteriaceae;g__Methanobacterium_D;s__Methanobacterium_D sp002509665	GM-anode biofilm	Not_thermophilic_environment	33.8
GB_GCA_016222945.1	d__Archaea;p__Methanobacteriota;c__Methanobacteria;o__Methanobacteriales;f__Methanobacteriaceae;g__Methanobacterium_D;s__Methanobacterium_D sp016222945	groundwater	Not_thermophilic_environment	34.95
GB_GCA_023409695.1	d__Archaea;p__Methanobacteriota;c__Methanobacteria;o__Methanobacteriales;f__Methanobacteriaceae;g__Methanobacterium_D;s__Methanobacterium_D sp023409695	feces	Not_thermophilic_environment	35.72
GB_GCA_023411115.1	d__Archaea;p__Methanobacteriota;c__Methanobacteria;o__Methanobacteriales;f__Methanobacteriaceae;g__Methanobacterium_D;s__Methanobacterium_D sp023411115	feces	Not_thermophilic_environment	37.88
GB_GCA_023434825.1	d__Archaea;p__Methanobacteriota;c__Methanobacteria;o__Methanobacteriales;f__Methanobacteriaceae;g__Methanobacterium_D;s__Methanobacterium_D sp023434825	feces	Not_thermophilic_environment	38.29
GB_GCA_023436175.1	d__Archaea;p__Methanobacteriota;c__Methanobacteria;o__Methanobacteriales;f__Methanobacteriaceae;g__Methanobacterium_D;s__Methanobacterium_D sp023436175	feces	Not_thermophilic_environment	36.15
RS_GCF_000745485.1	d__Archaea;p__Methanobacteriota;c__Methanobacteria;o__Methanobacteriales;f__Methanobacteriaceae;g__Methanobacterium_D;s__Methanobacterium_D veterum	none	No_isolation_source	35.01	37	28
RS_GCF_023227715.1	d__Archaea;p__Methanobacteriota;c__Methanobacteria;o__Methanobacteriales;f__Methanobacteriaceae;g__Methanobacterium_E;s__Methanobacterium_E alcaliphilum	high-pH lake sediment	Not_thermophilic_environment	29.75		37
RS_GCF_001316325.1	d__Archaea;p__Methanobacteriota;c__Methanobacteria;o__Methanobacteriales;f__Methanobacteriaceae;g__Methanobacterium;s__Methanobacterium formicicum	none	No_isolation_source	40.3	37	41
RS_GCF_000302455.1	d__Archaea;p__Methanobacteriota;c__Methanobacteria;o__Methanobacteriales;f__Methanobacteriaceae;g__Methanobacterium;s__Methanobacterium formicicum_A	none	No_isolation_source	35.87
RS_GCF_017873625.1	d__Archaea;p__Methanobacteriota;c__Methanobacteria;o__Methanobacteriales;f__Methanobacteriaceae;g__Methanobacterium;s__Methanobacterium petrolearium	none	No_isolation_source	36.97	35	35
GB_GCA_000309865.1	d__Archaea;p__Methanobacteriota;c__Methanobacteria;o__Methanobacteriales;f__Methanobacteriaceae;g__Methanobacterium;s__Methanobacterium sp000309865	sub-cultured for isolation from anaerobic microbial enrichment culture derived from a coal seam gas formation water sample	Not_thermophilic_environment	37.93
GB_GCA_000499765.1	d__Archaea;p__Methanobacteriota;c__Methanobacteria;o__Methanobacteriales;f__Methanobacteriaceae;g__Methanobacterium;s__Methanobacterium sp000499765	none	No_isolation_source	44.12
GB_GCA_002067065.1	d__Archaea;p__Methanobacteriota;c__Methanobacteria;o__Methanobacteriales;f__Methanobacteriaceae;g__Methanobacterium;s__Methanobacterium sp002067065	Full-scale methanogenic bioreactor treating purified terephthalic acid process wastewater	Not_thermophilic_environment	35.84
GB_GCA_002496805.1	d__Archaea;p__Methanobacteriota;c__Methanobacteria;o__Methanobacteriales;f__Methanobacteriaceae;g__Methanobacterium;s__Methanobacterium sp002496805	mud	Not_thermophilic_environment	37.8
GB_GCA_003491305.1	d__Archaea;p__Methanobacteriota;c__Methanobacteria;o__Methanobacteriales;f__Methanobacteriaceae;g__Methanobacterium;s__Methanobacterium sp003491305	Brine-fed electro-methanogenic bioreactor BA12	Not_thermophilic_environment	41.42
GB_GCA_012838205.1	d__Archaea;p__Methanobacteriota;c__Methanobacteria;o__Methanobacteriales;f__Methanobacteriaceae;g__Methanobacterium;s__Methanobacterium sp012838205	anaerobic digestion of organic wastes under variable temperature conditions and feedstocks	Not_thermophilic_environment	39
GB_GCA_013403005.1	d__Archaea;p__Methanobacteriota;c__Methanobacteria;o__Methanobacteriales;f__Methanobacteriaceae;g__Methanobacterium;s__Methanobacterium sp013403005	2.8-km deep subsurface aquifer	Not_thermophilic_environment	42.91
GB_GCA_016217785.1	d__Archaea;p__Methanobacteriota;c__Methanobacteria;o__Methanobacteriales;f__Methanobacteriaceae;g__Methanobacterium;s__Methanobacterium sp016217785	groundwater	Not_thermophilic_environment	36.77
GB_GCA_020854975.1	d__Archaea;p__Methanobacteriota;c__Methanobacteria;o__Methanobacteriales;f__Methanobacteriaceae;g__Methanobacterium;s__Methanobacterium sp020854975	granular sludge from mesophilic upflow sludge blanket reactor	Not_thermophilic_environment	35.53
GB_GCA_020855015.1	d__Archaea;p__Methanobacteriota;c__Methanobacteria;o__Methanobacteriales;f__Methanobacteriaceae;g__Methanobacterium;s__Methanobacterium sp020855015	granular sludge from mesophilic upflow sludge blanket reactor	Not_thermophilic_environment	39.63
RS_GCF_002813695.1	d__Archaea;p__Methanobacteriota;c__Methanobacteria;o__Methanobacteriales;f__Methanobacteriaceae;g__Methanobacterium;s__Methanobacterium subterraneum	groundwater of rock tunnel at 70 m depth	Not_thermophilic_environment	39.44	37	30
RS_GCF_003814835.1	d__Archaea;p__Methanobacteriota;c__Methanobacteria;o__Methanobacteriales;f__Methanobacteriaceae;g__Methanobrevibacter_A;s__Methanobrevibacter_A gottschalkii	none	No_isolation_source	36.12	20
RS_GCF_900103415.1	d__Archaea;p__Methanobacteriota;c__Methanobacteria;o__Methanobacteriales;f__Methanobacteriaceae;g__Methanobrevibacter_A;s__Methanobrevibacter_A millerae	none	No_isolation_source	37.73	37
RS_GCF_001477655.1	d__Archaea;p__Methanobacteriota;c__Methanobacteria;o__Methanobacteriales;f__Methanobacteriaceae;g__Methanobrevibacter_A;s__Methanobrevibacter_A millerae_A	rumen fluid	Not_thermophilic_environment	36.98		39
GB_GCA_015063005.1	d__Archaea;p__Methanobacteriota;c__Methanobacteria;o__Methanobacteriales;f__Methanobacteriaceae;g__Methanobrevibacter_A;s__Methanobrevibacter_A millerae_B	feces	Not_thermophilic_environment	37.3
RS_GCF_001639275.1	d__Archaea;p__Methanobacteriota;c__Methanobacteria;o__Methanobacteriales;f__Methanobacteriaceae;g__Methanobrevibacter_A;s__Methanobrevibacter_A oralis	oral cavity	Not_thermophilic_environment	35.3	35	36
RS_GCF_000016525.1	d__Archaea;p__Methanobacteriota;c__Methanobacteria;o__Methanobacteriales;f__Methanobacteriaceae;g__Methanobrevibacter_A;s__Methanobrevibacter_A smithii	none	No_isolation_source	37.94	37
RS_GCF_023617305.1	d__Archaea;p__Methanobacteriota;c__Methanobacteria;o__Methanobacteriales;f__Methanobacteriaceae;g__Methanobrevibacter_A;s__Methanobrevibacter_A smithii_A	Human fecal sample	Not_thermophilic_environment	37.62
RS_GCF_001548675.1	d__Archaea;p__Methanobacteriota;c__Methanobacteria;o__Methanobacteriales;f__Methanobacteriaceae;g__Methanobrevibacter_A;s__Methanobrevibacter_A sp001548675	pooled rumen fluid	Not_thermophilic_environment	38.43
GB_GCA_002496065.1	d__Archaea;p__Methanobacteriota;c__Methanobacteria;o__Methanobacteriales;f__Methanobacteriaceae;g__Methanobrevibacter_A;s__Methanobrevibacter_A sp002496065	guineaPig6	Not_thermophilic_environment	38.48
GB_GCA_015062935.1	d__Archaea;p__Methanobacteriota;c__Methanobacteria;o__Methanobacteriales;f__Methanobacteriaceae;g__Methanobrevibacter_A;s__Methanobrevibacter_A sp015062935	feces	Not_thermophilic_environment	35.21
GB_GCA_015062985.1	d__Archaea;p__Methanobacteriota;c__Methanobacteria;o__Methanobacteriales;f__Methanobacteriaceae;g__Methanobrevibacter_A;s__Methanobrevibacter_A sp015062985	feces	Not_thermophilic_environment	37.89
GB_GCA_017406825.1	d__Archaea;p__Methanobacteriota;c__Methanobacteria;o__Methanobacteriales;f__Methanobacteriaceae;g__Methanobrevibacter_A;s__Methanobrevibacter_A sp017406825	ruminant gastrointestinal tract	Not_thermophilic_environment	38.31
GB_GCA_017407115.1	d__Archaea;p__Methanobacteriota;c__Methanobacteria;o__Methanobacteriales;f__Methanobacteriaceae;g__Methanobrevibacter_A;s__Methanobrevibacter_A sp017407115	ruminant gastrointestinal tract	Not_thermophilic_environment	35.22
GB_GCA_017409525.1	d__Archaea;p__Methanobacteriota;c__Methanobacteria;o__Methanobacteriales;f__Methanobacteriaceae;g__Methanobrevibacter_A;s__Methanobrevibacter_A sp017409525	ruminant gastrointestinal tract	Not_thermophilic_environment	36.59
GB_GCA_017427765.1	d__Archaea;p__Methanobacteriota;c__Methanobacteria;o__Methanobacteriales;f__Methanobacteriaceae;g__Methanobrevibacter_A;s__Methanobrevibacter_A sp017427765	ruminant gastrointestinal tract	Not_thermophilic_environment	35.52
GB_GCA_017431965.1	d__Archaea;p__Methanobacteriota;c__Methanobacteria;o__Methanobacteriales;f__Methanobacteriaceae;g__Methanobrevibacter_A;s__Methanobrevibacter_A sp017431965	ruminant gastrointestinal tract	Not_thermophilic_environment	36.44
GB_GCA_017434525.1	d__Archaea;p__Methanobacteriota;c__Methanobacteria;o__Methanobacteriales;f__Methanobacteriaceae;g__Methanobrevibacter_A;s__Methanobrevibacter_A sp017434525	ruminant gastrointestinal tract	Not_thermophilic_environment	36.09
GB_GCA_017434555.1	d__Archaea;p__Methanobacteriota;c__Methanobacteria;o__Methanobacteriales;f__Methanobacteriaceae;g__Methanobrevibacter_A;s__Methanobrevibacter_A sp017434555	ruminant gastrointestinal tract	Not_thermophilic_environment	35.85
GB_GCA_017447225.1	d__Archaea;p__Methanobacteriota;c__Methanobacteria;o__Methanobacteriales;f__Methanobacteriaceae;g__Methanobrevibacter_A;s__Methanobrevibacter_A sp017447225	ruminant gastrointestinal tract	Not_thermophilic_environment	37.78
GB_GCA_017459665.1	d__Archaea;p__Methanobacteriota;c__Methanobacteria;o__Methanobacteriales;f__Methanobacteriaceae;g__Methanobrevibacter_A;s__Methanobrevibacter_A sp017459665	ruminant gastrointestinal tract	Not_thermophilic_environment	35.78
GB_GCA_017460025.1	d__Archaea;p__Methanobacteriota;c__Methanobacteria;o__Methanobacteriales;f__Methanobacteriaceae;g__Methanobrevibacter_A;s__Methanobrevibacter_A sp017460025	ruminant gastrointestinal tract	Not_thermophilic_environment	37.84
GB_GCA_017468685.1	d__Archaea;p__Methanobacteriota;c__Methanobacteria;o__Methanobacteriales;f__Methanobacteriaceae;g__Methanobrevibacter_A;s__Methanobrevibacter_A sp017468685	ruminant gastrointestinal tract	Not_thermophilic_environment	36.7
GB_GCA_017473945.1	d__Archaea;p__Methanobacteriota;c__Methanobacteria;o__Methanobacteriales;f__Methanobacteriaceae;g__Methanobrevibacter_A;s__Methanobrevibacter_A sp017473945	ruminant gastrointestinal tract	Not_thermophilic_environment	35.89
GB_GCA_017539065.1	d__Archaea;p__Methanobacteriota;c__Methanobacteria;o__Methanobacteriales;f__Methanobacteriaceae;g__Methanobrevibacter_A;s__Methanobrevibacter_A sp017539065	ruminant gastrointestinal tract	Not_thermophilic_environment	37.09
GB_GCA_017553445.1	d__Archaea;p__Methanobacteriota;c__Methanobacteria;o__Methanobacteriales;f__Methanobacteriaceae;g__Methanobrevibacter_A;s__Methanobrevibacter_A sp017553445	ruminant gastrointestinal tract	Not_thermophilic_environment	39.23
GB_GCA_017940815.1	d__Archaea;p__Methanobacteriota;c__Methanobacteria;o__Methanobacteriales;f__Methanobacteriaceae;g__Methanobrevibacter_A;s__Methanobrevibacter_A sp017940815	ruminant gastrointestinal tract	Not_thermophilic_environment	36.06
GB_GCA_021442885.1	d__Archaea;p__Methanobacteriota;c__Methanobacteria;o__Methanobacteriales;f__Methanobacteriaceae;g__Methanobrevibacter_A;s__Methanobrevibacter_A sp021442885	Cecum and rectal contents from Capybaras	Not_thermophilic_environment	38.69
GB_GCA_022775905.1	d__Archaea;p__Methanobacteriota;c__Methanobacteria;o__Methanobacteriales;f__Methanobacteriaceae;g__Methanobrevibacter_A;s__Methanobrevibacter_A sp022775905	feces	Not_thermophilic_environment	34.23
GB_GCA_024413395.1	d__Archaea;p__Methanobacteriota;c__Methanobacteria;o__Methanobacteriales;f__Methanobacteriaceae;g__Methanobrevibacter_A;s__Methanobrevibacter_A sp024413395	feces from endurance ride Fontainebleau	Not_thermophilic_environment	38.18
GB_GCA_024689425.1	d__Archaea;p__Methanobacteriota;c__Methanobacteria;o__Methanobacteriales;f__Methanobacteriaceae;g__Methanobrevibacter_A;s__Methanobrevibacter_A sp024689425	rumen	Not_thermophilic_environment	37.92
GB_GCA_900313645.1	d__Archaea;p__Methanobacteriota;c__Methanobacteria;o__Methanobacteriales;f__Methanobacteriaceae;g__Methanobrevibacter_A;s__Methanobrevibacter_A sp900313645	none	No_isolation_source	39.52
GB_GCA_900314615.1	d__Archaea;p__Methanobacteriota;c__Methanobacteria;o__Methanobacteriales;f__Methanobacteriaceae;g__Methanobrevibacter_A;s__Methanobrevibacter_A sp900314615	none	No_isolation_source	35.86
GB_GCA_900314695.1	d__Archaea;p__Methanobacteriota;c__Methanobacteria;o__Methanobacteriales;f__Methanobacteriaceae;g__Methanobrevibacter_A;s__Methanobrevibacter_A sp900314695	none	No_isolation_source	35.25
GB_GCA_900316895.1	d__Archaea;p__Methanobacteriota;c__Methanobacteria;o__Methanobacteriales;f__Methanobacteriaceae;g__Methanobrevibacter_A;s__Methanobrevibacter_A sp900316895	none	No_isolation_source	35.89
GB_GCA_900317865.1	d__Archaea;p__Methanobacteriota;c__Methanobacteria;o__Methanobacteriales;f__Methanobacteriaceae;g__Methanobrevibacter_A;s__Methanobrevibacter_A sp900317865	none	No_isolation_source	35.91
GB_GCA_900318035.1	d__Archaea;p__Methanobacteriota;c__Methanobacteria;o__Methanobacteriales;f__Methanobacteriaceae;g__Methanobrevibacter_A;s__Methanobrevibacter_A sp900318035	none	No_isolation_source	37.43
GB_GCA_902771225.1	d__Archaea;p__Methanobacteriota;c__Methanobacteria;o__Methanobacteriales;f__Methanobacteriaceae;g__Methanobrevibacter_A;s__Methanobrevibacter_A sp900319535	cattle rumen	Not_thermophilic_environment	36.63
GB_GCA_900319985.1	d__Archaea;p__Methanobacteriota;c__Methanobacteria;o__Methanobacteriales;f__Methanobacteriaceae;g__Methanobrevibacter_A;s__Methanobrevibacter_A sp900319985	none	No_isolation_source	35.36
GB_GCA_900320515.1	d__Archaea;p__Methanobacteriota;c__Methanobacteria;o__Methanobacteriales;f__Methanobacteriaceae;g__Methanobrevibacter_A;s__Methanobrevibacter_A sp900320515	none	No_isolation_source	37.41
GB_GCA_900320955.1	d__Archaea;p__Methanobacteriota;c__Methanobacteria;o__Methanobacteriales;f__Methanobacteriaceae;g__Methanobrevibacter_A;s__Methanobrevibacter_A sp900320955	none	No_isolation_source	35.77
GB_GCA_900766745.1	d__Archaea;p__Methanobacteriota;c__Methanobacteria;o__Methanobacteriales;f__Methanobacteriaceae;g__Methanobrevibacter_A;s__Methanobrevibacter_A sp900766745	human stool	Not_thermophilic_environment	37.86
GB_GCA_900769095.1	d__Archaea;p__Methanobacteriota;c__Methanobacteria;o__Methanobacteriales;f__Methanobacteriaceae;g__Methanobrevibacter_A;s__Methanobrevibacter_A sp900769095	human stool	Not_thermophilic_environment	35.04
GB_GCA_902764015.1	d__Archaea;p__Methanobacteriota;c__Methanobacteria;o__Methanobacteriales;f__Methanobacteriaceae;g__Methanobrevibacter_A;s__Methanobrevibacter_A sp902764015	cattle rumen	Not_thermophilic_environment	37.94
GB_GCA_902764455.1	d__Archaea;p__Methanobacteriota;c__Methanobacteria;o__Methanobacteriales;f__Methanobacteriaceae;g__Methanobrevibacter_A;s__Methanobrevibacter_A sp902764455	cattle rumen	Not_thermophilic_environment	35.16
GB_GCA_902770715.1	d__Archaea;p__Methanobacteriota;c__Methanobacteria;o__Methanobacteriales;f__Methanobacteriaceae;g__Methanobrevibacter_A;s__Methanobrevibacter_A sp902770715	cattle rumen	Not_thermophilic_environment	37.24
GB_GCA_902771435.1	d__Archaea;p__Methanobacteriota;c__Methanobacteria;o__Methanobacteriales;f__Methanobacteriaceae;g__Methanobrevibacter_A;s__Methanobrevibacter_A sp902771435	cattle rumen	Not_thermophilic_environment	34.7
GB_GCA_902772665.1	d__Archaea;p__Methanobacteriota;c__Methanobacteria;o__Methanobacteriales;f__Methanobacteriaceae;g__Methanobrevibacter_A;s__Methanobrevibacter_A sp902772665	cattle rumen	Not_thermophilic_environment	36.79
GB_GCA_902774605.1	d__Archaea;p__Methanobacteriota;c__Methanobacteria;o__Methanobacteriales;f__Methanobacteriaceae;g__Methanobrevibacter_A;s__Methanobrevibacter_A sp902774605	cattle rumen	Not_thermophilic_environment	37.24
GB_GCA_902777885.1	d__Archaea;p__Methanobacteriota;c__Methanobacteria;o__Methanobacteriales;f__Methanobacteriaceae;g__Methanobrevibacter_A;s__Methanobrevibacter_A sp902777885	cattle rumen	Not_thermophilic_environment	37.03
GB_GCA_902782595.1	d__Archaea;p__Methanobacteriota;c__Methanobacteria;o__Methanobacteriales;f__Methanobacteriaceae;g__Methanobrevibacter_A;s__Methanobrevibacter_A sp902782595	cattle rumen	Not_thermophilic_environment	37.85
GB_GCA_902783085.1	d__Archaea;p__Methanobacteriota;c__Methanobacteria;o__Methanobacteriales;f__Methanobacteriaceae;g__Methanobrevibacter_A;s__Methanobrevibacter_A sp902783085	cattle rumen	Not_thermophilic_environment	37.02
GB_GCA_902785855.1	d__Archaea;p__Methanobacteriota;c__Methanobacteria;o__Methanobacteriales;f__Methanobacteriaceae;g__Methanobrevibacter_A;s__Methanobrevibacter_A sp902785855	cattle rumen	Not_thermophilic_environment	35.05
GB_GCA_902788255.1	d__Archaea;p__Methanobacteriota;c__Methanobacteria;o__Methanobacteriales;f__Methanobacteriaceae;g__Methanobrevibacter_A;s__Methanobrevibacter_A sp902788255	cattle rumen	Not_thermophilic_environment	35.75
GB_GCA_902789505.1	d__Archaea;p__Methanobacteriota;c__Methanobacteria;o__Methanobacteriales;f__Methanobacteriaceae;g__Methanobrevibacter_A;s__Methanobrevibacter_A sp902789505	cattle rumen	Not_thermophilic_environment	38.29
GB_GCA_902794475.1	d__Archaea;p__Methanobacteriota;c__Methanobacteria;o__Methanobacteriales;f__Methanobacteriaceae;g__Methanobrevibacter_A;s__Methanobrevibacter_A sp902794475	cattle rumen	Not_thermophilic_environment	36.31
GB_GCA_902796575.1	d__Archaea;p__Methanobacteriota;c__Methanobacteria;o__Methanobacteriales;f__Methanobacteriaceae;g__Methanobrevibacter_A;s__Methanobrevibacter_A sp902796575	cattle rumen	Not_thermophilic_environment	36.98
GB_GCA_902801725.1	d__Archaea;p__Methanobacteriota;c__Methanobacteria;o__Methanobacteriales;f__Methanobacteriaceae;g__Methanobrevibacter_A;s__Methanobrevibacter_A sp902801725	cattle rumen	Not_thermophilic_environment	36.99
GB_GCA_904501935.1	d__Archaea;p__Methanobacteriota;c__Methanobacteria;o__Methanobacteriales;f__Methanobacteriaceae;g__Methanobrevibacter_A;s__Methanobrevibacter_A sp904501935	faeces	Not_thermophilic_environment	35.72
GB_GCA_934746965.1	d__Archaea;p__Methanobacteriota;c__Methanobacteria;o__Methanobacteriales;f__Methanobacteriaceae;g__Methanobrevibacter_A;s__Methanobrevibacter_A sp934746965	human feces	Not_thermophilic_environment	37.12
RS_GCF_003111625.1	d__Archaea;p__Methanobacteriota;c__Methanobacteria;o__Methanobacteriales;f__Methanobacteriaceae;g__Methanobrevibacter_A;s__Methanobrevibacter_A thaueri	bovine feces	Not_thermophilic_environment	36.69	37
GB_GCA_015062905.1	d__Archaea;p__Methanobacteriota;c__Methanobacteria;o__Methanobacteriales;f__Methanobacteriaceae;g__Methanobrevibacter_A;s__Methanobrevibacter_A thaueri_A	feces	Not_thermophilic_environment	36.51
GB_GCA_015062915.1	d__Archaea;p__Methanobacteriota;c__Methanobacteria;o__Methanobacteriales;f__Methanobacteriaceae;g__Methanobrevibacter_A;s__Methanobrevibacter_A thaueri_B	feces	Not_thermophilic_environment	35.77
GB_GCA_015062925.1	d__Archaea;p__Methanobacteriota;c__Methanobacteria;o__Methanobacteriales;f__Methanobacteriaceae;g__Methanobrevibacter_A;s__Methanobrevibacter_A thaueri_C	feces	Not_thermophilic_environment	33.4
RS_GCF_003111605.1	d__Archaea;p__Methanobacteriota;c__Methanobacteria;o__Methanobacteriales;f__Methanobacteriaceae;g__Methanobrevibacter_A;s__Methanobrevibacter_A woesei	goose feces	Not_thermophilic_environment	40.87	37
RS_GCF_000320505.1	d__Archaea;p__Methanobacteriota;c__Methanobacteria;o__Methanobacteriales;f__Methanobacteriaceae;g__Methanobrevibacter_B;s__Methanobrevibacter_B boviskoreani	none	No_isolation_source	39.09	37	38.5
RS_GCF_002208625.1	d__Archaea;p__Methanobacteriota;c__Methanobacteria;o__Methanobacteriales;f__Methanobacteriaceae;g__Methanobrevibacter_B;s__Methanobrevibacter_B sp002208625	rumen	Not_thermophilic_environment	38.21
GB_GCA_900314605.1	d__Archaea;p__Methanobacteriota;c__Methanobacteria;o__Methanobacteriales;f__Methanobacteriaceae;g__Methanobrevibacter_B;s__Methanobrevibacter_B sp900314605	none	No_isolation_source	35.19
GB_GCA_905235195.1	d__Archaea;p__Methanobacteriota;c__Methanobacteria;o__Methanobacteriales;f__Methanobacteriaceae;g__Methanobrevibacter_B;s__Methanobrevibacter_B sp905235195	metagenome	Not_thermophilic_environment	36.38
RS_GCF_000621965.1	d__Archaea;p__Methanobacteriota;c__Methanobacteria;o__Methanobacteriales;f__Methanobacteriaceae;g__Methanobrevibacter_B;s__Methanobrevibacter_B wolinii	none	No_isolation_source	37.88	4
RS_GCF_002072215.1	d__Archaea;p__Methanobacteriota;c__Methanobacteria;o__Methanobacteriales;f__Methanobacteriaceae;g__Methanobrevibacter_C;s__Methanobrevibacter_C arboriphilus	wetwood	Not_thermophilic_environment	34.93
RS_GCF_019669925.1	d__Archaea;p__Methanobacteriota;c__Methanobacteria;o__Methanobacteriales;f__Methanobacteriaceae;g__Methanobrevibacter_C;s__Methanobrevibacter_C arboriphilus_A	paddy field soil	Not_thermophilic_environment	34.96	37
RS_GCF_001639285.1	d__Archaea;p__Methanobacteriota;c__Methanobacteria;o__Methanobacteriales;f__Methanobacteriaceae;g__Methanobrevibacter_C;s__Methanobrevibacter_C cuticularis	hindguts	Not_thermophilic_environment	36.39	37	37
GB_GCA_003315655.1	d__Archaea;p__Methanobacteriota;c__Methanobacteria;o__Methanobacteriales;f__Methanobacteriaceae;g__Methanobrevibacter_C;s__Methanobrevibacter_C sp003315655	pooled single cells amplified by MDA	Not_thermophilic_environment	31.69
GB_GCA_009776495.1	d__Archaea;p__Methanobacteriota;c__Methanobacteria;o__Methanobacteriales;f__Methanobacteriaceae;g__Methanobrevibacter_C;s__Methanobrevibacter_C sp009776495	P4 gut compartment	Not_thermophilic_environment	34.12
GB_GCA_009777005.1	d__Archaea;p__Methanobacteriota;c__Methanobacteria;o__Methanobacteriales;f__Methanobacteriaceae;g__Methanobrevibacter_C;s__Methanobrevibacter_C sp009777005	P3 gut compartment	Not_thermophilic_environment	29.86
GB_GCA_009784145.1	d__Archaea;p__Methanobacteriota;c__Methanobacteria;o__Methanobacteriales;f__Methanobacteriaceae;g__Methanobrevibacter_C;s__Methanobrevibacter_C sp009784145	P3 gut compartment	Not_thermophilic_environment	35.4
RS_GCF_020148105.1	d__Archaea;p__Methanobacteriota;c__Methanobacteria;o__Methanobacteriales;f__Methanobacteriaceae;g__Methanobrevibacter_C;s__Methanobrevibacter_C sp020148105	gut	Not_thermophilic_environment	34.5
RS_GCF_001639295.1	d__Archaea;p__Methanobacteriota;c__Methanobacteria;o__Methanobacteriales;f__Methanobacteriaceae;g__Methanobrevibacter_D;s__Methanobrevibacter_D curvatus	hindguts	Not_thermophilic_environment	30.37	30	30
RS_GCF_001639265.1	d__Archaea;p__Methanobacteriota;c__Methanobacteria;o__Methanobacteriales;f__Methanobacteriaceae;g__Methanobrevibacter_D;s__Methanobrevibacter_D filiformis	termite hindguts	Not_thermophilic_environment	32.7	30	30
RS_GCF_900114585.1	d__Archaea;p__Methanobacteriota;c__Methanobacteria;o__Methanobacteriales;f__Methanobacteriaceae;g__Methanobrevibacter;s__Methanobrevibacter olleyae	none	No_isolation_source	36.49	37	38
GB_GCA_015063035.1	d__Archaea;p__Methanobacteriota;c__Methanobacteria;o__Methanobacteriales;f__Methanobacteriaceae;g__Methanobrevibacter;s__Methanobrevibacter olleyae_A	feces	Not_thermophilic_environment	35.56
RS_GCF_000024185.1	d__Archaea;p__Methanobacteriota;c__Methanobacteria;o__Methanobacteriales;f__Methanobacteriaceae;g__Methanobrevibacter;s__Methanobrevibacter ruminantium	none	No_isolation_source	35.9	37
GB_GCA_004553595.1	d__Archaea;p__Methanobacteriota;c__Methanobacteria;o__Methanobacteriales;f__Methanobacteriaceae;g__Methanobrevibacter;s__Methanobrevibacter ruminantium_A	feces day 14 after weanning	Not_thermophilic_environment	36.81
GB_GCA_016291275.1	d__Archaea;p__Methanobacteriota;c__Methanobacteria;o__Methanobacteriales;f__Methanobacteriaceae;g__Methanobrevibacter;s__Methanobrevibacter sp016291275	rumen	Not_thermophilic_environment	38.49
GB_GCA_016838945.1	d__Archaea;p__Methanobacteriota;c__Methanobacteria;o__Methanobacteriales;f__Methanobacteriaceae;g__Methanobrevibacter;s__Methanobrevibacter sp016838945	microaeration digestion Rep2	Not_thermophilic_environment	36
GB_GCA_017404125.1	d__Archaea;p__Methanobacteriota;c__Methanobacteria;o__Methanobacteriales;f__Methanobacteriaceae;g__Methanobrevibacter;s__Methanobrevibacter sp017404125	ruminant gastrointestinal tract	Not_thermophilic_environment	36.53
GB_GCA_017410345.1	d__Archaea;p__Methanobacteriota;c__Methanobacteria;o__Methanobacteriales;f__Methanobacteriaceae;g__Methanobrevibacter;s__Methanobrevibacter sp017410345	ruminant gastrointestinal tract	Not_thermophilic_environment	37.79
GB_GCA_017432245.1	d__Archaea;p__Methanobacteriota;c__Methanobacteria;o__Methanobacteriales;f__Methanobacteriaceae;g__Methanobrevibacter;s__Methanobrevibacter sp017432245	ruminant gastrointestinal tract	Not_thermophilic_environment	37.24
GB_GCA_017646885.1	d__Archaea;p__Methanobacteriota;c__Methanobacteria;o__Methanobacteriales;f__Methanobacteriaceae;g__Methanobrevibacter;s__Methanobrevibacter sp017646885	ruminant gastrointestinal tract	Not_thermophilic_environment	36.33
GB_GCA_017652345.1	d__Archaea;p__Methanobacteriota;c__Methanobacteria;o__Methanobacteriales;f__Methanobacteriaceae;g__Methanobrevibacter;s__Methanobrevibacter sp017652345	ruminant gastrointestinal tract	Not_thermophilic_environment	34.18
GB_GCA_024409145.1	d__Archaea;p__Methanobacteriota;c__Methanobacteria;o__Methanobacteriales;f__Methanobacteriaceae;g__Methanobrevibacter;s__Methanobrevibacter sp024409145	feces from endurance ride Fontainebleau	Not_thermophilic_environment	33.76
GB_GCA_024409165.1	d__Archaea;p__Methanobacteriota;c__Methanobacteria;o__Methanobacteriales;f__Methanobacteriaceae;g__Methanobrevibacter;s__Methanobrevibacter sp024409165	feces from endurance ride Fontainebleau	Not_thermophilic_environment	36.92
GB_GCA_024409185.1	d__Archaea;p__Methanobacteriota;c__Methanobacteria;o__Methanobacteriales;f__Methanobacteriaceae;g__Methanobrevibacter;s__Methanobrevibacter sp024409185	feces from endurance ride Fontainebleau	Not_thermophilic_environment	35.74
GB_GCA_900314635.1	d__Archaea;p__Methanobacteriota;c__Methanobacteria;o__Methanobacteriales;f__Methanobacteriaceae;g__Methanobrevibacter;s__Methanobrevibacter sp900314635	none	No_isolation_source	38.79
GB_GCA_900321995.1	d__Archaea;p__Methanobacteriota;c__Methanobacteria;o__Methanobacteriales;f__Methanobacteriaceae;g__Methanobrevibacter;s__Methanobrevibacter sp900321995	none	No_isolation_source	35.45
GB_GCA_902769175.1	d__Archaea;p__Methanobacteriota;c__Methanobacteria;o__Methanobacteriales;f__Methanobacteriaceae;g__Methanobrevibacter;s__Methanobrevibacter sp902769175	cattle rumen	Not_thermophilic_environment	37.16
GB_GCA_902774685.1	d__Archaea;p__Methanobacteriota;c__Methanobacteria;o__Methanobacteriales;f__Methanobacteriaceae;g__Methanobrevibacter;s__Methanobrevibacter sp902774685	cattle rumen	Not_thermophilic_environment	35.5
GB_GCA_902784195.1	d__Archaea;p__Methanobacteriota;c__Methanobacteria;o__Methanobacteriales;f__Methanobacteriaceae;g__Methanobrevibacter;s__Methanobrevibacter sp902784195	cattle rumen	Not_thermophilic_environment	37.47
GB_GCA_905235495.1	d__Archaea;p__Methanobacteriota;c__Methanobacteria;o__Methanobacteriales;f__Methanobacteriaceae;g__Methanobrevibacter;s__Methanobrevibacter sp905235495	metagenome	Not_thermophilic_environment	36.75
RS_GCF_003149675.1	d__Archaea;p__Methanobacteriota;c__Methanobacteria;o__Methanobacteriales;f__Methanobacteriaceae;g__Methanosphaera;s__Methanosphaera cuniculi	intestinal tract	Not_thermophilic_environment	36.66	37
RS_GCF_001729965.1	d__Archaea;p__Methanobacteriota;c__Methanobacteria;o__Methanobacteriales;f__Methanobacteriaceae;g__Methanosphaera;s__Methanosphaera sp001729965	none	No_isolation_source	34.46
GB_GCA_003266065.1	d__Archaea;p__Methanobacteriota;c__Methanobacteria;o__Methanobacteriales;f__Methanobacteriaceae;g__Methanosphaera;s__Methanosphaera sp003266065	rumen fluid	Not_thermophilic_environment	37.21
GB_GCA_003266075.1	d__Archaea;p__Methanobacteriota;c__Methanobacteria;o__Methanobacteriales;f__Methanobacteriaceae;g__Methanosphaera;s__Methanosphaera sp003266075	rumen fluid	Not_thermophilic_environment	35.72
GB_GCA_003266105.1	d__Archaea;p__Methanobacteriota;c__Methanobacteria;o__Methanobacteriales;f__Methanobacteriaceae;g__Methanosphaera;s__Methanosphaera sp003266105	rumen fluid	Not_thermophilic_environment	37.3
GB_GCA_003266145.1	d__Archaea;p__Methanobacteriota;c__Methanobacteria;o__Methanobacteriales;f__Methanobacteriaceae;g__Methanosphaera;s__Methanosphaera sp003266145	stool	Not_thermophilic_environment	37.24
RS_GCF_003268005.1	d__Archaea;p__Methanobacteriota;c__Methanobacteria;o__Methanobacteriales;f__Methanobacteriaceae;g__Methanosphaera;s__Methanosphaera sp003268005	rumen fluid	Not_thermophilic_environment	35.29
GB_GCA_016282985.1	d__Archaea;p__Methanobacteriota;c__Methanobacteria;o__Methanobacteriales;f__Methanobacteriaceae;g__Methanosphaera;s__Methanosphaera sp016282985	rumen	Not_thermophilic_environment	35.16
GB_GCA_017430835.1	d__Archaea;p__Methanobacteriota;c__Methanobacteria;o__Methanobacteriales;f__Methanobacteriaceae;g__Methanosphaera;s__Methanosphaera sp017430835	ruminant gastrointestinal tract	Not_thermophilic_environment	31.9
GB_GCA_017431845.1	d__Archaea;p__Methanobacteriota;c__Methanobacteria;o__Methanobacteriales;f__Methanobacteriaceae;g__Methanosphaera;s__Methanosphaera sp017431845	ruminant gastrointestinal tract	Not_thermophilic_environment	33.39
GB_GCA_021199865.1	d__Archaea;p__Methanobacteriota;c__Methanobacteria;o__Methanobacteriales;f__Methanobacteriaceae;g__Methanosphaera;s__Methanosphaera sp021199865	feces	Not_thermophilic_environment	39.81
GB_GCA_022768985.1	d__Archaea;p__Methanobacteriota;c__Methanobacteria;o__Methanobacteriales;f__Methanobacteriaceae;g__Methanosphaera;s__Methanosphaera sp022768985	feces	Not_thermophilic_environment	39.66
GB_GCA_013330915.1	d__Archaea;p__Methanobacteriota;c__Methanobacteria;o__Methanobacteriales;f__Methanobacteriaceae;g__Methanosphaera;s__Methanosphaera sp11921u	gut	Not_thermophilic_environment	38.36
GB_GCA_902782945.1	d__Archaea;p__Methanobacteriota;c__Methanobacteria;o__Methanobacteriales;f__Methanobacteriaceae;g__Methanosphaera;s__Methanosphaera sp900322125	cattle rumen	Not_thermophilic_environment	39.18
GB_GCA_902797085.1	d__Archaea;p__Methanobacteriota;c__Methanobacteria;o__Methanobacteriales;f__Methanobacteriaceae;g__Methanosphaera;s__Methanosphaera sp902797085	cattle rumen	Not_thermophilic_environment	36.29
RS_GCF_000012545.1	d__Archaea;p__Methanobacteriota;c__Methanobacteria;o__Methanobacteriales;f__Methanobacteriaceae;g__Methanosphaera;s__Methanosphaera stadtmanae	none	No_isolation_source	36.16	37	38
GB_GCA_015062825.1	d__Archaea;p__Methanobacteriota;c__Methanobacteria;o__Methanobacteriales;f__Methanobacteriaceae;g__Methanosphaera;s__Methanosphaera stadtmanae_A	feces	Not_thermophilic_environment	34.8
GB_GCA_015062815.1	d__Archaea;p__Methanobacteriota;c__Methanobacteria;o__Methanobacteriales;f__Methanobacteriaceae;g__Methanosphaera;s__Methanosphaera stadtmanae_B	feces	Not_thermophilic_environment	34.08
GB_GCA_015062805.1	d__Archaea;p__Methanobacteriota;c__Methanobacteria;o__Methanobacteriales;f__Methanobacteriaceae;g__Methanosphaera;s__Methanosphaera stadtmanae_C	feces	Not_thermophilic_environment	33.65
GB_GCA_003491285.1	d__Archaea;p__Methanobacteriota;c__Methanobacteria;o__Methanobacteriales;f__Methanobacteriaceae;g__UBA117;s__UBA117 sp002494785	Brine-fed electro-methanogenic bioreactor BR12	Not_thermophilic_environment	37.87
GB_GCA_002509745.1	d__Archaea;p__Methanobacteriota;c__Methanobacteria;o__Methanobacteriales;f__Methanobacteriaceae;g__UBA349;s__UBA349 sp002509745	biofilm	Not_thermophilic_environment	31.4
GB_GCA_002839705.1	d__Archaea;p__Methanobacteriota;c__Methanobacteria;o__Methanobacteriales;f__Methanobacteriaceae;g__UBA349;s__UBA349 sp002839705	groundwater	Not_thermophilic_environment	30.82
GB_GCA_023249725.1	d__Archaea;p__Methanobacteriota;c__Methanobacteria;o__Methanobacteriales;f__Methanobacteriaceae;g__UBA349;s__UBA349 sp023249725	groundwater	Not_thermophilic_environment	31.72
GB_GCA_002495685.1	d__Archaea;p__Methanobacteriota;c__Methanobacteria;o__Methanobacteriales;f__Methanobacteriaceae;g__UBA412;s__UBA412 sp002495685	mud	Not_thermophilic_environment	33.77
GB_GCA_023440975.1	d__Archaea;p__Methanobacteriota;c__Methanobacteria;o__Methanobacteriales;f__Methanobacteriaceae;g__UBA412;s__UBA412 sp023440975	feces	Not_thermophilic_environment	33.91
GB_GCA_002504725.1	d__Archaea;p__Methanobacteriota;c__Methanobacteria;o__Methanobacteriales;f__Methanobacteriaceae;g__UBA587;s__UBA587 sp002504725	water	Not_thermophilic_environment	36.34
RS_GCF_018141185.1	d__Archaea;p__Methanobacteriota;c__Methanobacteria;o__Methanobacteriales;f__Methanobacteriaceae;g__UBA588;s__UBA588 sp002509085	water-sediment slurry	Not_thermophilic_environment	37.81
GB_GCA_003558085.1	d__Archaea;p__Methanobacteriota;c__Methanobacteria;o__Methanobacteriales;f__Methanobacteriaceae;g__UBA588;s__UBA588 sp003558085	hypersaline soda lake sediment	Not_thermophilic_environment	42.45
GB_GCA_019084405.1	d__Archaea;p__Methanobacteriota;c__Methanobacteria;o__Methanobacteriales;f__Methanobacteriaceae;g__UBA588;s__UBA588 sp019084405	groundwater	Not_thermophilic_environment	38.66
GB_GCA_016874685.1	d__Archaea;p__Methanobacteriota;c__Methanobacteria;o__Methanobacteriales;f__Methanobacteriaceae;g__VGTM01;s__VGTM01 sp016874685	freshwater lake	Not_thermophilic_environment	49.62
RS_GCF_000166095.1	d__Archaea;p__Methanobacteriota;c__Methanobacteria;o__Methanobacteriales;f__Methanothermaceae;g__Methanothermus;s__Methanothermus fervidus	hot solfataric spring	Thermophilic_environment	79.85	80	83
GB_GCA_001507955.1	d__Archaea;p__Methanobacteriota;c__Methanobacteria;o__Methanobacteriales;f__Methanothermobacteraceae_A;g__Methanothermobacter_A;s__Methanothermobacter_A sp001507955	oil reservoir sample I2	Not_thermophilic_environment	65.09
GB_GCA_003584625.1	d__Archaea;p__Methanobacteriota;c__Methanobacteria;o__Methanobacteriales;f__Methanothermobacteraceae_A;g__Methanothermobacter_A;s__Methanothermobacter_A sp003584625	thermophilic anaerobic digester	Thermophilic_environment	62.08
RS_GCF_023167465.1	d__Archaea;p__Methanobacteriota;c__Methanobacteria;o__Methanobacteriales;f__Methanothermobacteraceae_A;g__Methanothermobacter_A;s__Methanothermobacter_A tenebrarum	none	No_isolation_source	66.51
RS_GCF_003264935.1	d__Archaea;p__Methanobacteriota;c__Methanobacteria;o__Methanobacteriales;f__Methanothermobacteraceae_A;g__Methanothermobacter_A;s__Methanothermobacter_A tenebrarum_A	formation water	Not_thermophilic_environment	65.03	67
RS_GCF_000145295.1	d__Archaea;p__Methanobacteriota;c__Methanobacteria;o__Methanobacteriales;f__Methanothermobacteraceae;g__Methanothermobacter;s__Methanothermobacter marburgensis	none	No_isolation_source	61.01	65	60
RS_GCF_000828575.1	d__Archaea;p__Methanobacteriota;c__Methanobacteria;o__Methanobacteriales;f__Methanothermobacteraceae;g__Methanothermobacter;s__Methanothermobacter sp000828575	none	No_isolation_source	60.72
RS_GCF_022014235.1	d__Archaea;p__Methanobacteriota;c__Methanobacteria;o__Methanobacteriales;f__Methanothermobacteraceae;g__Methanothermobacter;s__Methanothermobacter sp022014235	Water samples from a deep subsurface thermal aquifer	Thermophilic_environment	60.48
RS_GCF_000008645.1	d__Archaea;p__Methanobacteriota;c__Methanobacteria;o__Methanobacteriales;f__Methanothermobacteraceae;g__Methanothermobacter;s__Methanothermobacter thermautotrophicus	none	No_isolation_source	61.18	60	67.5
RS_GCF_014889545.1	d__Archaea;p__Methanobacteriota;c__Methanobacteria;o__Methanobacteriales;f__Methanothermobacteraceae;g__Methanothermobacter;s__Methanothermobacter thermautotrophicus_A	hot spring sediment	Thermophilic_environment	60.51
GB_GCA_900095815.1	d__Archaea;p__Methanobacteriota;c__Methanobacteria;o__Methanobacteriales;f__Methanothermobacteraceae;g__Methanothermobacter;s__Methanothermobacter wolfei	Biogas sludge	Not_thermophilic_environment	58.96		55
RS_GCF_000092305.1	d__Archaea;p__Methanobacteriota;c__Methanococci;o__Methanococcales;f__Methanocaldococcaceae;g__Methanocaldococcus_A;s__Methanocaldococcus_A infernus	none	No_isolation_source	84.03	85	85
GB_GCA_024278985.1	d__Archaea;p__Methanobacteriota;c__Methanococci;o__Methanococcales;f__Methanocaldococcaceae;g__Methanocaldococcus_A;s__Methanocaldococcus_A sp024278985	diffuse vent DFF1	Not_thermophilic_environment	76.54
RS_GCF_000371805.1	d__Archaea;p__Methanobacteriota;c__Methanococci;o__Methanococcales;f__Methanocaldococcaceae;g__Methanocaldococcus_A;s__Methanocaldococcus_A villosus	Hot marine sediment	Thermophilic_environment	82.44	80	80
RS_GCF_000739065.1	d__Archaea;p__Methanobacteriota;c__Methanococci;o__Methanococcales;f__Methanocaldococcaceae;g__Methanocaldococcus;s__Methanocaldococcus bathoardescens	Marker113 at caldera of Axial Seamount	Not_thermophilic_environment	80.83	80	82
RS_GCF_000023985.1	d__Archaea;p__Methanobacteriota;c__Methanococci;o__Methanococcales;f__Methanocaldococcaceae;g__Methanocaldococcus;s__Methanocaldococcus fervens	none	No_isolation_source	82.89	85	85
RS_GCF_000091665.1	d__Archaea;p__Methanobacteriota;c__Methanococci;o__Methanococcales;f__Methanocaldococcaceae;g__Methanocaldococcus;s__Methanocaldococcus jannaschii	none	No_isolation_source	81.25	80	85
RS_GCF_000025525.1	d__Archaea;p__Methanobacteriota;c__Methanococci;o__Methanococcales;f__Methanocaldococcaceae;g__Methanocaldococcus;s__Methanocaldococcus sp000025525	none	No_isolation_source	81.46
GB_GCA_013153845.1	d__Archaea;p__Methanobacteriota;c__Methanococci;o__Methanococcales;f__Methanocaldococcaceae;g__Methanocaldococcus;s__Methanocaldococcus sp013153845	Deepsea hydrothermal sulfide chimney	Thermophilic_environment	78.74
GB_GCA_024490875.1	d__Archaea;p__Methanobacteriota;c__Methanococci;o__Methanococcales;f__Methanocaldococcaceae;g__Methanocaldococcus;s__Methanocaldococcus sp024490875	hydrothermal vent deposit	Thermophilic_environment	80.43
GB_GCA_902827205.1	d__Archaea;p__Methanobacteriota;c__Methanococci;o__Methanococcales;f__Methanocaldococcaceae;g__Methanocaldococcus;s__Methanocaldococcus sp902827205	none	No_isolation_source	81.08
RS_GCF_000024625.1	d__Archaea;p__Methanobacteriota;c__Methanococci;o__Methanococcales;f__Methanocaldococcaceae;g__Methanocaldococcus;s__Methanocaldococcus vulcanius	none	No_isolation_source	79.12	80	80
RS_GCF_002945325.1	d__Archaea;p__Methanobacteriota;c__Methanococci;o__Methanococcales;f__Methanococcaceae;g__Methanococcus;s__Methanococcus maripaludis	marine marsh sediment	Not_thermophilic_environment	34.78	37
RS_GCF_013760955.1	d__Archaea;p__Methanobacteriota;c__Methanococci;o__Methanococcales;f__Methanococcaceae;g__Methanococcus;s__Methanococcus maripaludis_A	none	No_isolation_source	35.52
RS_GCF_000016125.1	d__Archaea;p__Methanobacteriota;c__Methanococci;o__Methanococcales;f__Methanococcaceae;g__Methanococcus;s__Methanococcus maripaludis_D	none	No_isolation_source	35.81
RS_GCF_000017165.1	d__Archaea;p__Methanobacteriota;c__Methanococci;o__Methanococcales;f__Methanococcaceae;g__Methanococcus;s__Methanococcus vannielii	none	No_isolation_source	37.24	35	37.5
RS_GCF_024807035.1	d__Archaea;p__Methanobacteriota;c__Methanococci;o__Methanococcales;f__Methanococcaceae;g__Methanococcus;s__Methanococcus voltae	none	No_isolation_source	35.64	30
RS_GCF_017875395.1	d__Archaea;p__Methanobacteriota;c__Methanococci;o__Methanococcales;f__Methanococcaceae;g__Methanococcus;s__Methanococcus voltae_C	none	No_isolation_source	34.78
RS_GCF_024807655.1	d__Archaea;p__Methanobacteriota;c__Methanococci;o__Methanococcales;f__Methanococcaceae;g__Methanococcus;s__Methanococcus voltae_D	none	No_isolation_source	34.2
RS_GCF_004310395.1	d__Archaea;p__Methanobacteriota;c__Methanococci;o__Methanococcales;f__Methanococcaceae;g__Methanofervidicoccus;s__Methanofervidicoccus abyssi	hydrothermal vent chimney	Thermophilic_environment	80.69	70	70
GB_GCA_015662355.1	d__Archaea;p__Methanobacteriota;c__Methanococci;o__Methanococcales;f__Methanococcaceae;g__Methanofervidicoccus;s__Methanofervidicoccus okinawensis_A	Mid-Cayman Rise Vent Fluids	Not_thermophilic_environment	72.93
GB_GCA_015661555.1	d__Archaea;p__Methanobacteriota;c__Methanococci;o__Methanococcales;f__Methanococcaceae;g__Methanofervidicoccus;s__Methanofervidicoccus okinawensis_B	Mid-Cayman Rise Vent Fluids	Not_thermophilic_environment	73.46
GB_GCA_015663075.1	d__Archaea;p__Methanobacteriota;c__Methanococci;o__Methanococcales;f__Methanococcaceae;g__Methanofervidicoccus;s__Methanofervidicoccus okinawensis_C	Mid-Cayman Rise Vent Fluids	Not_thermophilic_environment	60.69
GB_GCA_015661585.1	d__Archaea;p__Methanobacteriota;c__Methanococci;o__Methanococcales;f__Methanococcaceae;g__Methanofervidicoccus;s__Methanofervidicoccus okinawensis_D	Mid-Cayman Rise Vent Fluids	Not_thermophilic_environment	77.74
RS_GCF_003351865.1	d__Archaea;p__Methanobacteriota;c__Methanococci;o__Methanococcales;f__Methanococcaceae;g__Methanofervidicoccus;s__Methanofervidicoccus sp003351865	sediment	Not_thermophilic_environment	79.01
GB_GCA_019561555.1	d__Archaea;p__Methanobacteriota;c__Methanococci;o__Methanococcales;f__Methanococcaceae;g__Methanofervidicoccus;s__Methanofervidicoccus sp019561555	single cell amplified by MDA; Mid-Cayman Rise; SAG C09	Not_thermophilic_environment	63.15
GB_GCA_019561565.1	d__Archaea;p__Methanobacteriota;c__Methanococci;o__Methanococcales;f__Methanococcaceae;g__Methanofervidicoccus;s__Methanofervidicoccus sp019561565	single cell amplified by MDA; Mid-Cayman Rise	Not_thermophilic_environment	58.15
GB_GCA_019561615.1	d__Archaea;p__Methanobacteriota;c__Methanococci;o__Methanococcales;f__Methanococcaceae;g__Methanofervidicoccus;s__Methanofervidicoccus sp019561615	single cell amplified by MDA; Mid-Cayman Rise; SAG E23	Not_thermophilic_environment	76.11
RS_GCF_000017185.1	d__Archaea;p__Methanobacteriota;c__Methanococci;o__Methanococcales;f__Methanococcaceae;g__Methanothermococcus_A;s__Methanothermococcus_A aeolicus	none	No_isolation_source	38.9	39	46
RS_GCF_000179575.2	d__Archaea;p__Methanobacteriota;c__Methanococci;o__Methanococcales;f__Methanococcaceae;g__Methanothermococcus_A;s__Methanothermococcus_A okinawensis	deep-sea hydrothermal vent chimney at the Iheya Ridge in the Okinawa Trough	Thermophilic_environment	59.77	65	62.5
GB_GCA_015523155.1	d__Archaea;p__Methanobacteriota;c__Methanococci;o__Methanococcales;f__Methanococcaceae;g__Methanothermococcus_A;s__Methanothermococcus_A sp015523155	deep-sea hydrothermal deposit	Thermophilic_environment	61.74
RS_GCF_000376965.1	d__Archaea;p__Methanobacteriota;c__Methanococci;o__Methanococcales;f__Methanococcaceae;g__Methanothermococcus;s__Methanothermococcus thermolithotrophicus	none	No_isolation_source	61.26	65	62.5
RS_GCF_000243455.1	d__Archaea;p__Methanobacteriota;c__Methanococci;o__Methanococcales;f__Methanococcaceae;g__Methanotorris;s__Methanotorris formicicus	Black smoker chimney at the Kairei field in the Central Indian Ridge; Indian Ocean	Thermophilic_environment	73.91	70	70
RS_GCF_000214415.1	d__Archaea;p__Methanobacteriota;c__Methanococci;o__Methanococcales;f__Methanococcaceae;g__Methanotorris;s__Methanotorris igneus	shallow subarine vent system at the Kolbeinskey Ridge	Thermophilic_environment	82.01	85	88
RS_GCF_000007185.1	d__Archaea;p__Methanobacteriota;c__Methanopyri;o__Methanopyrales;f__Methanopyraceae;g__Methanopyrus;s__Methanopyrus kandleri	none	No_isolation_source	97.07	98	98
RS_GCF_002201895.1	d__Archaea;p__Methanobacteriota;c__Methanopyri;o__Methanopyrales;f__Methanopyraceae;g__Methanopyrus;s__Methanopyrus sp002201895	ocean	Not_thermophilic_environment	94.68
GB_GCA_013154335.1	d__Archaea;p__Methanobacteriota;c__Methanopyri;o__Methanopyrales;f__Methanopyraceae;g__Methanopyrus;s__Methanopyrus sp013154335	Deepsea hydrothermal sulfide chimney	Thermophilic_environment	83.49
GB_GCA_002778455.1	d__Archaea;p__Micrarchaeota;c__Micrarchaeia;o__Anstonellales;f__Anstonellaceae;g__1-14-0-10-45-29;s__1-14-0-10-45-29 sp002778455	groundwater	Not_thermophilic_environment	35.16
GB_GCA_018304295.1	d__Archaea;p__Micrarchaeota;c__Micrarchaeia;o__Anstonellales;f__Anstonellaceae;g__Anstonella;s__Anstonella sp018304295	Rifle well FP-101 under high O2 conditions; 0.2 micron filter	Not_thermophilic_environment	37.11
GB_GCA_902384585.1	d__Archaea;p__Micrarchaeota;c__Micrarchaeia;o__Anstonellales;f__Anstonellaceae;g__Anstonella;s__Anstonella stagnisolia	water	Not_thermophilic_environment	37.43
GB_GCA_021813025.1	d__Archaea;p__Micrarchaeota;c__Micrarchaeia;o__Anstonellales;f__Anstonellaceae;g__CAIXYX01;s__CAIXYX01 sp021813025	acid mine drainage sediment	Not_thermophilic_environment	31.81
GB_GCA_021814005.1	d__Archaea;p__Micrarchaeota;c__Micrarchaeia;o__Anstonellales;f__Anstonellaceae;g__CAIXYX01;s__CAIXYX01 sp021814005	acid mine drainage sediment	Not_thermophilic_environment	30.86
GB_GCA_023248665.1	d__Archaea;p__Micrarchaeota;c__Micrarchaeia;o__Anstonellales;f__Anstonellaceae;g__CAIXYX01;s__CAIXYX01 sp023248665	groundwater	Not_thermophilic_environment	35.96
GB_GCA_902384555.1	d__Archaea;p__Micrarchaeota;c__Micrarchaeia;o__Anstonellales;f__Anstonellaceae;g__CAIXYX01;s__CAIXYX01 sp902384555	water	Not_thermophilic_environment	30.3
GB_GCA_903923795.1	d__Archaea;p__Micrarchaeota;c__Micrarchaeia;o__Anstonellales;f__Anstonellaceae;g__CAIXYX01;s__CAIXYX01 sp903923795	pond	Not_thermophilic_environment	28.42
GB_GCA_020056635.1	d__Archaea;p__Micrarchaeota;c__Micrarchaeia;o__Anstonellales;f__Anstonellaceae;g__JAGVHI01;s__JAGVHI01 sp020056635	fracture fluid	Not_thermophilic_environment	36.3
GB_GCA_020056305.1	d__Archaea;p__Micrarchaeota;c__Micrarchaeia;o__Anstonellales;f__Anstonellaceae;g__JAGVIA01;s__JAGVIA01 sp020056305	fracture fluid	Not_thermophilic_environment	35.72
GB_GCA_023248455.1	d__Archaea;p__Micrarchaeota;c__Micrarchaeia;o__Anstonellales;f__Anstonellaceae;g__UBA10161;s__UBA10161 sp023248455	groundwater	Not_thermophilic_environment	34.71
GB_GCA_013331805.1	d__Archaea;p__Micrarchaeota;c__Micrarchaeia;o__Anstonellales;f__Anstonellaceae;g__UBA10161;s__UBA10161 sp10161u	groundwater	Not_thermophilic_environment	36.09
GB_GCA_903892905.1	d__Archaea;p__Micrarchaeota;c__Micrarchaeia;o__Anstonellales;f__Anstonellaceae;g__UBA10161;s__UBA10161 sp903892905	lake water	Not_thermophilic_environment	35.23
GB_GCA_902386555.1	d__Archaea;p__Micrarchaeota;c__Micrarchaeia;o__Anstonellales;f__Bilamarchaeaceae;g__Bilamarchaeum;s__Bilamarchaeum dharawalense	water	Not_thermophilic_environment	36.89
GB_GCA_013425375.1	d__Archaea;p__Micrarchaeota;c__Micrarchaeia;o__Anstonellales;f__Bilamarchaeaceae;g__Bilamarchaeum;s__Bilamarchaeum sp013425375	sediment from freshwater meromictic lake	Not_thermophilic_environment	36.28
GB_GCA_014730115.1	d__Archaea;p__Micrarchaeota;c__Micrarchaeia;o__Anstonellales;f__Bilamarchaeaceae;g__Bilamarchaeum;s__Bilamarchaeum sp014730115	microbial mat from hypersaline water environment	Not_thermophilic_environment	39.35
GB_GCA_016212505.1	d__Archaea;p__Micrarchaeota;c__Micrarchaeia;o__Anstonellales;f__Bilamarchaeaceae;g__Bilamarchaeum;s__Bilamarchaeum sp016212505	groundwater	Not_thermophilic_environment	37.95
GB_GCA_016212525.1	d__Archaea;p__Micrarchaeota;c__Micrarchaeia;o__Anstonellales;f__Bilamarchaeaceae;g__Bilamarchaeum;s__Bilamarchaeum sp016212525	groundwater	Not_thermophilic_environment	33.75
GB_GCA_016926175.1	d__Archaea;p__Micrarchaeota;c__Micrarchaeia;o__Anstonellales;f__Bilamarchaeaceae;g__Bilamarchaeum;s__Bilamarchaeum sp016926175	Freshwater Sediment	Not_thermophilic_environment	41.44
GB_GCA_018812625.1	d__Archaea;p__Micrarchaeota;c__Micrarchaeia;o__Anstonellales;f__Bilamarchaeaceae;g__Bilamarchaeum;s__Bilamarchaeum sp018812625	Aspo HRL	Not_thermophilic_environment	34.32
GB_GCA_018812715.1	d__Archaea;p__Micrarchaeota;c__Micrarchaeia;o__Anstonellales;f__Bilamarchaeaceae;g__Bilamarchaeum;s__Bilamarchaeum sp018812715	Aspo HRL	Not_thermophilic_environment	40.21
GB_GCA_018813505.1	d__Archaea;p__Micrarchaeota;c__Micrarchaeia;o__Anstonellales;f__Bilamarchaeaceae;g__Bilamarchaeum;s__Bilamarchaeum sp018813505	Aspo HRL	Not_thermophilic_environment	32.84
GB_GCA_020052325.1	d__Archaea;p__Micrarchaeota;c__Micrarchaeia;o__Anstonellales;f__Bilamarchaeaceae;g__Bilamarchaeum;s__Bilamarchaeum sp020052325	fracture fluid	Not_thermophilic_environment	31.52
GB_GCA_020053355.1	d__Archaea;p__Micrarchaeota;c__Micrarchaeia;o__Anstonellales;f__Bilamarchaeaceae;g__Bilamarchaeum;s__Bilamarchaeum sp020053355	fracture fluid	Not_thermophilic_environment	32.08
GB_GCA_022627495.1	d__Archaea;p__Micrarchaeota;c__Micrarchaeia;o__Anstonellales;f__Bilamarchaeaceae;g__Bilamarchaeum;s__Bilamarchaeum sp022627495	Lower gallery with a lake; water-sediments interface (waterfront)	Not_thermophilic_environment	35.1
GB_GCA_023248035.1	d__Archaea;p__Micrarchaeota;c__Micrarchaeia;o__Anstonellales;f__Bilamarchaeaceae;g__Bilamarchaeum;s__Bilamarchaeum sp023248035	groundwater	Not_thermophilic_environment	37.64
GB_GCA_903835325.1	d__Archaea;p__Micrarchaeota;c__Micrarchaeia;o__Anstonellales;f__Bilamarchaeaceae;g__Bilamarchaeum;s__Bilamarchaeum sp903835325	freshwater sediment	Not_thermophilic_environment	34.11
GB_GCA_014727925.1	d__Archaea;p__Micrarchaeota;c__Micrarchaeia;o__Anstonellales;f__Bilamarchaeaceae;g__CAIKOA01;s__CAIKOA01 sp014727925	microbial mat from hypersaline water environment	Not_thermophilic_environment	41
GB_GCA_014727975.1	d__Archaea;p__Micrarchaeota;c__Micrarchaeia;o__Anstonellales;f__Bilamarchaeaceae;g__CAIKOA01;s__CAIKOA01 sp014727975	microbial mat from hypersaline water environment	Not_thermophilic_environment	42.07
GB_GCA_016932815.1	d__Archaea;p__Micrarchaeota;c__Micrarchaeia;o__Anstonellales;f__Bilamarchaeaceae;g__CAIKOA01;s__CAIKOA01 sp016932815	Freshwater Sediment	Not_thermophilic_environment	39.1
GB_GCA_903828955.1	d__Archaea;p__Micrarchaeota;c__Micrarchaeia;o__Anstonellales;f__Bilamarchaeaceae;g__CAIKOA01;s__CAIKOA01 sp903828955	freshwater sediment	Not_thermophilic_environment	37.42
GB_GCA_903835385.1	d__Archaea;p__Micrarchaeota;c__Micrarchaeia;o__Anstonellales;f__Bilamarchaeaceae;g__CAILMQ01;s__CAILMQ01 sp903835385	freshwater sediment	Not_thermophilic_environment	34.51
GB_GCA_013425455.1	d__Archaea;p__Micrarchaeota;c__Micrarchaeia;o__Anstonellales;f__Bilamarchaeaceae;g__CAIXOA01;s__CAIXOA01 sp013425455	sediment from freshwater meromictic lake	Not_thermophilic_environment	40.52
GB_GCA_020052735.1	d__Archaea;p__Micrarchaeota;c__Micrarchaeia;o__Anstonellales;f__Bilamarchaeaceae;g__CAIXOA01;s__CAIXOA01 sp020052735	fracture fluid	Not_thermophilic_environment	37.19
GB_GCA_903920925.1	d__Archaea;p__Micrarchaeota;c__Micrarchaeia;o__Anstonellales;f__Bilamarchaeaceae;g__CAIXOA01;s__CAIXOA01 sp903920925	freshwater sediment	Not_thermophilic_environment	40.29
GB_GCA_013425425.1	d__Archaea;p__Micrarchaeota;c__Micrarchaeia;o__Anstonellales;f__Bilamarchaeaceae;g__JACCLJ01;s__JACCLJ01 sp013425425	sediment from freshwater meromictic lake	Not_thermophilic_environment	41.37
GB_GCA_016180665.1	d__Archaea;p__Micrarchaeota;c__Micrarchaeia;o__Anstonellales;f__Bilamarchaeaceae;g__JACPAS01;s__JACPAS01 sp016180665	groundwater	Not_thermophilic_environment	44.17
GB_GCA_016935455.1	d__Archaea;p__Micrarchaeota;c__Micrarchaeia;o__Anstonellales;f__Bilamarchaeaceae;g__JAFGQX01;s__JAFGQX01 sp016935455	Freshwater Sediment	Not_thermophilic_environment	43.65
GB_GCA_023129075.1	d__Archaea;p__Micrarchaeota;c__Micrarchaeia;o__Anstonellales;f__Bilamarchaeaceae;g__JAGMCT01;s__JAGMCT01 sp023129075	deep sea sediment	Not_thermophilic_environment	46.74
GB_GCA_018304385.1	d__Archaea;p__Micrarchaeota;c__Micrarchaeia;o__Anstonellales;f__Bilamarchaeaceae;g__JAGVWJ01;s__JAGVWJ01 sp018304385	Rifle well FP-101 under low O2 conditions; 1.2 micron filter	Not_thermophilic_environment	45.53
GB_GCA_023247345.1	d__Archaea;p__Micrarchaeota;c__Micrarchaeia;o__Anstonellales;f__Bilamarchaeaceae;g__JAGVWJ01;s__JAGVWJ01 sp023247345	groundwater	Not_thermophilic_environment	42.92
GB_GCA_018813445.1	d__Archaea;p__Micrarchaeota;c__Micrarchaeia;o__Anstonellales;f__Bilamarchaeaceae;g__JAHJBR01;s__JAHJBR01 sp018813445	Aspo HRL	Not_thermophilic_environment	36.06
GB_GCA_020726005.1	d__Archaea;p__Micrarchaeota;c__Micrarchaeia;o__Anstonellales;f__Bilamarchaeaceae;g__JAHJBR01;s__JAHJBR01 sp020726005	groundwater filtered on filters	Not_thermophilic_environment	40.47
GB_GCA_021823425.1	d__Archaea;p__Micrarchaeota;c__Micrarchaeia;o__Anstonellales;f__Bilamarchaeaceae;g__JAHJBR01;s__JAHJBR01 sp021823425	acid mine drainage sediment	Not_thermophilic_environment	36.86
GB_GCA_013331535.1	d__Archaea;p__Micrarchaeota;c__Micrarchaeia;o__Anstonellales;f__Bilamarchaeaceae;g__UBA10214;s__UBA10214 sp10214u	groundwater	Not_thermophilic_environment	36.67
GB_GCA_001871475.1	d__Archaea;p__Micrarchaeota;c__Micrarchaeia;o__Anstonellales;f__CG1-02-47-40;g__CG1-02-47-40;s__CG1-02-47-40 sp001871475	groundwater filtered through a a 3.0 um filter and then through a 0.2 um filter	Not_thermophilic_environment	39.3
GB_GCA_003694965.1	d__Archaea;p__Micrarchaeota;c__Micrarchaeia;o__Anstonellales;f__J096;g__J096;s__J096 sp003694965	iron-rich hot spring	Thermophilic_environment	49.5
GB_GCA_015522475.1	d__Archaea;p__Micrarchaeota;c__Micrarchaeia;o__Anstonellales;f__J096;g__J096;s__J096 sp015522475	deep-sea hydrothermal deposit	Thermophilic_environment	51.69
GB_GCA_013153395.1	d__Archaea;p__Micrarchaeota;c__Micrarchaeia;o__Anstonellales;f__J096;g__JAADEL01;s__JAADEL01 sp013153395	Deepsea hydrothermal sulfide chimney	Thermophilic_environment	64.8
GB_GCA_015520875.1	d__Archaea;p__Micrarchaeota;c__Micrarchaeia;o__Anstonellales;f__J096;g__JAADEL01;s__JAADEL01 sp015520875	deep-sea hydrothermal deposit	Thermophilic_environment	61.01
GB_GCA_025058915.1	d__Archaea;p__Micrarchaeota;c__Micrarchaeia;o__Anstonellales;f__J096;g__JAADEL01;s__JAADEL01 sp025058915	brown biofilm from alkaline hot spring	Thermophilic_environment	55.72
GB_GCA_015523325.1	d__Archaea;p__Micrarchaeota;c__Micrarchaeia;o__Anstonellales;f__J096;g__WAKO01;s__WAKO01 sp015523325	deep-sea hydrothermal deposit	Thermophilic_environment	59.68
GB_GCA_021163645.1	d__Archaea;p__Micrarchaeota;c__Micrarchaeia;o__Anstonellales;f__JAGGTN01;g__JAGGTN01;s__JAGGTN01 sp021163645	marine hydrothermal sediment	Thermophilic_environment	54.57
GB_GCA_020854835.1	d__Archaea;p__Micrarchaeota;c__Micrarchaeia;o__Anstonellales;f__JAGGVH01;g__JAGGVH01;s__JAGGVH01 sp020854835	granular sludge from mesophilic upflow sludge blanket reactor	Not_thermophilic_environment	38.61
GB_GCA_021158105.1	d__Archaea;p__Micrarchaeota;c__Micrarchaeia;o__Anstonellales;f__JAGGVH01;g__JAGGVH01;s__JAGGVH01 sp021158105	marine hydrothermal sediment	Thermophilic_environment	48.48
GB_GCA_021163225.1	d__Archaea;p__Micrarchaeota;c__Micrarchaeia;o__Anstonellales;f__JAGGXE01;g__JAGGXE01;s__JAGGXE01 sp021163225	marine hydrothermal sediment	Thermophilic_environment	58.17
GB_GCA_020854825.1	d__Archaea;p__Micrarchaeota;c__Micrarchaeia;o__Anstonellales;f__JAHKLY01;g__JAHKLY01;s__JAHKLY01 sp020854825	granular sludge from mesophilic upflow sludge blanket reactor	Not_thermophilic_environment	36.05
GB_GCA_001871535.1	d__Archaea;p__Micrarchaeota;c__Micrarchaeia;o__Anstonellales;f__UBA8471;g__UBA8471;s__UBA8471 sp001871535	groundwater filtered through a a 3.0 um filter and then through a 0.2 um filter	Not_thermophilic_environment	35.39
GB_GCA_021823945.1	d__Archaea;p__Micrarchaeota;c__Micrarchaeia;o__Anstonellales;f__VGKX01;g__JAKALW01;s__JAKALW01 sp021823945	acid mine drainage sediment	Not_thermophilic_environment	31.98
GB_GCA_016866895.1	d__Archaea;p__Micrarchaeota;c__Micrarchaeia;o__Anstonellales;f__VGKX01;g__VGKX01;s__VGKX01 sp016866895	freshwater lake	Not_thermophilic_environment	33.39
GB_GCA_003660965.1	d__Archaea;p__Micrarchaeota;c__Micrarchaeia;o__Burarchaeales;f__Burarchaeaceae;g__B9-G16;s__B9-G16 sp003660965	deep-sea hydrothermal vent sediments from dive 4569_2 depth 12-15 cm	Thermophilic_environment	48.14
GB_GCA_902386535.1	d__Archaea;p__Micrarchaeota;c__Micrarchaeia;o__Burarchaeales;f__Burarchaeaceae;g__Burarchaeum;s__Burarchaeum australiense	water	Not_thermophilic_environment	39.29
GB_GCA_902385155.1	d__Archaea;p__Micrarchaeota;c__Micrarchaeia;o__CABMEP01;f__CABMEP01;g__CABMEP01;s__CABMEP01 sp902385155	water	Not_thermophilic_environment	33.11
GB_GCA_020723065.1	d__Archaea;p__Micrarchaeota;c__Micrarchaeia;o__CABMEP01;f__CABMEP01;g__DTQF01;s__DTQF01 sp020723065	biofilm from sulfidic cave	Not_thermophilic_environment	40.2
GB_GCA_903832205.1	d__Archaea;p__Micrarchaeota;c__Micrarchaeia;o__CAILAH01;f__CAILAH01;g__CAILAH01;s__CAILAH01 sp903832205	freshwater sediment	Not_thermophilic_environment	36.11
GB_GCA_020723045.1	d__Archaea;p__Micrarchaeota;c__Micrarchaeia;o__CAILAH01;f__CAILAH01;g__DYJQ01;s__DYJQ01 sp020723045	biofilm from sulfidic cave	Not_thermophilic_environment	45.12
GB_GCA_024274875.1	d__Archaea;p__Micrarchaeota;c__Micrarchaeia;o__CAILAH01;f__CAILAH01;g__JAJSAH01;s__JAJSAH01 sp024274875	active black smoker DFF12	Not_thermophilic_environment	46.63
GB_GCA_903884505.1	d__Archaea;p__Micrarchaeota;c__Micrarchaeia;o__DTNL01;f__DTNL01;g__CAISET01;s__CAISET01 sp903884505	freshwater sediment	Not_thermophilic_environment	40.35
GB_GCA_903921825.1	d__Archaea;p__Micrarchaeota;c__Micrarchaeia;o__DTNL01;f__DTNL01;g__CAIXRF01;s__CAIXRF01 sp903921825	freshwater sediment	Not_thermophilic_environment	40.06
GB_GCA_013426015.1	d__Archaea;p__Micrarchaeota;c__Micrarchaeia;o__DTNL01;f__DTNL01;g__Fermentimicrarchaeum;s__Fermentimicrarchaeum limneticum	sediment from freshwater meromictic lake	Not_thermophilic_environment	47.81
GB_GCA_013425335.1	d__Archaea;p__Micrarchaeota;c__Micrarchaeia;o__DTNL01;f__DTNL01;g__Fermentimicrarchaeum;s__Fermentimicrarchaeum sp013425335	sediment from freshwater meromictic lake	Not_thermophilic_environment	43.49
GB_GCA_013425405.1	d__Archaea;p__Micrarchaeota;c__Micrarchaeia;o__DTNL01;f__DTNL01;g__Fermentimicrarchaeum;s__Fermentimicrarchaeum sp013425405	sediment from freshwater meromictic lake	Not_thermophilic_environment	44.77
GB_GCA_902384795.1	d__Archaea;p__Micrarchaeota;c__Micrarchaeia;o__Gugararchaeales;f__Gugararchaeaceae;g__Gugararchaeum;s__Gugararchaeum adminiculabundum	water	Not_thermophilic_environment	33.85
GB_GCA_016207225.1	d__Archaea;p__Micrarchaeota;c__Micrarchaeia;o__JACQQB01;f__JACQQB01;g__JACQQB01;s__JACQQB01 sp016207225	groundwater	Not_thermophilic_environment	46.15
GB_GCA_016212395.1	d__Archaea;p__Micrarchaeota;c__Micrarchaeia;o__JACRGF01;f__JACRGF01;g__JACRGF01;s__JACRGF01 sp016212395	groundwater	Not_thermophilic_environment	40.53
GB_GCA_021813385.1	d__Archaea;p__Micrarchaeota;c__Micrarchaeia;o__JAKAKT01;f__JAKAKT01;g__JAKAKT01;s__JAKAKT01 sp021813385	acid mine drainage sediment	Not_thermophilic_environment	35.68
GB_GCA_902385515.1	d__Archaea;p__Micrarchaeota;c__Micrarchaeia;o__Micrarchaeales;f__CABMGC01;g__CABMGC01;s__CABMGC01 sp902385515	water	Not_thermophilic_environment	42.28
GB_GCA_023256495.1	d__Archaea;p__Micrarchaeota;c__Micrarchaeia;o__Micrarchaeales;f__CABMGC01;g__JAGDXY01;s__JAGDXY01 sp023256495	thermophilic sediment from acid hot spring	Thermophilic_environment	57.11
GB_GCA_023270015.1	d__Archaea;p__Micrarchaeota;c__Micrarchaeia;o__Micrarchaeales;f__CABMGC01;g__JAGDXZ01;s__JAGDXZ01 sp023270015	thermophilic sediment from acid hot spring	Thermophilic_environment	47.39
GB_GCA_023270055.1	d__Archaea;p__Micrarchaeota;c__Micrarchaeia;o__Micrarchaeales;f__CABMGC01;g__JAGDYB01;s__JAGDYB01 sp023270055	thermophilic sediment from acid hot spring	Thermophilic_environment	51.16
GB_GCA_023256515.1	d__Archaea;p__Micrarchaeota;c__Micrarchaeia;o__Micrarchaeales;f__CABMGC01;g__JAGDYD01;s__JAGDYD01 sp023256515	thermophilic sediment from acid hot spring	Thermophilic_environment	55.41
GB_GCA_021796295.1	d__Archaea;p__Micrarchaeota;c__Micrarchaeia;o__Micrarchaeales;f__CABMGC01;g__JAJYIA01;s__JAJYIA01 sp021796295	acid mine drainage sediment	Not_thermophilic_environment	44.39
GB_GCA_021789155.1	d__Archaea;p__Micrarchaeota;c__Micrarchaeia;o__Micrarchaeales;f__CABMGC01;g__JAJYJW01;s__JAJYJW01 sp021789155	acid mine drainage sediment	Not_thermophilic_environment	38.83
GB_GCA_021792095.1	d__Archaea;p__Micrarchaeota;c__Micrarchaeia;o__Micrarchaeales;f__CABMGC01;g__JAJYVH01;s__JAJYVH01 sp021792095	acid mine drainage sediment	Not_thermophilic_environment	42.84
GB_GCA_021818925.1	d__Archaea;p__Micrarchaeota;c__Micrarchaeia;o__Micrarchaeales;f__CABMGC01;g__JAJYVH01;s__JAJYVH01 sp021818925	acid mine drainage sediment	Not_thermophilic_environment	41.84
GB_GCA_021818995.1	d__Archaea;p__Micrarchaeota;c__Micrarchaeia;o__Micrarchaeales;f__CABMGC01;g__JAJYVH01;s__JAJYVH01 sp021818995	acid mine drainage sediment	Not_thermophilic_environment	41.49
GB_GCA_021823435.1	d__Archaea;p__Micrarchaeota;c__Micrarchaeia;o__Micrarchaeales;f__CABMGC01;g__JAJYVH01;s__JAJYVH01 sp021823435	acid mine drainage sediment	Not_thermophilic_environment	43.68
GB_GCA_021828295.1	d__Archaea;p__Micrarchaeota;c__Micrarchaeia;o__Micrarchaeales;f__CABMGC01;g__JAJYVH01;s__JAJYVH01 sp021828295	acid mine drainage sediment	Not_thermophilic_environment	40.67
GB_GCA_023476545.1	d__Archaea;p__Micrarchaeota;c__Micrarchaeia;o__Micrarchaeales;f__CABMGC01;g__JAJYVH01;s__JAJYVH01 sp023476545	Fankou acid mine drainage sediment Core B	Not_thermophilic_environment	41.1
GB_GCA_021791725.1	d__Archaea;p__Micrarchaeota;c__Micrarchaeia;o__Micrarchaeales;f__CABMGC01;g__JAJYVZ01;s__JAJYVZ01 sp021791725	acid mine drainage sediment	Not_thermophilic_environment	41.29
GB_GCA_021791245.1	d__Archaea;p__Micrarchaeota;c__Micrarchaeia;o__Micrarchaeales;f__CABMGC01;g__JAJYWY01;s__JAJYWY01 sp021791245	acid mine drainage sediment	Not_thermophilic_environment	41.35
GB_GCA_021805625.1	d__Archaea;p__Micrarchaeota;c__Micrarchaeia;o__Micrarchaeales;f__CABMGC01;g__JAJZEU01;s__JAJZEU01 sp021805625	acid mine drainage sediment	Not_thermophilic_environment	43.72
GB_GCA_021801765.1	d__Archaea;p__Micrarchaeota;c__Micrarchaeia;o__Micrarchaeales;f__CABMGC01;g__JAJZIU01;s__JAJZIU01 sp021801765	acid mine drainage sediment	Not_thermophilic_environment	49.41
GB_GCA_021810455.1	d__Archaea;p__Micrarchaeota;c__Micrarchaeia;o__Micrarchaeales;f__CABMGC01;g__JAJZIU01;s__JAJZIU01 sp021810455	acid mine drainage sediment	Not_thermophilic_environment	42.46
GB_GCA_021804095.1	d__Archaea;p__Micrarchaeota;c__Micrarchaeia;o__Micrarchaeales;f__CABMGC01;g__JAJZIZ01;s__JAJZIZ01 sp021804095	acid mine drainage sediment	Not_thermophilic_environment	45.3
GB_GCA_021829835.1	d__Archaea;p__Micrarchaeota;c__Micrarchaeia;o__Micrarchaeales;f__CABMGC01;g__JAJZIZ01;s__JAJZIZ01 sp021829835	acid mine drainage sediment	Not_thermophilic_environment	46.39
GB_GCA_021845465.1	d__Archaea;p__Micrarchaeota;c__Micrarchaeia;o__Micrarchaeales;f__CABMGC01;g__JAJZIZ01;s__JAJZIZ01 sp021845465	acid mine drainage sediment	Not_thermophilic_environment	44.93
GB_GCA_021846005.1	d__Archaea;p__Micrarchaeota;c__Micrarchaeia;o__Micrarchaeales;f__CABMGC01;g__JAJZIZ01;s__JAJZIZ01 sp021846005	acid mine drainage sediment	Not_thermophilic_environment	42.19
GB_GCA_021804305.1	d__Archaea;p__Micrarchaeota;c__Micrarchaeia;o__Micrarchaeales;f__CABMGC01;g__JAJZKF01;s__JAJZKF01 sp021804305	acid mine drainage sediment	Not_thermophilic_environment	41.25
GB_GCA_021792235.1	d__Archaea;p__Micrarchaeota;c__Micrarchaeia;o__Micrarchaeales;f__CABMGC01;g__JAJZNA01;s__JAJZNA01 sp021792235	acid mine drainage sediment	Not_thermophilic_environment	45.41
GB_GCA_021802765.1	d__Archaea;p__Micrarchaeota;c__Micrarchaeia;o__Micrarchaeales;f__CABMGC01;g__JAJZNA01;s__JAJZNA01 sp021802765	acid mine drainage sediment	Not_thermophilic_environment	42.05
GB_GCA_021803425.1	d__Archaea;p__Micrarchaeota;c__Micrarchaeia;o__Micrarchaeales;f__CABMGC01;g__JAJZNA01;s__JAJZNA01 sp021803425	acid mine drainage sediment	Not_thermophilic_environment	45.34
GB_GCA_021803945.1	d__Archaea;p__Micrarchaeota;c__Micrarchaeia;o__Micrarchaeales;f__CABMGC01;g__JAJZNA01;s__JAJZNA01 sp021803945	acid mine drainage sediment	Not_thermophilic_environment	42.45
GB_GCA_021848065.1	d__Archaea;p__Micrarchaeota;c__Micrarchaeia;o__Micrarchaeales;f__CABMGC01;g__JAJZNA01;s__JAJZNA01 sp021848065	acid mine drainage sediment	Not_thermophilic_environment	45.19
GB_GCA_021851065.1	d__Archaea;p__Micrarchaeota;c__Micrarchaeia;o__Micrarchaeales;f__CABMGC01;g__JAJZNA01;s__JAJZNA01 sp021851065	acid mine drainage sediment	Not_thermophilic_environment	46.04
GB_GCA_021851985.1	d__Archaea;p__Micrarchaeota;c__Micrarchaeia;o__Micrarchaeales;f__CABMGC01;g__JAJZNA01;s__JAJZNA01 sp021851985	acid mine drainage sediment	Not_thermophilic_environment	43.12
GB_GCA_023379055.1	d__Archaea;p__Micrarchaeota;c__Micrarchaeia;o__Micrarchaeales;f__CABMGC01;g__JAJZNA01;s__JAJZNA01 sp023379055	Fankou acid mine drainage sediment Core A	Not_thermophilic_environment	42.68
GB_GCA_021803245.1	d__Archaea;p__Micrarchaeota;c__Micrarchaeia;o__Micrarchaeales;f__CABMGC01;g__JAJZND01;s__JAJZND01 sp021803245	acid mine drainage sediment	Not_thermophilic_environment	43.95
GB_GCA_021848025.1	d__Archaea;p__Micrarchaeota;c__Micrarchaeia;o__Micrarchaeales;f__CABMGC01;g__JAJZND01;s__JAJZND01 sp021848025	acid mine drainage sediment	Not_thermophilic_environment	45.45
GB_GCA_021801225.1	d__Archaea;p__Micrarchaeota;c__Micrarchaeia;o__Micrarchaeales;f__CABMGC01;g__JAJZOD01;s__JAJZOD01 sp021801225	acid mine drainage sediment	Not_thermophilic_environment	37.34
GB_GCA_021803405.1	d__Archaea;p__Micrarchaeota;c__Micrarchaeia;o__Micrarchaeales;f__CABMGC01;g__JAJZOD01;s__JAJZOD01 sp021803405	acid mine drainage sediment	Not_thermophilic_environment	41.45
GB_GCA_021817305.1	d__Archaea;p__Micrarchaeota;c__Micrarchaeia;o__Micrarchaeales;f__CABMGC01;g__JAJZOD01;s__JAJZOD01 sp021817305	acid mine drainage sediment	Not_thermophilic_environment	41.94
GB_GCA_021821605.1	d__Archaea;p__Micrarchaeota;c__Micrarchaeia;o__Micrarchaeales;f__CABMGC01;g__JAJZOD01;s__JAJZOD01 sp021821605	acid mine drainage sediment	Not_thermophilic_environment	42.5
GB_GCA_021848095.1	d__Archaea;p__Micrarchaeota;c__Micrarchaeia;o__Micrarchaeales;f__CABMGC01;g__JAJZOD01;s__JAJZOD01 sp021848095	acid mine drainage sediment	Not_thermophilic_environment	34.87
GB_GCA_021850625.1	d__Archaea;p__Micrarchaeota;c__Micrarchaeia;o__Micrarchaeales;f__CABMGC01;g__JAJZOD01;s__JAJZOD01 sp021850625	acid mine drainage sediment	Not_thermophilic_environment	38.93
GB_GCA_021850955.1	d__Archaea;p__Micrarchaeota;c__Micrarchaeia;o__Micrarchaeales;f__CABMGC01;g__JAJZOD01;s__JAJZOD01 sp021850955	acid mine drainage sediment	Not_thermophilic_environment	43.11
GB_GCA_021852055.1	d__Archaea;p__Micrarchaeota;c__Micrarchaeia;o__Micrarchaeales;f__CABMGC01;g__JAJZOD01;s__JAJZOD01 sp021852055	acid mine drainage sediment	Not_thermophilic_environment	42.1
GB_GCA_023485825.1	d__Archaea;p__Micrarchaeota;c__Micrarchaeia;o__Micrarchaeales;f__CABMGC01;g__JAJZOD01;s__JAJZOD01 sp023485825	Fankou acid mine drainage sediment Core B	Not_thermophilic_environment	44.67
GB_GCA_021797745.1	d__Archaea;p__Micrarchaeota;c__Micrarchaeia;o__Micrarchaeales;f__CABMGC01;g__JAJZZD01;s__JAJZZD01 sp021797745	acid mine drainage sediment	Not_thermophilic_environment	40.06
GB_GCA_021812185.1	d__Archaea;p__Micrarchaeota;c__Micrarchaeia;o__Micrarchaeales;f__CABMGC01;g__JAKAON01;s__JAKAON01 sp021812185	acid mine drainage sediment	Not_thermophilic_environment	41.47
GB_GCA_021827925.1	d__Archaea;p__Micrarchaeota;c__Micrarchaeia;o__Micrarchaeales;f__CABMGC01;g__JAKATZ01;s__JAKATZ01 sp021827925	acid mine drainage sediment	Not_thermophilic_environment	44.78
GB_GCA_021790305.1	d__Archaea;p__Micrarchaeota;c__Micrarchaeia;o__Micrarchaeales;f__CABMGC01;g__JAKAUU01;s__JAKAUU01 sp021790305	acid mine drainage sediment	Not_thermophilic_environment	44.12
GB_GCA_021817505.1	d__Archaea;p__Micrarchaeota;c__Micrarchaeia;o__Micrarchaeales;f__CABMGC01;g__JAKAUU01;s__JAKAUU01 sp021817505	acid mine drainage sediment	Not_thermophilic_environment	43.2
GB_GCA_021850705.1	d__Archaea;p__Micrarchaeota;c__Micrarchaeia;o__Micrarchaeales;f__CABMGC01;g__JAKAUU01;s__JAKAUU01 sp021850705	acid mine drainage sediment	Not_thermophilic_environment	42.94
GB_GCA_023487825.1	d__Archaea;p__Micrarchaeota;c__Micrarchaeia;o__Micrarchaeales;f__CABMGC01;g__JAKAUU01;s__JAKAUU01 sp023487825	Fankou acid mine drainage sediment Core B	Not_thermophilic_environment	44.96
GB_GCA_021785375.1	d__Archaea;p__Micrarchaeota;c__Micrarchaeia;o__Micrarchaeales;f__CABMGC01;g__JAKAVK01;s__JAKAVK01 sp021785375	acid mine drainage sediment	Not_thermophilic_environment	47.01
GB_GCA_021791075.1	d__Archaea;p__Micrarchaeota;c__Micrarchaeia;o__Micrarchaeales;f__CABMGC01;g__JAKAVK01;s__JAKAVK01 sp021791075	acid mine drainage sediment	Not_thermophilic_environment	47.43
GB_GCA_021796225.1	d__Archaea;p__Micrarchaeota;c__Micrarchaeia;o__Micrarchaeales;f__CABMGC01;g__JAKAVK01;s__JAKAVK01 sp021796225	acid mine drainage sediment	Not_thermophilic_environment	41.93
GB_GCA_021797995.1	d__Archaea;p__Micrarchaeota;c__Micrarchaeia;o__Micrarchaeales;f__CABMGC01;g__JAKAVK01;s__JAKAVK01 sp021797995	acid mine drainage sediment	Not_thermophilic_environment	44.48
GB_GCA_021804105.1	d__Archaea;p__Micrarchaeota;c__Micrarchaeia;o__Micrarchaeales;f__CABMGC01;g__JAKAVK01;s__JAKAVK01 sp021804105	acid mine drainage sediment	Not_thermophilic_environment	44.35
GB_GCA_021810375.1	d__Archaea;p__Micrarchaeota;c__Micrarchaeia;o__Micrarchaeales;f__CABMGC01;g__JAKAVK01;s__JAKAVK01 sp021810375	acid mine drainage sediment	Not_thermophilic_environment	43.6
GB_GCA_021817325.1	d__Archaea;p__Micrarchaeota;c__Micrarchaeia;o__Micrarchaeales;f__CABMGC01;g__JAKAVK01;s__JAKAVK01 sp021817325	acid mine drainage sediment	Not_thermophilic_environment	47.65
GB_GCA_021817125.1	d__Archaea;p__Micrarchaeota;c__Micrarchaeia;o__Micrarchaeales;f__CABMGC01;g__JAKAWC01;s__JAKAWC01 sp021817125	acid mine drainage sediment	Not_thermophilic_environment	40.85
GB_GCA_021811535.1	d__Archaea;p__Micrarchaeota;c__Micrarchaeia;o__Micrarchaeales;f__CABMGC01;g__JAKBQS01;s__JAKBQS01 sp021811535	acid mine drainage sediment	Not_thermophilic_environment	47.82
GB_GCA_021835105.1	d__Archaea;p__Micrarchaeota;c__Micrarchaeia;o__Micrarchaeales;f__CABMGC01;g__JAKBQS01;s__JAKBQS01 sp021835105	acid mine drainage sediment	Not_thermophilic_environment	47.68
GB_GCA_021850805.1	d__Archaea;p__Micrarchaeota;c__Micrarchaeia;o__Micrarchaeales;f__CABMGC01;g__JAKBQS01;s__JAKBQS01 sp021850805	acid mine drainage sediment	Not_thermophilic_environment	47.62
GB_GCA_021809925.1	d__Archaea;p__Micrarchaeota;c__Micrarchaeia;o__Micrarchaeales;f__CABMGC01;g__JAMCSO01;s__JAMCSO01 sp021809925	acid mine drainage sediment	Not_thermophilic_environment	45.07
GB_GCA_023379075.1	d__Archaea;p__Micrarchaeota;c__Micrarchaeia;o__Micrarchaeales;f__CABMGC01;g__JAMCSO01;s__JAMCSO01 sp023379075	Fankou acid mine drainage sediment Core A	Not_thermophilic_environment	46.61
GB_GCA_014874295.1	d__Archaea;p__Micrarchaeota;c__Micrarchaeia;o__Micrarchaeales;f__Micrarchaeaceae;g__A-MIC-10;s__A-MIC-10 sp014874295	Deep anoxic layer (35m depth) Cueva de la Mora	Not_thermophilic_environment	44.26
GB_GCA_021787495.1	d__Archaea;p__Micrarchaeota;c__Micrarchaeia;o__Micrarchaeales;f__Micrarchaeaceae;g__A-MIC-10;s__A-MIC-10 sp021787495	acid mine drainage sediment	Not_thermophilic_environment	45.96
GB_GCA_021654395.1	d__Archaea;p__Micrarchaeota;c__Micrarchaeia;o__Micrarchaeales;f__Micrarchaeaceae;g__ARM-1;s__ARM-1 sp021654395	coculture originated from an Indonesian acidic hot spring	Thermophilic_environment	50.52
GB_GCA_903858385.1	d__Archaea;p__Micrarchaeota;c__Micrarchaeia;o__Micrarchaeales;f__Micrarchaeaceae;g__CAIOIN01;s__CAIOIN01 sp903858385	pond	Not_thermophilic_environment	37.63
GB_GCA_903884115.1	d__Archaea;p__Micrarchaeota;c__Micrarchaeia;o__Micrarchaeales;f__Micrarchaeaceae;g__CAISDH01;s__CAISDH01 sp903884115	pond	Not_thermophilic_environment	36.67
GB_GCA_021792295.1	d__Archaea;p__Micrarchaeota;c__Micrarchaeia;o__Micrarchaeales;f__Micrarchaeaceae;g__JAJYUY01;s__JAJYUY01 sp021792295	acid mine drainage sediment	Not_thermophilic_environment	44.58
GB_GCA_021801385.1	d__Archaea;p__Micrarchaeota;c__Micrarchaeia;o__Micrarchaeales;f__Micrarchaeaceae;g__JAJYUY01;s__JAJYUY01 sp021801385	acid mine drainage sediment	Not_thermophilic_environment	40.32
GB_GCA_021850375.1	d__Archaea;p__Micrarchaeota;c__Micrarchaeia;o__Micrarchaeales;f__Micrarchaeaceae;g__JAJYUY01;s__JAJYUY01 sp021850375	acid mine drainage sediment	Not_thermophilic_environment	42.33
GB_GCA_021792775.1	d__Archaea;p__Micrarchaeota;c__Micrarchaeia;o__Micrarchaeales;f__Micrarchaeaceae;g__JAJYXL01;s__JAJYXL01 sp021792775	acid mine drainage sediment	Not_thermophilic_environment	45.67
GB_GCA_021801785.1	d__Archaea;p__Micrarchaeota;c__Micrarchaeia;o__Micrarchaeales;f__Micrarchaeaceae;g__JAJYXL01;s__JAJYXL01 sp021801785	acid mine drainage sediment	Not_thermophilic_environment	48.3
GB_GCA_021816885.1	d__Archaea;p__Micrarchaeota;c__Micrarchaeia;o__Micrarchaeales;f__Micrarchaeaceae;g__JAJYXL01;s__JAJYXL01 sp021816885	acid mine drainage sediment	Not_thermophilic_environment	45.04
GB_GCA_021817565.1	d__Archaea;p__Micrarchaeota;c__Micrarchaeia;o__Micrarchaeales;f__Micrarchaeaceae;g__JAJYXL01;s__JAJYXL01 sp021817565	acid mine drainage sediment	Not_thermophilic_environment	48.2
GB_GCA_021789815.1	d__Archaea;p__Micrarchaeota;c__Micrarchaeia;o__Micrarchaeales;f__Micrarchaeaceae;g__JAJZAB01;s__JAJZAB01 sp021789815	acid mine drainage sediment	Not_thermophilic_environment	42.9
GB_GCA_021791535.1	d__Archaea;p__Micrarchaeota;c__Micrarchaeia;o__Micrarchaeales;f__Micrarchaeaceae;g__JAJZAB01;s__JAJZAB01 sp021791535	acid mine drainage sediment	Not_thermophilic_environment	43.08
GB_GCA_021791775.1	d__Archaea;p__Micrarchaeota;c__Micrarchaeia;o__Micrarchaeales;f__Micrarchaeaceae;g__JAJZAB01;s__JAJZAB01 sp021791775	acid mine drainage sediment	Not_thermophilic_environment	43.23
GB_GCA_021799635.1	d__Archaea;p__Micrarchaeota;c__Micrarchaeia;o__Micrarchaeales;f__Micrarchaeaceae;g__JAJZAB01;s__JAJZAB01 sp021799635	acid mine drainage sediment	Not_thermophilic_environment	47.05
GB_GCA_021801905.1	d__Archaea;p__Micrarchaeota;c__Micrarchaeia;o__Micrarchaeales;f__Micrarchaeaceae;g__JAJZAB01;s__JAJZAB01 sp021801905	acid mine drainage sediment	Not_thermophilic_environment	41.69
GB_GCA_021806185.1	d__Archaea;p__Micrarchaeota;c__Micrarchaeia;o__Micrarchaeales;f__Micrarchaeaceae;g__JAJZAB01;s__JAJZAB01 sp021806185	acid mine drainage sediment	Not_thermophilic_environment	41.82
GB_GCA_021810105.1	d__Archaea;p__Micrarchaeota;c__Micrarchaeia;o__Micrarchaeales;f__Micrarchaeaceae;g__JAJZAB01;s__JAJZAB01 sp021810105	acid mine drainage sediment	Not_thermophilic_environment	43.04
GB_GCA_021819045.1	d__Archaea;p__Micrarchaeota;c__Micrarchaeia;o__Micrarchaeales;f__Micrarchaeaceae;g__JAJZAB01;s__JAJZAB01 sp021819045	acid mine drainage sediment	Not_thermophilic_environment	45.63
GB_GCA_021828345.1	d__Archaea;p__Micrarchaeota;c__Micrarchaeia;o__Micrarchaeales;f__Micrarchaeaceae;g__JAJZDT01;s__JAJZDT01 sp021828345	acid mine drainage sediment	Not_thermophilic_environment	42.6
GB_GCA_021828705.1	d__Archaea;p__Micrarchaeota;c__Micrarchaeia;o__Micrarchaeales;f__Micrarchaeaceae;g__JAJZDT01;s__JAJZDT01 sp021828705	acid mine drainage sediment	Not_thermophilic_environment	43.27
GB_GCA_021851535.1	d__Archaea;p__Micrarchaeota;c__Micrarchaeia;o__Micrarchaeales;f__Micrarchaeaceae;g__JAJZDT01;s__JAJZDT01 sp021851535	acid mine drainage sediment	Not_thermophilic_environment	41.56
GB_GCA_023485645.1	d__Archaea;p__Micrarchaeota;c__Micrarchaeia;o__Micrarchaeales;f__Micrarchaeaceae;g__JAJZDT01;s__JAJZDT01 sp023485645	Fankou acid mine drainage sediment Core B	Not_thermophilic_environment	43.8
GB_GCA_021792115.1	d__Archaea;p__Micrarchaeota;c__Micrarchaeia;o__Micrarchaeales;f__Micrarchaeaceae;g__JAJZMY01;s__JAJZMY01 sp021792115	acid mine drainage sediment	Not_thermophilic_environment	31.67
GB_GCA_021800515.1	d__Archaea;p__Micrarchaeota;c__Micrarchaeia;o__Micrarchaeales;f__Micrarchaeaceae;g__JAJZMY01;s__JAJZMY01 sp021800515	acid mine drainage sediment	Not_thermophilic_environment	30.3
GB_GCA_021848125.1	d__Archaea;p__Micrarchaeota;c__Micrarchaeia;o__Micrarchaeales;f__Micrarchaeaceae;g__JAJZMY01;s__JAJZMY01 sp021848125	acid mine drainage sediment	Not_thermophilic_environment	34.2
GB_GCA_023474155.1	d__Archaea;p__Micrarchaeota;c__Micrarchaeia;o__Micrarchaeales;f__Micrarchaeaceae;g__JAJZMY01;s__JAJZMY01 sp023474155	Fankou acid mine drainage sediment Core B	Not_thermophilic_environment	34.68
GB_GCA_021845575.1	d__Archaea;p__Micrarchaeota;c__Micrarchaeia;o__Micrarchaeales;f__Micrarchaeaceae;g__JAJZVQ01;s__JAJZVQ01 sp021845575	acid mine drainage sediment	Not_thermophilic_environment	45.05
GB_GCA_021785805.1	d__Archaea;p__Micrarchaeota;c__Micrarchaeia;o__Micrarchaeales;f__Micrarchaeaceae;g__JAJZYD01;s__JAJZYD01 sp021785805	acid mine drainage sediment	Not_thermophilic_environment	42.44
GB_GCA_021790455.1	d__Archaea;p__Micrarchaeota;c__Micrarchaeia;o__Micrarchaeales;f__Micrarchaeaceae;g__JAJZYD01;s__JAJZYD01 sp021790455	acid mine drainage sediment	Not_thermophilic_environment	40.06
GB_GCA_021799475.1	d__Archaea;p__Micrarchaeota;c__Micrarchaeia;o__Micrarchaeales;f__Micrarchaeaceae;g__JAJZYD01;s__JAJZYD01 sp021799475	acid mine drainage sediment	Not_thermophilic_environment	40.44
GB_GCA_021806095.1	d__Archaea;p__Micrarchaeota;c__Micrarchaeia;o__Micrarchaeales;f__Micrarchaeaceae;g__JAJZYD01;s__JAJZYD01 sp021806095	acid mine drainage sediment	Not_thermophilic_environment	41.93
GB_GCA_021807115.1	d__Archaea;p__Micrarchaeota;c__Micrarchaeia;o__Micrarchaeales;f__Micrarchaeaceae;g__JAJZYD01;s__JAJZYD01 sp021807115	acid mine drainage sediment	Not_thermophilic_environment	43.98
GB_GCA_021811605.1	d__Archaea;p__Micrarchaeota;c__Micrarchaeia;o__Micrarchaeales;f__Micrarchaeaceae;g__JAJZYD01;s__JAJZYD01 sp021811605	acid mine drainage sediment	Not_thermophilic_environment	41.54
GB_GCA_021812025.1	d__Archaea;p__Micrarchaeota;c__Micrarchaeia;o__Micrarchaeales;f__Micrarchaeaceae;g__JAJZYD01;s__JAJZYD01 sp021812025	acid mine drainage sediment	Not_thermophilic_environment	39.7
GB_GCA_021827605.1	d__Archaea;p__Micrarchaeota;c__Micrarchaeia;o__Micrarchaeales;f__Micrarchaeaceae;g__JAJZYD01;s__JAJZYD01 sp021827605	acid mine drainage sediment	Not_thermophilic_environment	40.87
GB_GCA_023485505.1	d__Archaea;p__Micrarchaeota;c__Micrarchaeia;o__Micrarchaeales;f__Micrarchaeaceae;g__JAJZYD01;s__JAJZYD01 sp023485505	Fankou acid mine drainage sediment Core B	Not_thermophilic_environment	41.48
GB_GCA_021797895.1	d__Archaea;p__Micrarchaeota;c__Micrarchaeia;o__Micrarchaeales;f__Micrarchaeaceae;g__JAJZYW01;s__JAJZYW01 sp021797895	acid mine drainage sediment	Not_thermophilic_environment	47.82
GB_GCA_021846635.1	d__Archaea;p__Micrarchaeota;c__Micrarchaeia;o__Micrarchaeales;f__Micrarchaeaceae;g__JAJZYW01;s__JAJZYW01 sp021846635	acid mine drainage sediment	Not_thermophilic_environment	45.83
GB_GCA_023485545.1	d__Archaea;p__Micrarchaeota;c__Micrarchaeia;o__Micrarchaeales;f__Micrarchaeaceae;g__JAJZYW01;s__JAJZYW01 sp023485545	Fankou acid mine drainage sediment Core B	Not_thermophilic_environment	47.36
GB_GCA_021822165.1	d__Archaea;p__Micrarchaeota;c__Micrarchaeia;o__Micrarchaeales;f__Micrarchaeaceae;g__JAKARM01;s__JAKARM01 sp021822165	acid mine drainage sediment	Not_thermophilic_environment	42.11
GB_GCA_021801355.1	d__Archaea;p__Micrarchaeota;c__Micrarchaeia;o__Micrarchaeales;f__Micrarchaeaceae;g__JAKATK01;s__JAKATK01 sp021801355	acid mine drainage sediment	Not_thermophilic_environment	42.54
GB_GCA_021811435.1	d__Archaea;p__Micrarchaeota;c__Micrarchaeia;o__Micrarchaeales;f__Micrarchaeaceae;g__JAKATK01;s__JAKATK01 sp021811435	acid mine drainage sediment	Not_thermophilic_environment	45.11
GB_GCA_021818545.1	d__Archaea;p__Micrarchaeota;c__Micrarchaeia;o__Micrarchaeales;f__Micrarchaeaceae;g__JAKATK01;s__JAKATK01 sp021818545	acid mine drainage sediment	Not_thermophilic_environment	41.12
GB_GCA_021827995.1	d__Archaea;p__Micrarchaeota;c__Micrarchaeia;o__Micrarchaeales;f__Micrarchaeaceae;g__JAKATK01;s__JAKATK01 sp021827995	acid mine drainage sediment	Not_thermophilic_environment	43.55
GB_GCA_021800135.1	d__Archaea;p__Micrarchaeota;c__Micrarchaeia;o__Micrarchaeales;f__Micrarchaeaceae;g__JAKATY01;s__JAKATY01 sp021800135	acid mine drainage sediment	Not_thermophilic_environment	45.98
GB_GCA_021812105.1	d__Archaea;p__Micrarchaeota;c__Micrarchaeia;o__Micrarchaeales;f__Micrarchaeaceae;g__JAKATY01;s__JAKATY01 sp021812105	acid mine drainage sediment	Not_thermophilic_environment	49.89
GB_GCA_021816645.1	d__Archaea;p__Micrarchaeota;c__Micrarchaeia;o__Micrarchaeales;f__Micrarchaeaceae;g__JAKATY01;s__JAKATY01 sp021816645	acid mine drainage sediment	Not_thermophilic_environment	46.6
GB_GCA_021827955.1	d__Archaea;p__Micrarchaeota;c__Micrarchaeia;o__Micrarchaeales;f__Micrarchaeaceae;g__JAKATY01;s__JAKATY01 sp021827955	acid mine drainage sediment	Not_thermophilic_environment	44.69
GB_GCA_021816895.1	d__Archaea;p__Micrarchaeota;c__Micrarchaeia;o__Micrarchaeales;f__Micrarchaeaceae;g__JAKAWW01;s__JAKAWW01 sp021816895	acid mine drainage sediment	Not_thermophilic_environment	44.37
[truncated: 83,253 more rows]
