# Supplementary material for: RNA language models predict mutations that improve RNA function
Source: bioRxiv. 2024 Sep 16:2024.04.05.588317. Originally published 2024 Apr 6. Preprint. [Version 2] doi: 10.1101/2024.04.05.588317 (PMC11014562; doi:10.1101/2024.04.05.588317)
Supplement: Supplement 5 [file media-5.xlsx]

## Sheet: LM_23S_0.1
	LM 23S (T=0.1) pretrain frequency					LM 23S (T=0.1) finetune frequency
E. coli reference position	A	C	G	U	deletion	A	C	G	U	deletion	JSD
1	0	0	0	0	1	0	0	0	0	1	0
2	0	0	1	0	0	0	0	1	0	0	0
3	0	0	0	1	0	0	0	0	1	0	0
4	0	0	0	1	0	0	0	0	1	0	0
5	1	0	0	0	0	1	0	0	0	0	0
6	1	0	0	0	0	1	0	0	0	0	0
7	0	0	1	0	0	0	0	1	0	0	0
8	0	1	0	0	0	0	1	0	0	0	0
9	0	0	1	0	0	0	0	1	0	0	0
10	1	0	0	0	0	1	0	0	0	0	0
11	0	1	0	0	0	0	1	0	0	0	0
12	0	0	0	1	0	0	0	0	1	0	0
13	1	0	0	0	0	1	0	0	0	0	0
14	1	0	0	0	0	1	0	0	0	0	0
15	0	0	1	0	0	0	0	1	0	0	0
16	0	1	0	0	0	0	1	0	0	0	0
17	0	0	1	0	0	0	0	1	0	0	0
18	0	0	0	1	0	0	0	0	1	0	0
19	1	0	0	0	0	1	0	0	0	0	0
20	0	1	0	0	0	0	1	0	0	0	0
21	1	0	0	0	0	1	0	0	0	0	0
22	0	1	0	0	0	0	1	0	0	0	0
23	0	0	1	0	0	0	0	1	0	0	0
24	0	0	1	0	0	0	0	1	0	0	0
25	0	0	0	1	0	0	0	0	1	0	0
26	0	0	1	0	0	0	0	1	0	0	0
27	0	0	1	0	0	0	0	1	0	0	0
28	1	0	0	0	0	1	0	0	0	0	0
29	0	0	0	1	0	0	0	0	1	0	0
30	0	0	1	0	0	0	0	1	0	0	0
31	0	1	0	0	0	0	1	0	0	0	0
32	0	1	0	0	0	0	1	0	0	0	0
33	0	1	0	0	0	0	1	0	0	0	0
34	0	0	0	1	0	0	0	0	1	0	0
35	0	0	1	0	0	0	0	1	0	0	0
36	0	0	1	0	0	0	0	1	0	0	0
37	0	1	0	0	0	0	1	0	0	0	0
38	1	0	0	0	0	1	0	0	0	0	0
39	0	0	1	0	0	0	0	1	0	0	0
40	0	0	0	1	0	0	0	0	1	0	0
41	0	1	0	0	0	0	1	0	0	0	0
42	1	0	0	0	0	1	0	0	0	0	0
43	0	0	1	0	0	0	0	1	0	0	0
44	1	0	0	0	0	1	0	0	0	0	0
45	0	0	1	0	0	0	0	1	0	0	0
46	0	0	1	0	0	0	0	1	0	0	0
47	0	1	0	0	0	0	1	0	0	0	0
48	0	0	1	0	0	0	0	1	0	0	0
49	1	0	0	0	0	1	0	0	0	0	0
50	0	0	0	1	0	0	0	0	1	0	0
51	0	0	1	0	0	0	0	1	0	0	0
52	1	0	0	0	0	1	0	0	0	0	0
53	1	0	0	0	0	1	0	0	0	0	0
54	0	0	1	0	0	0	0	1	0	0	0
55	0	0	1	0	0	0	0	1	0	0	0
56	1	0	0	0	0	1	0	0	0	0	0
57	0	1	0	0	0	0	1	0	0	0	0
58	0	0	1	0	0	0	0	1	0	0	0
59	0	0	0	1	0	0	0	0	1	0	0
60	0	0	1	0	0	0	0	1	0	0	0
61	0	1	0	0	0	0	1	0	0	0	0
62	0	0	0	1	0	0	0	0	1	0	0
63	1	0	0	0	0	1	0	0	0	0	0
64	1	0	0	0	0	1	0	0	0	0	0
65	0	0	0	1	0	0	0	0	1	0	0
66	0	1	0	0	0	0	1	0	0	0	0
67	0	0	0	1	0	0	0	0	1	0	0
68	0	0	1	0	0	0	0	1	0	0	0
69	0	1	0	0	0	0	1	0	0	0	0
70	0	0	1	0	0	0	0	1	0	0	0
71	1	0	0	0	0	1	0	0	0	0	0
72	0	0	0	1	0	0	0	0	1	0	0
73	1	0	0	0	0	1	0	0	0	0	0
74	1	0	0	0	0	1	0	0	0	0	0
75	0	0	1	0	0	0	0	1	0	0	0
76	0	1	0	0	0	0	1	0	0	0	0
77	0	0	1	0	0	0	0	1	0	0	0
78	0	0	0	1	0	0	0	0	1	0	0
79	0	1	0	0	0	0	1	0	0	0	0
80	0	0	1	0	0	0	0	1	0	0	0
81	0	0	1	0	0	0	0	1	0	0	0
82	0	0	0	1	0	0	0	0	1	0	0
83	1	0	0	0	0	1	0	0	0	0	0
84	1	0	0	0	0	1	0	0	0	0	0
85	0	0	1	0	0	0	0	1	0	0	0
86	0	0	1	0	0	0	0	1	0	0	0
87	0	0	0	1	0	0	0	0	1	0	0
88	0	0	1	0	0	0	0	1	0	0	0
89	1	0	0	0	0	1	0	0	0	0	0
90	0	0	0	1	0	0	0	0	1	0	0
91	1	0	0	0	0	1	0	0	0	0	0
92	0	0	0	1	0	0	0	0	1	0	0
93	0	0	1	0	0	0	0	1	0	0	0
94	1	0	0	0	0	1	0	0	0	0	0
95	1	0	0	0	0	1	0	0	0	0	0
96	0	1	0	0	0	0	1	0	0	0	0
97	0	1	0	0	0	0	1	0	0	0	0
98	0	0	1	0	0	0	0	1	0	0	0
99	0	0	0	1	0	0	0	0	1	0	0
100	0	0	0	1	0	0	0	0	1	0	0
101	1	0	0	0	0	1	0	0	0	0	0
102	0	0	0	1	0	0	0	0	1	0	0
103	1	0	0	0	0	1	0	0	0	0	0
104	1	0	0	0	0	1	0	0	0	0	0
105	0	1	0	0	0	0	1	0	0	0	0
106	0	1	0	0	0	0	1	0	0	0	0
107	0	0	1	0	0	0	0	1	0	0	0
108	0	0	1	0	0	0	0	1	0	0	0
109	0	1	0	0	0	0	1	0	0	0	0
110	0	0	1	0	0	0	0	1	0	0	0
111	1	0	0	0	0	1	0	0	0	0	0
112	0	0	0	1	0	0	0	0	1	0	0
113	0	0	0	1	0	0	0	0	1	0	0
114	0	0	0	1	0	0	0	0	1	0	0
115	0	1	0	0	0	0	1	0	0	0	0
116	0	1	0	0	0	0	1	0	0	0	0
117	0	0	1	0	0	0	0	1	0	0	0
118	1	0	0	0	0	1	0	0	0	0	0
119	1	0	0	0	0	1	0	0	0	0	0
120	0	0	0	1	0	0	0	0	1	0	0
121	0	0	1	0	0	0	0	1	0	0	0
122	0	0	1	0	0	0	0	1	0	0	0
123	0	0	1	0	0	0	0	1	0	0	0
124	0	0	1	0	0	0	0	1	0	0	0
125	1	0	0	0	0	1	0	0	0	0	0
126	1	0	0	0	0	1	0	0	0	0	0
127	1	0	0	0	0	1	0	0	0	0	0
128	0	1	0	0	0	0	1	0	0	0	0
129	0	1	0	0	0	0	1	0	0	0	0
130	0	1	0	0	0	0	1	0	0	0	0
131	1	0	0	0	0	1	0	0	0	0	0
132	0	0	1	0	0	0	0	1	0	0	0
133	0	0	0	1	0	0	0	0	1	0	0
134	0	0	1	0	0	0	0	1	0	0	0
135	0	0	0	1	0	0	0	0	1	0	0
136	0	0	1	0	0	0	0	1	0	0	0
137	0	0	0	1	0	0	0	0	1	0	0
138	0	0	0	1	0	0	0	0	1	0	0
139	0	0	0	1	0	0	0	0	1	0	0
140	0	1	0	0	0	0	1	0	0	0	0
141	0	0	1	0	0	0	0	1	0	0	0
142	1	0	0	0	0	1	0	0	0	0	0
143	0	1	0	0	0	0	1	0	0	0	0
144	1	0	0	0	0	1	0	0	0	0	0
145	0	1	0	0	0	0	1	0	0	0	0
146	1	0	0	0	0	1	0	0	0	0	0
147	0	1	0	0	0	0	1	0	0	0	0
148	0	0	0	1	0	0	0	0	1	0	0
149	1	0	0	0	0	1	0	0	0	0	0
150	0	0	0	1	0	0	0	0	1	0	0
151	0	1	0	0	0	0	1	0	0	0	0
152	1	0	0	0	0	1	0	0	0	0	0
153	0	0	0	1	0	0	0	0	1	0	0
154	0	0	0	1	0	0	0	0	1	0	0
155	1	0	0	0	0	1	0	0	0	0	0
156	1	0	0	0	0	1	0	0	0	0	0
157	0	1	0	0	0	0	1	0	0	0	0
158	0	0	0	1	0	0	0	0	1	0	0
159	0	0	1	0	0	0	0	1	0	0	0
160	1	0	0	0	0	1	0	0	0	0	0
161	1	0	0	0	0	1	0	0	0	0	0
162	0	0	0	1	0	0	0	0	1	0	0
163	0	1	0	0	0	0	1	0	0	0	0
164	0	1	0	0	0	0	1	0	0	0	0
165	1	0	0	0	0	1	0	0	0	0	0
166	0	0	0	1	0	0	0	0	1	0	0
167	1	0	0	0	0	1	0	0	0	0	0
168	0	0	1	0	0	0	0	1	0	0	0
169	0	0	1	0	0	0	0	1	0	0	0
170	0	0	0	1	0	0	0	0	1	0	0
171	0	0	0	1	0	0	0	0	1	0	0
172	1	0	0	0	0	1	0	0	0	0	0
173	1	0	0	0	0	1	0	0	0	0	0
174	0	0	0	1	0	0	0	0	1	0	0
175	0	0	1	0	0	0	0	1	0	0	0
176	1	0	0	0	0	1	0	0	0	0	0
177	0	0	1	0	0	0	0	1	0	0	0
178	0	0	1	0	0	0	0	1	0	0	0
179	0	1	0	0	0	0	1	0	0	0	0
180	0	0	1	0	0	0	0	1	0	0	0
181	1	0	0	0	0	1	0	0	0	0	0
182	1	0	0	0	0	1	0	0	0	0	0
183	0	1	0	0	0	0	1	0	0	0	0
184	0	1	0	0	0	0	1	0	0	0	0
185	0	0	1	0	0	0	0	1	0	0	0
186	0	0	1	0	0	0	0	1	0	0	0
187	0	0	1	0	0	0	0	1	0	0	0
188	0	0	1	0	0	0	0	1	0	0	0
189	0	0	1	0	0	0	0	1	0	0	0
190	1	0	0	0	0	1	0	0	0	0	0
191	1	0	0	0	0	1	0	0	0	0	0
192	0	1	0	0	0	0	1	0	0	0	0
193	0	0	0	1	0	0	0	0	1	0	0
194	0	0	1	0	0	0	0	1	0	0	0
195	1	0	0	0	0	1	0	0	0	0	0
196	1	0	0	0	0	1	0	0	0	0	0
197	1	0	0	0	0	1	0	0	0	0	0
198	0	1	0	0	0	0	1	0	0	0	0
199	1	0	0	0	0	1	0	0	0	0	0
200	0	0	0	1	0	0	0	0	1	0	0
201	0	1	0	0	0	0	1	0	0	0	0
202	0	0	0	1	0	0	0	0	1	0	0
203	1	0	0	0	0	1	0	0	0	0	0
204	1	0	0	0	0	1	0	0	0	0	0
205	0	0	1	0	0	0	0	1	0	0	0
206	0	0	0	1	0	0	0	0	1	0	0
207	1	0	0	0	0	1	0	0	0	0	0
208	0	1	0	0	0	0	1	0	0	0	0
209	0	1	0	0	0	0	1	0	0	0	0
210	0	1	0	0	0	0	1	0	0	0	0
211	0	1	0	0	0	0	1	0	0	0	0
212	0	0	1	0	0	0	0	1	0	0	0
213	1	0	0	0	0	1	0	0	0	0	0
214	0	0	1	0	0	0	0	1	0	0	0
215	0	0	1	0	0	0	0	1	0	0	0
216	1	0	0	0	0	1	0	0	0	0	0
217	1	0	0	0	0	1	0	0	0	0	0
218	1	0	0	0	0	1	0	0	0	0	0
219	1	0	0	0	0	1	0	0	0	0	0
220	0	0	1	0	0	0	0	1	0	0	0
221	1	0	0	0	0	1	0	0	0	0	0
222	1	0	0	0	0	1	0	0	0	0	0
223	1	0	0	0	0	1	0	0	0	0	0
224	0	0	0	1	0	0	0	0	1	0	0
225	0	1	0	0	0	0	1	0	0	0	0
226	1	0	0	0	0	1	0	0	0	0	0
227	1	0	0	0	0	1	0	0	0	0	0
228	0	1	0	0	0	0	1	0	0	0	0
229	0	1	0	0	0	0	1	0	0	0	0
230	0	0	1	0	0	0	0	1	0	0	0
231	1	0	0	0	0	1	0	0	0	0	0
232	0	0	1	0	0	0	0	1	0	0	0
233	1	0	0	0	0	1	0	0	0	0	0
234	0	0	0	1	0	0	0	0	1	0	0
235	0	0	0	1	0	0	0	0	1	0	0
236	0	1	0	0	0	0	1	0	0	0	0
237	0	1	0	0	0	0	1	0	0	0	0
238	0	1	0	0	0	0	1	0	0	0	0
239	0	1	0	0	0	0	1	0	0	0	0
240	0	1	0	0	0	0	1	0	0	0	0
241	1	0	0	0	0	1	0	0	0	0	0
242	0	0	1	0	0	0	0	1	0	0	0
243	0	0	0	1	0	0	0	0	1	0	0
244	1	0	0	0	0	1	0	0	0	0	0
245	0	0	1	0	0	0	0	1	0	0	0
246	0	1	0	0	0	0	1	0	0	0	0
247	0	0	1	0	0	0	0	1	0	0	0
248	0	0	1	0	0	0	0	1	0	0	0
249	0	1	0	0	0	0	1	0	0	0	0
250	0	0	1	0	0	0	0	1	0	0	0
251	1	0	0	0	0	1	0	0	0	0	0
252	0	0	1	0	0	0	0	1	0	0	0
253	0	1	0	0	0	0	1	0	0	0	0
254	0	0	1	0	0	0	0	1	0	0	0
255	1	0	0	0	0	1	0	0	0	0	0
256	1	0	0	0	0	1	0	0	0	0	0
257	0	1	0	0	0	0	1	0	0	0	0
258	0	0	1	0	0	0	0	1	0	0	0
259	0	0	1	0	0	0	0	1	0	0	0
260	0	0	1	0	0	0	0	1	0	0	0
261	0	0	1	0	0	0	0	1	0	0	0
262	1	0	0	0	0	1	0	0	0	0	0
263	0	0	1	0	0	0	0	1	0	0	0
264	0	0	1	0	0	0	0	1	0	0	0
265	1	0	0	0	0	1	0	0	0	0	0
266	0	0	1	0	0	0	0	1	0	0	0
267	0	1	0	0	0	0	1	0	0	0	0
268	0	1	0	0	0	0	1	0	0	0	0
269	0	1	0	0	0	0	1	0	0	0	0
270	1	0	0	0	0	1	0	0	0	0	0
271	0	0	1	0	0	0	0	1	0	0	0
272	1	0	0	0	0	1	0	0	0	0	0
273	0	0	1	0	0	0	0	1	0	0	0
274	0	1	0	0	0	0	1	0	0	0	0
275	0	1	0	0	0	0	1	0	0	0	0
276	0	0	0	1	0	0	0	0	1	0	0
277	0	0	1	0	0	0	0	1	0	0	0
278	1	0	0	0	0	1	0	0	0	0	0
279	1	0	0	0	0	1	0	0	0	0	0
280	0	0	0	1	0	0	0	0	1	0	0
281	0	1	0	0	0	0	1	0	0	0	0
282	1	0	0	0	0	1	0	0	0	0	0
283	0	0	1	0	0	0	0	1	0	0	0
284	0	0	0	1	0	0	0	0	1	0	0
285	0	0	1	0	0	0	0	1	0	0	0
286	0	0	0	1	0	0	0	0	1	0	0
287	0	0	1	0	0	0	0	1	0	0	0
288	0	0	0	1	0	0	0	0	1	0	0
289	0	0	1	0	0	0	0	1	0	0	0
290	0	0	0	1	0	0	0	0	1	0	0
291	0	0	1	0	0	0	0	1	0	0	0
292	0	0	0	1	0	0	0	0	1	0	0
293	0	0	0	1	0	0	0	0	1	0	0
294	1	0	0	0	0	1	0	0	0	0	0
295	0	0	1	0	0	0	0	1	0	0	0
296	0	0	0	1	0	0	0	0	1	0	0
297	0	0	1	0	0	0	0	1	0	0	0
298	0	0	1	0	0	0	0	1	0	0	0
299	1	0	0	0	0	1	0	0	0	0	0
300	1	0	0	0	0	1	0	0	0	0	0
301	0	0	1	0	0	0	0	1	0	0	0
302	0	1	0	0	0	0	1	0	0	0	0
303	0	0	1	0	0	0	0	1	0	0	0
304	0	0	0	1	0	0	0	0	1	0	0
305	0	1	0	0	0	0	1	0	0	0	0
306	0	0	0	1	0	0	0	0	1	0	0
307	0	0	1	0	0	0	0	1	0	0	0
308	0	0	1	0	0	0	0	1	0	0	0
309	1	0	0	0	0	1	0	0	0	0	0
310	1	0	0	0	0	1	0	0	0	0	0
311	1	0	0	0	0	1	0	0	0	0	0
312	0	0	1	0	0	0	0	1	0	0	0
313	0	0	1	0	0	0	0	1	0	0	0
314	0	1	0	0	0	0	1	0	0	0	0
315	0	0	1	0	0	0	0	1	0	0	0
316	0	1	0	0	0	0	1	0	0	0	0
317	0	0	1	0	0	0	0	1	0	0	0
318	0	1	0	0	0	0	1	0	0	0	0
319	0	0	1	0	0	0	0	1	0	0	0
320	1	0	0	0	0	1	0	0	0	0	0
321	0	0	0	1	0	0	0	0	1	0	0
322	1	0	0	0	0	1	0	0	0	0	0
323	0	1	0	0	0	0	1	0	0	0	0
324	1	0	0	0	0	1	0	0	0	0	0
325	0	0	1	0	0	0	0	1	0	0	0
326	0	0	1	0	0	0	0	1	0	0	0
327	0	0	1	0	0	0	0	1	0	0	0
328	0	0	0	1	0	0	0	0	1	0	0
329	0	0	1	0	0	0	0	1	0	0	0
330	1	0	0	0	0	1	0	0	0	0	0
331	0	1	0	0	0	0	1	0	0	0	0
332	1	0	0	0	0	1	0	0	0	0	0
333	0	0	1	0	0	0	0	1	0	0	0
334	0	1	0	0	0	0	1	0	0	0	0
335	0	1	0	0	0	0	1	0	0	0	0
336	0	1	0	0	0	0	1	0	0	0	0
337	0	1	0	0	0	0	1	0	0	0	0
338	0	0	1	0	0	0	0	1	0	0	0
339	0	0	0	1	0	0	0	0	1	0	0
340	1	0	0	0	0	1	0	0	0	0	0
341	0	1	0	0	0	0	1	0	0	0	0
342	1	0	0	0	0	1	0	0	0	0	0
343	0	1	0	0	0	0	1	0	0	0	0
344	1	0	0	0	0	1	0	0	0	0	0
345	1	0	0	0	0	1	0	0	0	0	0
346	1	0	0	0	0	1	0	0	0	0	0
347	1	0	0	0	0	1	0	0	0	0	0
348	1	0	0	0	0	1	0	0	0	0	0
349	0	0	0	1	0	0	0	0	1	0	0
350	0	0	1	0	0	0	0	1	0	0	0
351	0	1	0	0	0	0	1	0	0	0	0
352	1	0	0	0	0	1	0	0	0	0	0
353	0	1	0	0	0	0	1	0	0	0	0
354	1	0	0	0	0	1	0	0	0	0	0
355	0	0	0	1	0	0	0	0	1	0	0
356	0	0	1	0	0	0	0	1	0	0	0
357	0	1	0	0	0	0	1	0	0	0	0
358	0	0	0	1	0	0	0	0	1	0	0
359	0	0	1	0	0	0	0	1	0	0	0
360	0	0	0	1	0	0	0	0	1	0	0
361	0	0	1	0	0	0	0	1	0	0	0
362	1	0	0	0	0	1	0	0	0	0	0
363	0	0	1	0	0	0	0	1	0	0	0
364	0	1	0	0	0	0	1	0	0	0	0
365	0	0	0	1	0	0	0	0	1	0	0
366	0	1	0	0	0	0	1	0	0	0	0
367	0	0	1	0	0	0	0	1	0	0	0
368	1	0	0	0	0	1	0	0	0	0	0
369	0	0	0	1	0	0	0	0	1	0	0
370	0	0	1	0	0	0	0	1	0	0	0
371	1	0	0	0	0	1	0	0	0	0	0
372	0	0	1	0	0	0	0	1	0	0	0
373	0	0	0	1	0	0	0	0	1	0	0
374	1	0	0	0	0	1	0	0	0	0	0
375	0	0	1	0	0	0	0	1	0	0	0
376	0	0	1	0	0	0	0	1	0	0	0
377	0	0	1	0	0	0	0	1	0	0	0
378	0	1	0	0	0	0	1	0	0	0	0
379	0	0	1	0	0	0	0	1	0	0	0
380	0	0	1	0	0	0	0	1	0	0	0
381	0	0	1	0	0	0	0	1	0	0	0
382	1	0	0	0	0	1	0	0	0	0	0
383	0	1	0	0	0	0	1	0	0	0	0
384	1	0	0	0	0	1	0	0	0	0	0
385	0	1	0	0	0	0	1	0	0	0	0
386	0	0	1	0	0	0	0	1	0	0	0
387	0	0	0	1	0	0	0	0	1	0	0
388	0	0	1	0	0	0	0	1	0	0	0
389	0.002	0	0.998	0	0	0	0	1	0	0	0.000693648
390	0	0.002	0	0.998	0	0	0	0	1	0	0.000693648
391	1	0	0	0	0	1	0	0	0	0	0
392	0	0	0	1	0	0	0	0	1	0	0
393	0	1	0	0	0	0	1	0	0	0	0
394	0	1	0	0	0	0	1	0	0	0	0
395	0	0	0	1	0	0	0	0	1	0	0
396	0	0	1	0	0	0	0	1	0	0	0
397	0	0	0	1	0	0	0	0	1	0	0
398	0	1	0	0	0	0	1	0	0	0	0
399	0	0	0	1	0	0	0	0	1	0	0
400	0	0	1	0	0	0	0	1	0	0	0
401	1	0	0	0	0	1	0	0	0	0	0
402	1	0	0	0	0	1	0	0	0	0	0
403	0	0	0	1	0	0	0	0.117	0.883	0	0.0423677
404	1	0	0	0	0	1	0	0	0	0	0
405	0	0	0	1	0	0	0	0	1	0	0
406	0	0	1	0	0	0	0	1	0	0	0
407	0	0	1	0	0	0	0	1	0	0	0
408	0	0	1	0	0	0	0	1	0	0	0
409	0	0	1	0	0	0	0	1	0	0	0
410	0	0	1	0	0	0	0	1	0	0	0
411	0	0	1	0	0	0	0	1	0	0	0
412	1	0	0	0	0	1	0	0	0	0	0
413	0	1	0	0	0	0	1	0	0	0	0
414	0	1	0	0	0	0	1	0	0	0	0
415	1	0	0	0	0	1	0	0	0	0	0
416	0	0	0	1	0	0	0.019	0	0.981	0	0.00663046
417	0	1	0	0	0	0	1	0	0	0	0
418	0	1	0	0	0	0	0.999	0	0.001	0	0.000346699
419	0	0	0	1	0	0	0.001	0	0.999	0	0.000346699
420	0	1	0	0	0	0	1	0	0	0	0
421	0	1	0	0	0	0	1	0	0	0	0
422	1	0	0	0	0	1	0	0	0	0	0
423	1	0	0	0	0	1	0	0	0	0	0
424	0	0	1	0	0	0	0	1	0	0	0
425	0	0	1	0	0	0	0	1	0	0	0
426	0	1	0	0	0	0	1	0	0	0	0
427	0	0	0	1	0	0	0	0	1	0	0
428	1	0	0	0	0	1	0	0	0	0	0
429	1	0	0	0	0	1	0	0	0	0	0
430	1	0	0	0	0	1	0	0	0	0	0
431	0	0	0	1	0	0	0	0	1	0	0
432	1	0	0	0	0	1	0	0	0	0	0
433	0	1	0	0	0	0	1	0	0	0	0
434	0	0	0	1	0	0	0	0	1	0	0
435	0	1	0	0	0	0	1	0	0	0	0
436	0	1	0	0	0	0	1	0	0	0	0
437	0	0	0	1	0	0	0	0	1	0	0
438	0	0	1	0	0	0	0	1	0	0	0
439	1	0	0	0	0	1	0	0	0	0	0
440	0	1	0	0	0	0	0.992	0.002	0.006	0	0.00278062
441	0	0	0	1	0	0.002	0	0	0.998	0	0.000693648
442	0	0	1	0	0	0	0	1	0	0	0
443	1	0	0	0	0	1	0	0	0	0	0
444	0	1	0	0	0	0	1	0	0	0	0
445	0	1	0	0	0	0	1	0	0	0	0
446	0	0	1	0	0	0	0	1	0	0	0
447	1	0	0	0	0	1	0	0	0	0	0
448	0	0	0	1	0	0	0	0	1	0	0
449	1	0	0	0	0	1	0	0	0	0	0
450	0	0	1	0	0	0	0	1	0	0	0
451	0	0	0	1	0	0	0	0	1	0	0
452	0	0	1	0	0	0	0	1	0	0	0
453	1	0	0	0	0	1	0	0	0	0	0
454	1	0	0	0	0	1	0	0	0	0	0
455	0	1	0	0	0	0	1	0	0	0	0
456	0	1	0	0	0	0	0.998	0	0.002	0	0.000693648
457	1	0	0	0	0	1	0	0	0	0	0
458	0	0	1	0	0	0	0	1	0	0	0
459	0	0	0	1	0	0	0	0	1	0	0
460	1	0	0	0	0	1	0	0	0	0	0
461	0	1	0	0	0	0	1	0	0	0	0
462	0	1	0	0	0	0	1	0	0	0	0
463	0	0	1	0	0	0	0	1	0	0	0
464	0	0	0	1	0	0	0	0	1	0	0
465	0	0	1	0	0	0	0	1	0	0	0
466	1	0	0	0	0	1	0	0	0	0	0
467	0	0	1	0	0	0	0	1	0	0	0
468	0	0	1	0	0	0	0	1	0	0	0
469	0	0	1	0	0	0	0	1	0	0	0
470	1	0	0	0	0	1	0	0	0	0	0
471	1	0	0	0	0	1	0	0	0	0	0
472	1	0	0	0	0	1	0	0	0	0	0
473	0	0	1	0	0	0	0	1	0	0	0
474	0	0	1	0	0	0	0	1	0	0	0
475	0	1	0	0	0	0	0.998	0	0.002	0	0.000693648
476	0	0	1	0	0	0	0	1	0	0	0
477	1	0	0	0	0	1	0	0	0	0	0
478	1	0	0	0	0	1	0	0	0	0	0
479	1	0	0	0	0	1	0	0	0	0	0
480	1	0	0	0	0	1	0	0	0	0	0
481	0	0	1	0	0	0	0	1	0	0	0
482	1	0	0	0	0	1	0	0	0	0	0
483	1	0	0	0	0	1	0	0	0	0	0
484	0	1	0	0	0	0	1	0	0	0	0
485	0	1	0	0	0	0	1	0	0	0	0
486	0	1	0	0	0	0	1	0	0	0	0
487	0	1	0	0	0	0	0.998	0	0.002	0	0.000693648
488	0	0	1	0	0	0	0	0.029	0.971	0	0.627102
489	0	0	1	0	0	0.002	0	0.998	0	0	0.000693648
490	0	1	0	0	0	0.002	0.027	0.001	0.967	0.003	0.630706
491	0	0	1	0	0	0	0.001	0.997	0.002	0	0.00104085
492	1	0	0	0	0	0.987	0.012	0.001	0	0	0.00452672
493	0	0	1	0	0	0.002	0	0.998	0	0	0.000693648
494	0	0	1	0	0	0	0	1	0	0	0
495	0	0	1	0	0	0	0	1	0	0	0
496	0	0	1	0	0	0	0	1	0	0	0
497	1	0	0	0	0	1	0	0	0	0	0
498	0	0	1	0	0	0	0	1	0	0	0
499	0	0	0	1	0	0	0	0	1	0	0
500	0	0	1	0	0	0	0	1	0	0	0
501	1	0	0	0	0	1	0	0	0	0	0
502	1	0	0	0	0	1	0	0	0	0	0
503	1	0	0	0	0	1	0	0	0	0	0
504	0.999	0	0	0.001	0	0.003	0	0	0.997	0	0.67898
505	1	0	0	0	0	1	0	0	0	0	0
506	0.002	0	0.998	0	0	0	0	1	0	0	0.000693648
507	1	0	0	0	0	1	0	0	0	0	0
508	1	0	0	0	0	1	0	0	0	0	0
509	0	1	0	0	0	0	1	0	0	0	0
510	0	1	0	0	0	0	1	0	0	0	0
511	0	0	0	1	0	0	0	0	1	0	0
512	0	0	1	0	0	0	0	1	0	0	0
513	1	0	0	0	0	1	0	0	0	0	0
514	1	0	0	0	0	1	0	0	0	0	0
515	1	0	0	0	0	1	0	0	0	0	0
516	0	1	0	0	0	0	1	0	0	0	0
517	0	1	0	0	0	0	1	0	0	0	0
518	0	0	1	0	0	0.002	0	0.998	0	0	0.000693648
519	0	0	0	1	0	0	0	0	1	0	0
520	0	0	1	0	0	0.143	0	0.857	0	0	0.0523157
521	0	0	0	1	0	0	0.002	0	0.998	0	0.000693648
522	1	0	0	0	0	0.891	0	0.109	0	0	0.0393481
523	0	1	0	0	0	0	1	0	0	0	0
524	0	0	1	0	0	0.005	0	0.993	0.002	0	0.00243216
525	0	0	0	1	0	0	0.002	0	0.998	0	0.000693648
526	1	0	0	0	0	1	0	0	0	0	0
527	0	1	0	0	0	0	1	0	0	0	0
528	1	0	0	0	0	1	0	0	0	0	0
529	1	0	0	0	0	1	0	0	0	0	0
530	0	0	1	0	0	0	0	1	0	0	0
531	0	1	0	0	0	0	1	0	0	0	0
532	1	0	0	0	0	0.998	0	0.002	0	0	0.000693648
533	0	0	1	0	0	0	0	1	0	0	0
534	0	0	0	1	0	0	0	0	1	0	0
535	0	0	1	0	0	0.725	0.006	0.269	0	0	0.365386
536	0	0	1	0	0	0	0	1	0	0	0
537	0	0	1	0	0	0	0	1	0	0	0
538	1	0	0	0	0	1	0	0	0	0	0
539	0	0	1	0	0	0	0	1	0	0	0
540	0	1	0	0	0	0	1	0	0	0	0
541	0	1	0	0	0	0.004	0.996	0	0	0	0.0013883
542	0	0	0	1	0	0	0.352	0	0.648	0	0.140936
543	0.069	0.925	0	0.006	0	0.071	0.248	0.155	0.526	0	0.325658
544	0.001	0.061	0	0.178	0.76	0.073	0.039	0.012	0.182	0.694	0.029137
545	0.001	0.01	0.001	0.986	0.002	0.082	0.011	0.017	0.414	0.476	0.249737
546	0.002	0	0.001	0.997	0	0.145	0	0.042	0.385	0.428	0.27668
547	0.009	0	0	0.991	0	0.289	0.003	0.002	0.352	0.354	0.286692
548	0.927	0	0.069	0.004	0	0.519	0.013	0.059	0.372	0.037	0.165935
549	0.002	0.001	0.006	0.991	0	0.363	0.294	0.2	0.116	0.027	0.48435
550	0.004	0	0.927	0.069	0	0.248	0.034	0.592	0.082	0.044	0.123002
551	0.06	0	0.94	0	0	0.225	0	0.728	0.003	0.044	0.0484788
552	0	0	0.999	0	0.001	0	0	0.882	0.004	0.114	0.0401925
553	0	0	0.999	0	0.001	0	0	0.887	0	0.113	0.0383072
554	0	0	0	0.999	0.001	0	0	0	0.887	0.113	0.0383072
555	0	0	0.999	0	0.001	0	0	0.887	0	0.113	0.0383072
556	0.999	0	0	0	0.001	0.887	0	0	0	0.113	0.0383072
557	0	0.999	0	0	0.001	0	0.887	0	0	0.113	0.0383072
558	0	0	0	0.999	0.001	0	0	0.006	0.881	0.113	0.0405757
559	0	0	0.999	0	0.001	0	0	0.887	0	0.113	0.0383072
560	0	0.999	0	0	0.001	0	0.887	0	0	0.113	0.0383072
561	0	0	0.999	0	0.001	0	0	0.887	0	0.113	0.0383072
562	0	0	0	0.999	0.001	0	0	0	0.887	0.113	0.0383072
563	0.999	0	0	0	0.001	0.885	0	0.002	0	0.113	0.0390622
564	0	0.999	0	0	0.001	0	0.887	0	0	0.113	0.0383072
565	0	0.999	0	0	0.001	0	0.887	0	0	0.113	0.0383072
566	0	0	0	0.999	0.001	0	0	0	0.887	0.113	0.0383072
567	0	0	0	0.999	0.001	0	0	0	0.887	0.113	0.0383072
568	0	0	0	0.999	0.001	0	0	0	0.887	0.113	0.0383072
569	0	0	0	0.999	0.001	0	0	0	0.887	0.113	0.0383072
570	0	0	0.999	0	0.001	0	0	0.887	0	0.113	0.0383072
571	0	0	0	0.999	0.001	0	0.006	0	0.881	0.113	0.0405757
572	0.999	0	0	0	0.001	0.887	0	0	0	0.113	0.0383072
573	0	0	0	0.999	0.001	0	0	0	0.887	0.113	0.0383072
574	0.999	0	0	0	0.001	0.887	0	0	0	0.113	0.0383072
575	0.999	0	0	0	0.001	0.887	0	0	0	0.113	0.0383072
576	0	0	0	0.999	0.001	0	0	0	0.887	0.113	0.0383072
577	0	0	0.999	0	0.001	0	0	0.887	0	0.113	0.0383072
578	0	0	0.999	0	0.001	0.002	0	0.885	0	0.113	0.0390622
579	0	0	0.999	0	0.001	0	0	0.887	0	0.113	0.0383072
580	0	0	0	0.999	0.001	0	0.003	0	0.884	0.113	0.0394401
581	0	0.999	0	0	0.001	0	0.887	0	0	0.113	0.0383072
582	0.999	0	0	0	0.001	0.885	0	0	0.002	0.113	0.0390622
583	0	0	0.999	0	0.001	0.002	0	0.885	0	0.113	0.0390622
584	0	0.999	0	0	0.001	0	0.883	0.004	0	0.113	0.0398184
585	0	0	0.999	0	0.001	0	0	0.887	0	0.113	0.0383072
586	0.999	0	0	0	0.001	0.887	0	0	0	0.113	0.0383072
587	0	0.999	0	0	0.001	0	0.862	0.025	0	0.113	0.0478315
588	0	0	0	0.999	0.001	0	0	0	0.887	0.113	0.0383072
589	0	0	0	0.999	0.001	0	0	0	0.887	0.113	0.0383072
590	0.999	0	0	0	0.001	0.887	0	0	0	0.113	0.0383072
591	0	0	0	0.999	0.001	0	0.521	0	0.366	0.113	0.293481
592	0.999	0	0	0	0.001	0.368	0.002	0	0.517	0.113	0.292167
593	0	0	0	0.999	0.001	0	0.008	0.38	0.499	0.113	0.213648
594	0	0	0	0.999	0.001	0	0	0	0.887	0.113	0.0383072
595	0	0.938	0	0.061	0.001	0.096	0.619	0.001	0.171	0.113	0.100294
596	0.008	0	0	0.991	0.001	0.17	0.004	0	0.713	0.113	0.0947912
597	0	0	0.999	0	0.001	0	0.002	0.885	0	0.113	0.0390622
598	0	0	0	0.999	0.001	0	0.076	0	0.811	0.113	0.0678737
599	0.991	0	0.008	0	0.001	0.444	0	0.443	0	0.113	0.226325
600	0	0	0.999	0	0.001	0	0	0.887	0	0.113	0.0383072
601	0	0.999	0	0	0.001	0	0.887	0	0	0.113	0.0383072
602	0.991	0	0.008	0	0.001	0.597	0	0.29	0	0.113	0.146202
603	0.999	0	0	0	0.001	0.887	0	0	0	0.113	0.0383072
604	0	0	0.999	0	0.001	0	0	0.887	0	0.113	0.0383072
605	0	0.008	0.991	0	0.001	0	0.324	0.563	0	0.113	0.162706
606	0	0	0	0.999	0.001	0	0.007	0	0.88	0.113	0.0409549
607	0	0	0	0.999	0.001	0	0	0	0.887	0.113	0.0383072
608	0.999	0	0	0	0.001	0.887	0	0	0	0.113	0.0383072
609	0.999	0	0	0	0.001	0.887	0	0	0	0.113	0.0383072
610	0	0.999	0	0	0.001	0	0.721	0.166	0	0.113	0.105457
611	0	0.999	0	0	0.001	0	0.884	0.001	0.002	0.113	0.0394401
612	0	0	0.999	0	0.001	0	0	0.759	0.002	0.239	0.0888483
613	0.028	0	0	0.971	0.001	0.199	0.002	0.125	0.56	0.114	0.1452
614	0.999	0	0	0	0.001	0.639	0	0	0.248	0.113	0.142536
615	0	0	0	0.999	0.001	0.007	0	0.004	0.876	0.113	0.0424744
616	0.999	0	0	0	0.001	0.884	0	0.002	0.001	0.113	0.0394401
617	0	0	0.999	0	0.001	0.002	0.001	0.884	0	0.113	0.0394401
618	0	0	0.999	0	0.001	0	0.037	0.721	0.128	0.114	0.105453
619	0	0	0.999	0	0.001	0	0	0.887	0	0.113	0.0383072
620	0	0	0.999	0	0.001	0.001	0	0.846	0.04	0.113	0.0540286
621	0.999	0	0	0	0.001	0.887	0	0	0	0.113	0.0383072
622	0	0	0.999	0	0.001	0	0	0.886	0.001	0.113	0.0386846
623	0	0.991	0.008	0	0.001	0	0.556	0.331	0	0.113	0.166189
624	0	0.999	0	0	0.001	0	0.887	0	0	0.113	0.0383072
625	0	0	0.999	0	0.001	0	0	0.887	0	0.113	0.0383072
626	0.008	0.839	0	0.152	0.001	0.107	0.001	0	0.779	0.113	0.464727
627	0.999	0	0	0	0.001	0.887	0	0	0	0.113	0.0383072
628	0	0	0.999	0	0.001	0	0	0.887	0	0.113	0.0383072
629	0	0.008	0.991	0	0.001	0.006	0.006	0.875	0	0.113	0.0405986
630	0	0	0.999	0	0.001	0	0	0.887	0	0.113	0.0383072
631	0.999	0	0	0	0.001	0.887	0	0	0	0.113	0.0383072
632	0.999	0	0	0	0.001	0.887	0	0	0	0.113	0.0383072
633	0.999	0	0	0	0.001	0.887	0	0	0	0.113	0.0383072
634	0	0.991	0.008	0	0.001	0	0.875	0.006	0.006	0.113	0.0405986
635	0	0.999	0	0	0.001	0	0.887	0	0	0.113	0.0383072
636	0	0	0.999	0	0.001	0	0	0.887	0	0.113	0.0383072
637	0.999	0	0	0	0.001	0.887	0	0	0	0.113	0.0383072
638	0	0	0.999	0	0.001	0	0	0.887	0	0.113	0.0383072
639	0	0	0	0.999	0.001	0	0	0	0.887	0.113	0.0383072
640	0	0.999	0	0	0.001	0.003	0.873	0.007	0.004	0.113	0.0436173
641	0	0	0	0.999	0.001	0	0.007	0	0.88	0.113	0.0409549
642	0	0	0	0.999	0.001	0	0	0.089	0.798	0.113	0.0731209
643	0.999	0	0	0	0.001	0.887	0	0	0	0.113	0.0383072
644	0.999	0	0	0	0.001	0.887	0	0	0	0.113	0.0383072
645	0	0.991	0	0.008	0.001	0.079	0.283	0	0.525	0.113	0.332162
646	0.008	0	0	0.991	0.001	0.53	0	0	0.356	0.114	0.280529
647	0	0	0.999	0	0.001	0.001	0	0.886	0	0.113	0.0386846
648	0	0	0.999	0	0.001	0	0.008	0.877	0.002	0.113	0.0420941
649	0	0	0.999	0	0.001	0	0	0.887	0	0.113	0.0383072
650	0	0.999	0	0	0.001	0	0.887	0	0	0.113	0.0383072
651	0	0	0.999	0	0.001	0	0	0.887	0	0.113	0.0383072
652	0	0	0	0.999	0.001	0.014	0.093	0	0.78	0.113	0.0804839
653	0	0.04	0	0.959	0.001	0.089	0	0	0.727	0.184	0.113722
654	0.952	0	0	0.047	0.001	0.299	0	0	0.588	0.113	0.262507
655	0.999	0	0	0	0.001	0.887	0	0	0	0.113	0.0383072
656	0	0	0.999	0	0.001	0	0	0.887	0	0.113	0.0383072
657	0	0	0	0.999	0.001	0	0	0	0.887	0.113	0.0383072
658	0	0.008	0	0.991	0.001	0.008	0.436	0	0.443	0.113	0.226975
659	0	0	0.999	0	0.001	0.007	0	0.878	0.002	0.113	0.0417141
660	0	0.999	0	0	0.001	0	0.882	0.002	0.003	0.113	0.0401969
661	0.991	0	0	0.008	0.001	0.713	0	0.004	0.17	0.113	0.0947912
662	0.058	0	0.941	0	0.001	0.166	0.001	0.624	0.096	0.113	0.100001
663	0	0	0.999	0	0.001	0.005	0	0.882	0	0.113	0.0401969
664	0	0	0.999	0	0.001	0.078	0.38	0.426	0.001	0.115	0.255669
665	0	0	0	0.999	0.001	0.52	0	0.002	0.365	0.113	0.29414
666	0.999	0	0	0	0.001	0.367	0	0.518	0.002	0.113	0.292824
667	0	0	0	0.999	0.001	0.001	0	0	0.886	0.113	0.0386846
668	0.999	0	0	0	0.001	0.887	0	0	0	0.113	0.0383072
669	0	0	0.999	0	0.001	0	0	0.887	0	0.113	0.0383072
670	0.999	0	0	0	0.001	0.887	0	0	0	0.113	0.0383072
671	0	0.999	0	0	0.001	0	0.887	0	0	0.113	0.0383072
672	0	0.999	0	0	0.001	0	0.885	0.002	0	0.113	0.0390622
673	0	0.999	0	0	0.001	0	0.887	0	0	0.113	0.0383072
674	0	0	0.999	0	0.001	0	0	0.887	0	0.113	0.0383072
675	0.999	0	0	0	0.001	0.887	0	0	0	0.113	0.0383072
676	0.999	0	0	0	0.001	0.887	0	0	0	0.113	0.0383072
677	0.999	0	0	0	0.001	0.887	0	0	0	0.113	0.0383072
678	0	0.999	0	0	0.001	0	0.887	0	0	0.113	0.0383072
679	0	0.999	0	0	0.001	0	0.887	0	0	0.113	0.0383072
680	0	0.991	0.008	0	0.001	0.011	0.196	0.678	0.002	0.113	0.402571
681	0	0	0.999	0	0.001	0.006	0	0.879	0.002	0.113	0.0413343
682	0	0	0.999	0	0.001	0.02	0	0.863	0.004	0.113	0.0474468
683	0	0.008	0	0.991	0.001	0	0.444	0	0.443	0.113	0.226903
684	0	0	0.999	0	0.001	0	0	0.887	0	0.113	0.0383072
685	0.999	0	0	0	0.001	0.887	0	0	0	0.113	0.0383072
686	0	0	0	0.999	0.001	0	0	0	0.887	0.113	0.0383072
687	0	0.999	0	0	0.001	0	0.887	0	0	0.113	0.0383072
688	0	0	0	0.999	0.001	0	0	0	0.887	0.113	0.0383072
689	0.999	0	0	0	0.001	0.887	0	0	0	0.113	0.0383072
690	0	0	0.991	0.008	0.001	0	0.005	0.209	0.673	0.113	0.391069
691	0	0.999	0	0	0.001	0	0.885	0	0.002	0.113	0.0390622
692	0	0.999	0	0	0.001	0	0.887	0	0	0.113	0.0383072
693	0.999	0	0	0	0.001	0.879	0	0	0.008	0.113	0.0413343
694	0	0	0	0.999	0.001	0	0	0	0.887	0.113	0.0383072
695	0	0	0.999	0	0.001	0	0	0.887	0	0.113	0.0383072
696	0	0	0.999	0	0.001	0.023	0.004	0.86	0	0.113	0.0486017
697	0	0	0.999	0	0.001	0	0.62	0.267	0	0.113	0.364193
698	0	0.999	0	0	0.001	0	0.887	0	0	0.113	0.0383072
699	0.999	0	0	0	0.001	0.887	0	0	0	0.113	0.0383072
700	0	0	0.999	0	0.001	0	0	0.887	0	0.113	0.0383072
701	0	0	0.999	0	0.001	0	0	0.887	0	0.113	0.0383072
702	0	0	0	0.999	0.001	0.001	0	0.623	0.263	0.113	0.367318
703	0	0	0	0.999	0.001	0	0	0	0.887	0.113	0.0383072
704	0	0	0.999	0	0.001	0	0	0.887	0	0.113	0.0383072
705	0.999	0	0	0	0.001	0.887	0	0	0	0.113	0.0383072
706	0.999	0	0	0	0.001	0.887	0	0	0	0.113	0.0383072
707	0	0	0.999	0	0.001	0.006	0	0.881	0	0.113	0.0405757
708	0	0	0.999	0	0.001	0	0.015	0.844	0.028	0.113	0.054809
709	0	0	0	0.999	0.001	0.003	0.007	0.019	0.858	0.113	0.0493732
710	0	0	0	0.999	0.001	0.002	0.007	0.596	0.282	0.113	0.352683
711	0.008	0	0.991	0	0.001	0.058	0.044	0.782	0.003	0.113	0.0697918
712	0	0	0.999	0	0.001	0.052	0.027	0.807	0.001	0.113	0.069482
713	0	0	0.999	0	0.001	0	0	0.887	0	0.113	0.0383072
714	0	0	0	0.999	0.001	0	0	0	0.887	0.113	0.0383072
715	0.999	0	0	0	0.001	0.887	0	0	0	0.113	0.0383072
716	0.999	0	0	0	0.001	0.887	0	0	0	0.113	0.0383072
717	0	0.999	0	0	0.001	0.076	0.379	0.004	0.428	0.113	0.285009
718	0.999	0	0	0	0.001	0.882	0	0	0.005	0.113	0.0401969
719	0	0.999	0	0	0.001	0	0.807	0.028	0.052	0.113	0.069482
720	0	0	0	0.999	0.001	0.003	0.583	0.044	0.257	0.113	0.37205
721	0.991	0	0.008	0	0.001	0.273	0.453	0.016	0.145	0.113	0.352882
722	0.999	0	0	0	0.001	0.856	0.021	0.008	0.002	0.113	0.0501459
723	0	0.999	0	0	0.001	0.028	0.842	0.015	0.002	0.113	0.0555906
724	0	0	0	0.999	0.001	0	0.002	0	0.885	0.113	0.0390622
725	0	0	0.999	0	0.001	0	0	0.887	0	0.113	0.0383072
726	0	0	0.999	0	0.001	0	0	0.887	0	0.113	0.0383072
727	0.999	0	0	0	0.001	0.887	0	0	0	0.113	0.0383072
728	0	0	0.999	0	0.001	0	0	0.887	0	0.113	0.0383072
729	0	0	0.999	0	0.001	0	0	0.887	0	0.113	0.0383072
730	0.999	0	0	0	0.001	0.263	0.623	0	0.001	0.113	0.367318
731	0	0.999	0	0	0.001	0	0.887	0	0	0.113	0.0383072
732	0	0.999	0	0	0.001	0	0.887	0	0	0.113	0.0383072
733	0	0	0.999	0	0.001	0	0	0.887	0	0.113	0.0383072
734	0.999	0	0	0	0.001	0.887	0	0	0	0.113	0.0383072
735	0.999	0	0	0	0.001	0.887	0	0	0	0.113	0.0383072
736	0	0.999	0	0	0.001	0	0.887	0	0	0.113	0.0383072
737	0	0.999	0	0	0.001	0	0.887	0	0	0.113	0.0383072
738	0	0	0.999	0	0.001	0	0.608	0.279	0	0.113	0.354959
739	0.999	0	0	0	0.001	0.833	0	0.052	0.002	0.113	0.059124
740	0	0.999	0	0	0.001	0	0.834	0.004	0.049	0.113	0.0587301
741	0	0	0	0.999	0.001	0.002	0.007	0.065	0.813	0.113	0.0670715
742	0.999	0	0	0	0.001	0.233	0.001	0.459	0.194	0.113	0.391552
743	0.991	0.008	0	0	0.001	0.38	0.039	0.437	0.031	0.113	0.274936
744	0	0.008	0	0.991	0.001	0	0.144	0.081	0.662	0.113	0.118205
745	0	0	0.999	0	0.001	0	0	0.887	0	0.113	0.0383072
746	0	0	0	0.999	0.001	0	0.002	0.002	0.883	0.113	0.0398184
747	0	0	0	0.999	0.001	0	0	0	0.887	0.113	0.0383072
748	0	0	0.999	0	0.001	0	0	0.886	0.001	0.113	0.0386846
749	0.999	0	0	0	0.001	0.859	0.028	0	0	0.113	0.0489873
750	0.999	0	0	0	0.001	0.887	0	0	0	0.113	0.0383072
751	0.999	0	0	0	0.001	0.887	0	0	0	0.113	0.0383072
752	0.999	0	0	0	0.001	0.887	0	0	0	0.113	0.0383072
753	0.991	0	0.008	0	0.001	0.664	0.079	0.144	0	0.113	0.117291
754	0	0	0	0.999	0.001	0.003	0.461	0.019	0.404	0.113	0.269164
755	0	0	0	0.999	0.001	0.011	0.459	0.183	0.234	0.113	0.390721
756	0.999	0	0	0	0.001	0.812	0.063	0.006	0.006	0.113	0.0674724
757	0	0	0.999	0	0.001	0	0.003	0.831	0.053	0.113	0.0599128
758	0	0.999	0	0	0.001	0	0.278	0.609	0	0.113	0.355721
759	0	0	0.999	0	0.001	0	0	0.887	0	0.113	0.0383072
760	0	0	0.999	0	0.001	0	0	0.887	0	0.113	0.0383072
761	0.999	0	0	0	0.001	0.887	0	0	0	0.113	0.0383072
762	0	0	0	0.999	0.001	0	0	0	0.887	0.113	0.0383072
763	0	0	0.999	0	0.001	0	0	0.887	0	0.113	0.0383072
764	0.999	0	0	0	0.001	0.887	0	0	0	0.113	0.0383072
765	0	0.999	0	0	0.001	0	0.267	0.62	0	0.113	0.364193
766	0	0.011	0	0.988	0.001	0	0.67	0.004	0.213	0.113	0.381488
767	0	0	0	0.999	0.001	0	0	0	0.887	0.113	0.0383072
768	0	0	0.999	0	0.001	0	0	0.887	0	0.113	0.0383072
769	0	0	0	0.999	0.001	0.007	0	0	0.88	0.113	0.0409549
770	0	0	0.999	0	0.001	0	0	0.887	0	0.113	0.0383072
771	0	0	0.999	0	0.001	0.002	0	0.885	0	0.113	0.0390622
772	0.008	0.991	0	0	0.001	0.673	0.207	0.006	0.001	0.113	0.392821
773	0	0	0	0.999	0.001	0	0	0	0.887	0.113	0.0383072
774	0	0.008	0.991	0	0.001	0.608	0.106	0.173	0	0.113	0.431173
775	0	0	0.999	0	0.001	0	0	0.887	0	0.113	0.0383072
776	0	0	0.999	0	0.001	0	0	0.887	0	0.113	0.0383072
777	0.008	0	0.991	0	0.001	0.616	0	0.271	0	0.113	0.340654
778	0	0	0.999	0	0.001	0	0	0.887	0	0.113	0.0383072
779	0	0	0	0.999	0.001	0	0	0	0.887	0.113	0.0383072
780	0	0	0.999	0	0.001	0	0	0.887	0	0.113	0.0383072
781	0.999	0	0	0	0.001	0.887	0	0	0	0.113	0.0383072
782	0.999	0	0	0	0.001	0.887	0	0	0	0.113	0.0383072
783	0.999	0	0	0	0.001	0.887	0	0	0	0.113	0.0383072
784	0	0	0.999	0	0.001	0.203	0	0.629	0.055	0.113	0.147267
785	0	0	0.999	0	0.001	0	0	0.883	0.004	0.113	0.0398184
786	0	0.999	0	0	0.001	0	0.887	0	0	0.113	0.0383072
787	0	0.991	0	0.008	0.001	0	0.245	0	0.642	0.113	0.360998
788	0.999	0	0	0	0.001	0.887	0	0	0	0.113	0.0383072
789	0.999	0	0	0	0.001	0.887	0	0	0	0.113	0.0383072
790	0	0	0	0.999	0.001	0.018	0	0	0.869	0.113	0.0451454
791	0	0.999	0	0	0.001	0	0.887	0	0	0.113	0.0383072
792	0.999	0	0	0	0.001	0.629	0	0.258	0	0.113	0.147267
793	0.999	0	0	0	0.001	0.887	0	0	0	0.113	0.0383072
794	0.991	0	0.008	0	0.001	0.45	0	0.437	0	0.113	0.222873
795	0	0.999	0	0	0.001	0	0.788	0.002	0.097	0.113	0.0771973
796	0	0.991	0	0.008	0.001	0.078	0.738	0	0.071	0.113	0.0873938
797	0	0.008	0.991	0	0.001	0.002	0.68	0.185	0.02	0.113	0.412597
798	0	0	0.999	0	0.001	0	0.016	0.871	0	0.113	0.0443808
799	0	0	0.999	0	0.001	0	0	0.887	0	0.113	0.0383072
800	0.999	0	0	0	0.001	0.826	0	0	0.061	0.113	0.0618905
801	0	0	0.999	0	0.001	0	0	0.887	0	0.113	0.0383072
802	0.999	0	0	0	0.001	0.887	0	0	0	0.113	0.0383072
803	0	0	0	0.999	0.001	0	0	0	0.887	0.113	0.0383072
804	0.999	0	0	0	0.001	0.887	0	0	0	0.113	0.0383072
805	0	0	0.999	0	0.001	0	0	0.887	0	0.113	0.0383072
806	0	0.999	0	0	0.001	0	0.887	0	0	0.113	0.0383072
807	0	0	0	0.999	0.001	0	0	0	0.887	0.113	0.0383072
808	0	0	0.999	0	0.001	0	0.003	0.884	0	0.113	0.0394401
809	0	0	0.999	0	0.001	0	0	0.887	0	0.113	0.0383072
810	0	0	0	0.999	0.001	0	0	0	0.887	0.113	0.0383072
811	0	0	0	0.999	0.001	0.003	0	0	0.884	0.113	0.0394401
812	0	0.999	0	0	0.001	0	0.887	0	0	0.113	0.0383072
813	0	0	0	0.999	0.001	0	0	0	0.887	0.113	0.0383072
814	0	0.999	0	0	0.001	0	0.887	0	0	0.113	0.0383072
815	0	0.999	0	0	0.001	0	0.886	0	0.001	0.113	0.0386846
816	0	0.991	0	0.008	0.001	0	0.795	0	0.092	0.113	0.0627506
817	0	0.999	0	0	0.001	0	0.887	0	0	0.113	0.0383072
818	0	0	0.999	0	0.001	0	0	0.887	0	0.113	0.0383072
819	0.999	0	0	0	0.001	0.887	0	0	0	0.113	0.0383072
820	0.999	0	0	0	0.001	0.887	0	0	0	0.113	0.0383072
821	0.999	0	0	0	0.001	0.887	0	0	0	0.113	0.0383072
822	0	0	0.999	0	0.001	0.005	0	0.158	0.724	0.113	0.459651
823	0	0.999	0	0	0.001	0.497	0.377	0.013	0	0.113	0.286302
824	0	0	0	0.999	0.001	0	0.013	0.223	0.651	0.113	0.136922
825	0.999	0	0	0	0.001	0.663	0.224	0	0	0.113	0.131376
826	0	0	0	0.999	0.001	0	0	0	0.887	0.113	0.0383072
827	0	0	0	0.999	0.001	0	0	0	0.887	0.113	0.0383072
828	0	0	0	0.999	0.001	0	0	0.151	0.736	0.113	0.0989813
829	0.999	0	0	0	0.001	0.887	0	0	0	0.113	0.0383072
830	0	0	0.999	0	0.001	0	0	0.887	0	0.113	0.0383072
831	0	0	0.999	0	0.001	0	0	0.887	0	0.113	0.0383072
832	0	0	0	0.999	0.001	0	0	0.224	0.663	0.113	0.131376
833	0.999	0	0	0	0.001	0.651	0.223	0.013	0	0.113	0.136922
834	0	0	0.999	0	0.001	0	0.013	0.377	0.497	0.113	0.286302
835	0	0.999	0	0	0.001	0.724	0.158	0	0.005	0.113	0.459651
836	0	0	0.999	0	0.001	0	0	0.887	0	0.113	0.0383072
837	0	0.999	0	0	0.001	0	0.887	0	0	0.113	0.0383072
838	0	0.999	0	0	0.001	0	0.886	0.001	0	0.113	0.0386846
839	0	0	0	0.999	0.001	0	0	0	0.887	0.113	0.0383072
840	0	0.999	0	0	0.001	0	0.829	0	0.058	0.113	0.0607029
841	0.008	0	0.991	0	0.001	0.669	0	0.218	0	0.113	0.383307
842	0	0	0	0.999	0.001	0.287	0.263	0.243	0.094	0.113	0.530054
843	0	0	0.999	0	0.001	0.099	0	0.788	0	0.113	0.0771973
844	0.991	0	0	0.008	0.001	0.049	0.136	0.317	0.385	0.113	0.57198
845	0.999	0	0	0	0.001	0.373	0	0.327	0.187	0.113	0.288899
846	0	0.989	0	0.002	0.009	0.44	0.037	0.076	0.231	0.216	0.588871
847	0	0	0	0.999	0.001	0.347	0.001	0.023	0.501	0.128	0.212488
848	0	0.999	0	0	0.001	0.154	0.152	0.412	0.168	0.114	0.465669
849	0.999	0	0	0	0.001	0.651	0.117	0.062	0.057	0.113	0.136922
850	0	0.008	0	0.991	0.001	0.021	0.49	0.184	0.074	0.231	0.535082
851	0	0.991	0	0.008	0.001	0.01	0.145	0.004	0.721	0.12	0.451318
852	0	0	0.008	0.991	0.001	0.119	0.078	0.406	0.283	0.114	0.333177
853	0	0	0	0.999	0.001	0.281	0.337	0.079	0.184	0.119	0.434613
854	0.008	0.991	0	0	0.001	0.043	0.582	0.035	0.227	0.113	0.160937
855	0	0	0.999	0	0.001	0.002	0	0.884	0.001	0.113	0.0394401
856	0	0	0.999	0	0.001	0	0	0.887	0	0.113	0.0383072
857	0	0	0.999	0	0.001	0.371	0	0.516	0	0.113	0.204399
858	0	0	0.999	0	0.001	0	0.001	0.886	0	0.113	0.0386846
859	0	0	0.999	0	0.001	0	0.001	0.886	0	0.113	0.0386846
860	0	0	0	0.999	0.001	0	0	0	0.887	0.113	0.0383072
861	0.999	0	0	0	0.001	0.887	0	0	0	0.113	0.0383072
862	0	0	0.999	0	0.001	0.003	0	0.884	0	0.113	0.0394401
863	0.999	0	0	0	0.001	0.886	0	0.001	0	0.113	0.0386846
864	0	0	0.999	0	0.001	0	0	0.887	0	0.113	0.0383072
865	0	0.999	0	0	0.001	0	0.887	0	0	0.113	0.0383072
866	0.999	0	0	0	0.001	0.887	0	0	0	0.113	0.0383072
867	0	0.999	0	0	0.001	0	0.887	0	0	0.113	0.0383072
868	0	0	0	0.999	0.001	0	0	0	0.887	0.113	0.0383072
869	0	0	0.999	0	0.001	0	0	0.887	0	0.113	0.0383072
870	0	0	0	0.999	0.001	0.31	0	0.115	0.462	0.113	0.234458
871	0	0	0	0.999	0.001	0.251	0.023	0	0.613	0.113	0.154938
872	0	0	0	0.999	0.001	0.209	0	0	0.678	0.113	0.124533
873	0	0.999	0	0	0.001	0.144	0.056	0.667	0.02	0.113	0.580831
874	0	0	0.999	0	0.001	0	0	0.887	0	0.113	0.0383072
875	0	0	0.999	0	0.001	0	0	0.887	0	0.113	0.0383072
876	0	0.999	0	0	0.001	0	0.887	0	0	0.113	0.0383072
877	0	0	0	0.999	0.001	0	0	0	0.887	0.113	0.0383072
878	0.999	0	0	0	0.001	0.887	0	0	0	0.113	0.0383072
879	0	0	0.999	0	0.001	0	0	0.887	0	0.113	0.0383072
880	0	0	0.999	0	0.001	0	0	0.887	0	0.113	0.0383072
881	0	0	0.999	0	0.001	0	0	0.884	0	0.116	0.0394271
882	0	0	0.999	0	0.001	0	0.028	0.853	0	0.119	0.0512817
883	0	0.001	0.997	0.001	0.001	0.001	0.393	0.423	0.068	0.115	0.251736
884	0	0.772	0	0.227	0.001	0.005	0.596	0.116	0.169	0.114	0.086729
885	0.001	0.998	0	0	0.001	0.062	0.526	0.026	0.273	0.113	0.196689
886	0.998	0	0	0.001	0.001	0.403	0.011	0.034	0.367	0.185	0.266257
887	0	0.001	0	0.998	0.001	0.474	0.054	0.004	0.314	0.154	0.326628
888	0	0.999	0	0	0.001	0.249	0.613	0.019	0.003	0.116	0.154925
889	0	0.999	0	0	0.001	0.174	0.673	0.034	0	0.119	0.126777
890	0	0.998	0	0	0.002	0.005	0.324	0	0	0.671	0.31824
891	0	0	0.999	0	0.001	0.365	0.056	0.464	0	0.115	0.233299
892	0.227	0	0.772	0	0.001	0.187	0.123	0.573	0.002	0.115	0.0890052
893	0.001	0.998	0	0	0.001	0.07	0.44	0.375	0.001	0.114	0.244855
894	0	0	0	0.999	0.001	0.001	0.172	0.028	0.683	0.116	0.122262
895	0	0	0	0.999	0.001	0	0	0	0.887	0.113	0.0383072
896	0.999	0	0	0	0.001	0.887	0	0	0	0.113	0.0383072
897	0	0.999	0	0	0.001	0	0.887	0	0	0.113	0.0383072
898	0	0.999	0	0	0.001	0	0.887	0	0	0.113	0.0383072
899	0.999	0	0	0	0.001	0.657	0	0.23	0	0.113	0.134141
900	0.999	0	0	0	0.001	0.887	0	0	0	0.113	0.0383072
901	0.04	0.959	0	0	0.001	0.818	0.069	0	0	0.113	0.482931
902	0	0.999	0	0	0.001	0	0.887	0	0	0.113	0.0383072
903	0	0.999	0	0	0.001	0	0.886	0	0.001	0.113	0.0386846
904	0	0	0.999	0	0.001	0.02	0.661	0.056	0.15	0.113	0.580831
905	0.999	0	0	0	0.001	0.466	0	0	0.42	0.114	0.232156
906	0	0	0	0.999	0.001	0.338	0	0.289	0.26	0.113	0.369677
907	0	0	0.999	0	0.001	0.006	0.118	0.442	0.321	0.113	0.246122
908	0	0.999	0	0	0.001	0	0.887	0	0	0.113	0.0383072
909	0.999	0	0	0	0.001	0.887	0	0	0	0.113	0.0383072
910	0.999	0	0	0	0.001	0.887	0	0	0	0.113	0.0383072
911	0.999	0	0	0	0.001	0.887	0	0	0	0.113	0.0383072
912	0	0.999	0	0	0.001	0	0.887	0	0	0.113	0.0383072
913	0	0	0	0.999	0.001	0	0	0	0.887	0.113	0.0383072
914	0.512	0.03	0.457	0	0.001	0.002	0.88	0.002	0.003	0.113	0.611367
915	0	0.999	0	0	0.001	0.002	0.883	0	0.002	0.113	0.0398184
916	0	0	0.999	0	0.001	0	0	0.887	0	0.113	0.0383072
917	0.999	0	0	0	0.001	0.887	0	0	0	0.113	0.0383072
918	0.999	0	0	0	0.001	0.887	0	0	0	0.113	0.0383072
919	0	0	0	0.999	0.001	0	0	0	0.887	0.113	0.0383072
920	0.999	0	0	0	0.001	0.513	0.002	0.372	0	0.113	0.206017
921	0	0.999	0	0	0.001	0	0.887	0	0	0.113	0.0383072
922	0	0.999	0	0	0.001	0.001	0.848	0	0.038	0.113	0.0532495
923	0	0	0.991	0.008	0.001	0.203	0.034	0.606	0.044	0.113	0.149075
924	0.999	0	0	0	0.001	0.173	0.082	0.356	0.275	0.114	0.445011
925	0.991	0.008	0	0	0.001	0.291	0.388	0.074	0.134	0.113	0.327386
926	0.009	0	0.99	0	0.001	0.718	0.006	0.149	0.014	0.113	0.445117
927	0.998	0	0	0	0.002	0.332	0.001	0.004	0.002	0.661	0.312667
928	0.991	0	0.008	0	0.001	0.278	0.171	0.413	0.025	0.113	0.336892
929	0	0	0	0.999	0.001	0.078	0.038	0.239	0.532	0.113	0.195863
930	0	0	0.999	0	0.001	0.143	0.036	0.17	0.538	0.113	0.447896
931	0	0.008	0	0.991	0.001	0.172	0.22	0.25	0.224	0.134	0.382517
932	0	0	0.008	0.991	0.001	0.247	0.129	0.128	0.21	0.286	0.396273
933	0.999	0	0	0	0.001	0.488	0.002	0.054	0.343	0.113	0.219735
934	0	0	0.008	0.991	0.001	0.184	0.329	0.263	0.111	0.113	0.492252
935	0	0.999	0	0	0.001	0	0.775	0.003	0.109	0.113	0.0825497
936	0.999	0	0	0	0.001	0.091	0.244	0.258	0.293	0.114	0.533752
937	0	0.991	0	0.008	0.001	0	0.225	0.002	0.658	0.115	0.377414
938	0	0	0.999	0	0.001	0.058	0	0.829	0	0.113	0.0607029
939	0	0	0.999	0	0.001	0	0	0.887	0	0.113	0.0383072
940	0	0	0.999	0	0.001	0	0.001	0.886	0	0.113	0.0386846
941	0.999	0	0	0	0.001	0.887	0	0	0	0.113	0.0383072
942	0	0	0.999	0	0.001	0	0	0.887	0	0.113	0.0383072
943	0.999	0	0	0	0.001	0.235	0	0	0.652	0.113	0.389891
944	0	0.999	0	0	0.001	0	0.865	0.022	0	0.113	0.0466784
945	0.999	0	0	0	0.001	0.887	0	0	0	0.113	0.0383072
946	0	0.999	0	0	0.001	0	0.171	0.716	0	0.113	0.446933
947	0.999	0	0	0	0.001	0.813	0	0.032	0.042	0.113	0.0670715
948	0	0.999	0	0	0.001	0	0.877	0.009	0	0.114	0.0420897
949	0	0	0.999	0	0.001	0.013	0.126	0.144	0.604	0.113	0.473865
950	0	0	0.999	0	0.001	0.615	0.005	0.259	0.008	0.113	0.370466
951	0	0.999	0	0	0.001	0.005	0.821	0	0.061	0.113	0.0638765
952	0	0	0.999	0	0.001	0.002	0	0.885	0	0.113	0.0390622
953	0	0	0.999	0	0.001	0.212	0	0.674	0.001	0.113	0.126348
954	0	0	0.999	0	0.001	0	0	0.887	0	0.113	0.0383072
955	0	0	0	0.999	0.001	0.016	0.087	0.205	0.579	0.113	0.171675
956	0	0	0.999	0	0.001	0	0	0.887	0	0.113	0.0383072
957	0	0.999	0	0	0.001	0.645	0.242	0	0	0.113	0.384128
958	0	0	0	0.999	0.001	0	0	0.002	0.885	0.113	0.0390622
959	0.999	0	0	0	0.001	0.887	0	0	0	0.113	0.0383072
960	0.999	0	0	0	0.001	0.886	0	0.001	0	0.113	0.0386846
961	0	0.999	0	0	0.001	0.003	0.3	0.584	0	0.113	0.33928
962	0	0	0.999	0	0.001	0.309	0.205	0.357	0.016	0.113	0.299445
963	0	0	0	0.999	0.001	0	0	0	0.887	0.113	0.0383072
964	0	0.999	0	0	0.001	0	0.82	0	0.067	0.113	0.0642747
965	0	0.999	0	0	0.001	0	0.885	0	0.002	0.113	0.0390622
966	0	0	0.999	0	0.001	0.061	0	0.821	0.005	0.113	0.0638765
967	0	0	0	0.999	0.001	0.007	0	0.006	0.874	0.113	0.0432361
968	0	0.999	0	0	0.001	0.209	0.143	0.526	0.009	0.113	0.474902
969	0	0	0.999	0	0.001	0	0.007	0.877	0.003	0.113	0.0420941
970	0	0	0	0.999	0.001	0.041	0.032	0.001	0.813	0.113	0.0670715
971	0	0	0.999	0	0.001	0	0.716	0.171	0	0.113	0.446933
972	0.999	0	0	0	0.001	0.036	0	0.851	0	0.113	0.612143
973	0.999	0	0	0	0.001	0.887	0	0	0	0.113	0.0383072
974	0.008	0	0.991	0	0.001	0.025	0	0.862	0	0.113	0.0411887
975	0.999	0	0	0	0.001	0.887	0	0	0	0.113	0.0383072
976	0	0	0.999	0	0.001	0	0	0.887	0	0.113	0.0383072
977	0	0	0.999	0	0.001	0	0	0.887	0	0.113	0.0383072
978	0	0	0.999	0	0.001	0	0	0.887	0	0.113	0.0383072
979	0.999	0	0	0	0.001	0.284	0.001	0.602	0	0.113	0.351172
980	0.999	0	0	0	0.001	0.887	0	0	0	0.113	0.0383072
981	0.999	0	0	0	0.001	0.887	0	0	0	0.113	0.0383072
982	0	0.999	0	0	0.001	0	0.872	0.015	0	0.113	0.0439989
983	0.999	0	0	0	0.001	0.887	0	0	0	0.113	0.0383072
984	0.999	0	0	0	0.001	0.33	0	0.557	0	0.113	0.317851
985	0	0.999	0	0	0.001	0	0.887	0	0	0.113	0.0383072
986	0	0.999	0	0	0.001	0	0.887	0	0	0.113	0.0383072
987	0	0.999	0	0	0.001	0	0.887	0	0	0.113	0.0383072
988	0.999	0	0	0	0.001	0.887	0	0	0	0.113	0.0383072
989	0	0	0.999	0	0.001	0	0	0.887	0	0.113	0.0383072
990	0.999	0	0	0	0.001	0.887	0	0	0	0.113	0.0383072
991	0	0.999	0	0	0.001	0	0.887	0	0	0.113	0.0383072
992	0	0.999	0	0	0.001	0	0.887	0	0	0.113	0.0383072
993	0	0	0.999	0	0.001	0.172	0	0.714	0.001	0.113	0.10851
994	0	0.991	0	0.008	0.001	0.089	0.775	0	0.023	0.113	0.0760028
995	0	0.999	0	0	0.001	0	0.887	0	0	0.113	0.0383072
996	0.999	0	0	0	0.001	0.832	0	0	0.055	0.113	0.0595182
997	0	0	0.999	0	0.001	0	0	0.887	0	0.113	0.0383072
998	0	0.999	0	0	0.001	0	0.887	0	0	0.113	0.0383072
999	0	0	0	0.999	0.001	0	0	0	0.887	0.113	0.0383072
1000	0.999	0	0	0	0.001	0.887	0	0	0	0.113	0.0383072
1001	0.999	0	0	0	0.001	0.887	0	0	0	0.113	0.0383072
1002	0	0	0.999	0	0.001	0	0	0.887	0	0.113	0.0383072
1003	0	0	0.999	0	0.001	0	0	0.887	0	0.113	0.0383072
1004	0	0	0	0.999	0.001	0	0	0	0.887	0.113	0.0383072
1005	0	0.999	0	0	0.001	0	0.887	0	0	0.113	0.0383072
1006	0	0.999	0	0	0.001	0	0.887	0	0	0.113	0.0383072
1007	0	0.999	0	0	0.001	0	0.887	0	0	0.113	0.0383072
1008	0.999	0	0	0	0.001	0.669	0.062	0.053	0.103	0.113	0.128627
1009	0.999	0	0	0	0.001	0.887	0	0	0	0.113	0.0383072
1010	0.999	0	0	0	0.001	0.887	0	0	0	0.113	0.0383072
1011	0	0	0.999	0	0.001	0.004	0	0.883	0	0.113	0.0398184
1012	0	0	0	0.999	0.001	0.031	0	0.028	0.804	0.137	0.070596
1013	0	0.991	0	0.008	0.001	0.573	0.087	0.163	0.063	0.114	0.526595
1014	0.999	0	0	0	0.001	0.079	0.621	0.034	0.153	0.113	0.549035
1015	0	0	0	0.999	0.001	0.561	0.018	0.03	0.276	0.115	0.35724
1016	0	0	0.999	0	0.001	0.134	0.041	0.61	0.097	0.118	0.156369
1017	0	0	0.999	0	0.001	0.024	0	0.863	0	0.113	0.0474468
1018	0	0	0	0.998	0.002	0	0.347	0	0.54	0.113	0.189694
1019	0	0	0	0.999	0.001	0	0	0	0.887	0.113	0.0383072
1020	0.999	0	0	0	0.001	0.887	0	0	0	0.113	0.0383072
1021	0.999	0	0	0	0.001	0.887	0	0	0	0.113	0.0383072
1022	0	0	0.999	0	0.001	0	0	0.887	0	0.113	0.0383072
1023	0	0	0	0.999	0.001	0	0	0	0.887	0.113	0.0383072
1024	0	0	0.999	0	0.001	0	0	0.885	0.002	0.113	0.0390622
1025	0	0	0.999	0	0.001	0	0	0.872	0.015	0.113	0.0439989
1026	0	0	0.999	0	0.001	0.195	0	0.452	0.24	0.113	0.240251
1027	0.999	0	0	0	0.001	0.786	0	0.098	0.003	0.113	0.0780168
1028	0.999	0	0	0	0.001	0.887	0	0	0	0.113	0.0383072
1029	0.999	0	0	0	0.001	0.887	0	0	0	0.113	0.0383072
1030	0	0.999	0	0	0.001	0	0.189	0.698	0	0.113	0.430015
1031	0	0	0.999	0	0.001	0	0.001	0.886	0	0.113	0.0386846
1032	0.999	0	0	0	0.001	0.886	0.001	0	0	0.113	0.0386846
1033	0	0	0	0.999	0.001	0.132	0	0.077	0.677	0.114	0.124982
1034	0	0	0.999	0	0.001	0	0	0.887	0	0.113	0.0383072
1035	0	0	0	0.999	0.001	0	0	0	0.887	0.113	0.0383072
1036	0	0	0.999	0	0.001	0.004	0.002	0.872	0.009	0.113	0.0439989
1037	0	0	0.999	0	0.001	0.004	0.012	0.871	0	0.113	0.0443808
1038	0	0	0.999	0	0.001	0.295	0.048	0.544	0	0.113	0.189565
1039	0.999	0	0	0	0.001	0.326	0.006	0.555	0	0.113	0.320646
1040	0.999	0	0	0	0.001	0.231	0.474	0.017	0.165	0.113	0.393221
1041	0	0	0.999	0	0.001	0	0.099	0.211	0.577	0.113	0.410309
1042	0	0	0.999	0	0.001	0.023	0.001	0.854	0.009	0.113	0.0509199
1043	0	0.999	0	0	0.001	0	0.885	0	0.002	0.113	0.0390622
1044	0.939	0.037	0	0.023	0.001	0.241	0	0.166	0.48	0.113	0.344899
1045	0	0.989	0	0.01	0.001	0.543	0.035	0.139	0.17	0.113	0.594691
1046	0.999	0	0	0	0.001	0.887	0	0	0	0.113	0.0383072
1047	0	0	0.999	0	0.001	0.063	0	0.824	0	0.113	0.0626839
1048	0.999	0	0	0	0.001	0.887	0	0	0	0.113	0.0383072
1049	0	0.999	0	0	0.001	0	0.887	0	0	0.113	0.0383072
1050	0.999	0	0	0	0.001	0.887	0	0	0	0.113	0.0383072
1051	0	0	0.999	0	0.001	0.44	0	0.447	0	0.113	0.243177
1052	0	0.999	0	0	0.001	0	0.884	0	0.003	0.113	0.0394401
1053	0	0.991	0	0.008	0.001	0	0.796	0.001	0.09	0.113	0.0624303
1054	0.999	0	0	0	0.001	0.886	0	0.001	0	0.113	0.0386846
1055	0	0	0.999	0	0.001	0	0	0.887	0	0.113	0.0383072
1056	0	0	0.999	0	0.001	0.001	0	0.886	0	0.113	0.0386846
1057	0.999	0	0	0	0.001	0.887	0	0	0	0.113	0.0383072
1058	0	0	0.008	0.991	0.001	0	0	0.435	0.452	0.113	0.221729
1059	0	0	0.999	0	0.001	0	0	0.887	0	0.113	0.0383072
1060	0	0	0	0.999	0.001	0	0	0	0.887	0.113	0.0383072
1061	0	0	0	0.999	0.001	0	0	0	0.887	0.113	0.0383072
1062	0	0	0.999	0	0.001	0	0	0.887	0	0.113	0.0383072
1063	0	0	0.999	0	0.001	0	0	0.887	0	0.113	0.0383072
1064	0	0.999	0	0	0.001	0	0.887	0	0	0.113	0.0383072
1065	0	0	0	0.999	0.001	0	0	0	0.887	0.113	0.0383072
1066	0	0	0	0.999	0.001	0	0	0	0.887	0.113	0.0383072
1067	0.999	0	0	0	0.001	0.886	0	0.001	0	0.113	0.0386846
1068	0	0	0.999	0	0.001	0	0	0.887	0	0.113	0.0383072
1069	0.999	0	0	0	0.001	0.887	0	0	0	0.113	0.0383072
1070	0.999	0	0	0	0.001	0.887	0	0	0	0.113	0.0383072
1071	0	0	0.999	0	0.001	0	0	0.887	0	0.113	0.0383072
1072	0	0.999	0	0	0.001	0	0.887	0	0	0.113	0.0383072
1073	0.999	0	0	0	0.001	0.887	0	0	0	0.113	0.0383072
1074	0	0	0.999	0	0.001	0	0	0.887	0	0.113	0.0383072
1075	0	0.999	0	0	0.001	0	0.887	0	0	0.113	0.0383072
1076	0	0.999	0	0	0.001	0	0.887	0	0	0.113	0.0383072
1077	0.999	0	0	0	0.001	0.887	0	0	0	0.113	0.0383072
1078	0	0.008	0	0.991	0.001	0	0.036	0	0.851	0.113	0.0441244
1079	0	0.999	0	0	0.001	0.001	0.886	0	0	0.113	0.0386846
1080	0.991	0.008	0	0	0.001	0.452	0.435	0	0	0.113	0.221729
1081	0	0	0	0.999	0.001	0	0	0	0.887	0.113	0.0383072
1082	0	0	0	0.999	0.001	0	0	0	0.887	0.113	0.0383072
1083	0	0	0	0.999	0.001	0	0	0	0.886	0.114	0.0386802
1084	0.999	0	0	0	0.001	0.887	0	0	0	0.113	0.0383072
1085	0.999	0	0	0	0.001	0.887	0	0	0	0.113	0.0383072
1086	0.999	0	0	0	0.001	0.887	0	0	0	0.113	0.0383072
1087	0	0	0.999	0	0.001	0	0	0.887	0	0.113	0.0383072
1088	0.999	0	0	0	0.001	0.887	0	0	0	0.113	0.0383072
1089	0.999	0	0	0	0.001	0.264	0	0.623	0	0.113	0.366534
1090	0.999	0	0	0	0.001	0.264	0	0	0.623	0.113	0.366534
1091	0	0	0.999	0	0.001	0	0	0.886	0.001	0.113	0.0386846
1092	0	0.999	0	0	0.001	0	0.887	0	0	0.113	0.0383072
1093	0	0	0.999	0	0.001	0	0	0.887	0	0.113	0.0383072
1094	0	0	0	0.999	0.001	0	0	0	0.887	0.113	0.0383072
1095	0.999	0	0	0	0.001	0.887	0	0	0	0.113	0.0383072
1096	0.999	0	0	0	0.001	0.887	0	0	0	0.113	0.0383072
1097	0	0	0	0.999	0.001	0	0.015	0	0.872	0.113	0.0439989
1098	0.999	0	0	0	0.001	0.887	0	0	0	0.113	0.0383072
1099	0	0	0.999	0	0.001	0	0	0.887	0	0.113	0.0383072
1100	0	0.999	0	0	0.001	0.001	0.886	0	0	0.113	0.0386846
1101	0	0	0	0.999	0.001	0	0	0	0.887	0.113	0.0383072
1102	0	0.999	0	0	0.001	0	0.887	0	0	0.113	0.0383072
1103	0.999	0	0	0	0.001	0.887	0	0	0	0.113	0.0383072
1104	0	0.999	0	0	0.001	0	0.887	0	0	0.113	0.0383072
1105	0	0	0	0.999	0.001	0	0.001	0	0.886	0.113	0.0386846
1106	0.008	0	0.991	0	0.001	0.088	0.001	0.798	0	0.113	0.0617084
1107	0	0	0.999	0	0.001	0.003	0	0.884	0	0.113	0.0394401
1108	0	0	0	0.999	0.001	0	0	0	0.887	0.113	0.0383072
1109	0	0.999	0	0	0.001	0	0.887	0	0	0.113	0.0383072
1110	0	0	0.999	0	0.001	0.01	0	0.871	0.006	0.113	0.0443808
1111	0.999	0	0	0	0.001	0.887	0	0	0	0.113	0.0383072
1112	0	0	0.999	0	0.001	0	0	0.887	0	0.113	0.0383072
1113	0	0	0	0.999	0.001	0.009	0.166	0.001	0.711	0.113	0.109825
1114	0	0.999	0	0	0.001	0	0.211	0.675	0.001	0.113	0.410309
1115	0	0	0.999	0	0.001	0.168	0.012	0.698	0.009	0.113	0.115564
1116	0	0	0.999	0	0.001	0	0.566	0.122	0.198	0.114	0.497428
1117	0	0.999	0	0	0.001	0	0.539	0.051	0.297	0.113	0.192179
1118	0	0.999	0	0	0.001	0	0.867	0.013	0.007	0.113	0.0459113
1119	0	0	0	0.999	0.001	0	0.001	0.01	0.876	0.113	0.0424744
1120	0	0	0.999	0	0.001	0	0	0.887	0	0.113	0.0383072
1121	0	0.999	0	0	0.001	0	0.887	0	0	0.113	0.0383072
1122	0	0	0.999	0	0.001	0	0	0.887	0	0.113	0.0383072
1123	0	0.999	0	0	0.001	0	0.885	0	0.002	0.113	0.0390622
1124	0	0	0.999	0	0.001	0	0.697	0.19	0	0.113	0.429097
1125	0	0	0.999	0	0.001	0	0	0.887	0	0.113	0.0383072
1126	0.999	0	0	0	0.001	0.887	0	0	0	0.113	0.0383072
1127	0.999	0	0	0	0.001	0.886	0	0	0.001	0.113	0.0386846
1128	0	0	0.999	0	0.001	0.699	0	0.188	0	0.113	0.430935
1129	0.999	0	0	0	0.001	0.887	0	0	0	0.113	0.0383072
1130	0	0	0	0.999	0.001	0	0	0	0.887	0.113	0.0383072
1131	0	0	0.999	0	0.001	0.039	0	0.821	0.027	0.113	0.0638765
1132	0	0	0	0.999	0.001	0.04	0.027	0	0.82	0.113	0.0642747
1133	0.999	0	0	0	0.001	0.805	0.03	0	0.052	0.113	0.0702883
1134	0.999	0	0	0	0.001	0.72	0.073	0.002	0	0.205	0.105595
1135	0	0.999	0	0	0.001	0	0.887	0	0	0.113	0.0383072
1136	0	0	0.999	0	0.001	0	0	0.887	0	0.113	0.0383072
1137	0	0	0.999	0	0.001	0	0	0.887	0	0.113	0.0383072
1138	0	0	0.999	0	0.001	0	0	0.887	0	0.113	0.0383072
1139	0	0	0.999	0	0.001	0	0.001	0.886	0	0.113	0.0386846
1140	0	0.999	0	0	0.001	0.001	0.886	0	0	0.113	0.0386846
1141	0	0	0	0.999	0.001	0	0	0	0.887	0.113	0.0383072
1142	0.999	0	0	0	0.001	0.887	0	0	0	0.113	0.0383072
1143	0.999	0	0	0	0.001	0.887	0	0	0	0.113	0.0383072
1144	0.997	0	0.001	0	0.002	0.538	0.001	0.348	0	0.113	0.18753
1145	0	0.999	0	0	0.001	0	0.859	0.001	0.027	0.113	0.0489873
1146	0	0.999	0	0	0.001	0.133	0.568	0.041	0.144	0.114	0.177218
1147	0.999	0	0	0	0.001	0.168	0.098	0.087	0.534	0.113	0.449829
1148	0	0	0	0.999	0.001	0.199	0.056	0.445	0.187	0.113	0.431857
1149	0.008	0	0.991	0	0.001	0.144	0.223	0.128	0.388	0.117	0.47564
1150	0	0.999	0	0	0.001	0.001	0.849	0	0.036	0.114	0.0528561
1151	0.999	0	0	0	0.001	0.853	0	0.034	0	0.113	0.0513074
1152	0	0.999	0	0	0.001	0	0.887	0	0	0.113	0.0383072
1153	0	0.999	0	0	0.001	0	0.887	0	0	0.113	0.0383072
1154	0	0	0.999	0	0.001	0	0	0.887	0	0.113	0.0383072
1155	0.999	0	0	0	0.001	0.887	0	0	0	0.113	0.0383072
1156	0.999	0	0	0	0.001	0.887	0	0	0	0.113	0.0383072
1157	0	0	0.999	0	0.001	0	0	0.887	0	0.113	0.0383072
1158	0	0.999	0	0	0.001	0	0.887	0	0	0.113	0.0383072
1159	0	0	0	0.999	0.001	0.054	0	0	0.833	0.113	0.059124
1160	0.008	0	0.991	0	0.001	0.021	0	0.775	0.09	0.114	0.0763087
1161	0	0.999	0	0	0.001	0.001	0.715	0.003	0.168	0.113	0.108073
1162	0	0	0.999	0	0.001	0	0	0.887	0	0.113	0.0383072
1163	0	0	0.999	0	0.001	0	0	0.878	0	0.122	0.0416759
1164	0	0.991	0.008	0	0.001	0.192	0.194	0.49	0.002	0.122	0.405628
1165	0.991	0	0	0.008	0.001	0.071	0.028	0.005	0.777	0.119	0.537609
1166	0.008	0	0.991	0	0.001	0.024	0.102	0.407	0.347	0.12	0.259645
1167	0	0.991	0	0.008	0.001	0.011	0.501	0.209	0.16	0.119	0.198074
1168	0	0.008	0.991	0	0.001	0.452	0.122	0.26	0.037	0.129	0.355513
1169	0.999	0	0	0	0.001	0.265	0.313	0.258	0.022	0.142	0.365639
1170	0	0.999	0	0	0.001	0.201	0.205	0.44	0.005	0.149	0.415446
1171	0.99	0	0.001	0	0.009	0.089	0.313	0.296	0.004	0.298	0.515838
1172	0	0.011	0	0	0.989	0.002	0.065	0.096	0.005	0.832	0.049713
1173	0	0.98	0	0.011	0.009	0.044	0.037	0.252	0.05	0.617	0.575735
1174	0	0	0.008	0.991	0.001	0.138	0.031	0.534	0.128	0.169	0.470293
1175	0.991	0	0	0.008	0.001	0.47	0.218	0.04	0.152	0.12	0.215512
1176	0.008	0	0.011	0.98	0.001	0.716	0.031	0.037	0.091	0.125	0.499624
1177	0.008	0	0.991	0	0.001	0.576	0.095	0.144	0.059	0.126	0.453217
1178	0	0.001	0	0.99	0.009	0.038	0.255	0.321	0.072	0.314	0.537691
1179	0	0	0.999	0	0.001	0.022	0.38	0.211	0.2	0.187	0.410058
1180	0	0	0	0.999	0.001	0.022	0.25	0.318	0.235	0.175	0.389673
1181	0	0	0.008	0.991	0.001	0.039	0.207	0.127	0.458	0.169	0.222898
1182	0.008	0	0.991	0	0.001	0.138	0.176	0.482	0.042	0.162	0.208985
1183	0	0	0	0.999	0.001	0.326	0.331	0.121	0.062	0.16	0.571997
1184	0	0	0.008	0.991	0.001	0.081	0.004	0.681	0.07	0.164	0.53933
1185	0	0.008	0.991	0	0.001	0.001	0.497	0.169	0.176	0.157	0.428777
1186	0	0	0.999	0	0.001	0.001	0	0.844	0	0.155	0.0546515
1187	0	0	0.999	0	0.001	0	0	0.851	0	0.149	0.0519456
1188	0	0	0	0.999	0.001	0	0	0	0.853	0.147	0.0511764
1189	0.999	0	0	0	0.001	0.853	0	0	0	0.147	0.0511764
1190	0	0	0.999	0	0.001	0	0	0.853	0	0.147	0.0511764
1191	0.008	0	0.991	0	0.001	0.021	0.028	0.804	0	0.147	0.0643893
1192	0	0	0.999	0	0.001	0.023	0.001	0.829	0	0.147	0.0605719
1193	0	0	0.999	0	0.001	0	0	0.853	0	0.147	0.0511764
1194	0.999	0	0	0	0.001	0.853	0	0	0	0.147	0.0511764
1195	0	0	0.999	0	0.001	0	0	0.853	0	0.147	0.0511764
1196	0	0.999	0	0	0.001	0	0.853	0	0	0.147	0.0511764
1197	0	0	0.999	0	0.001	0.034	0	0.819	0	0.147	0.0645422
1198	0	0	0	0.999	0.001	0	0	0	0.852	0.148	0.0515608
1199	0	0	0	0.999	0.001	0.064	0.004	0	0.784	0.148	0.0787033
1200	0	0.999	0	0	0.001	0	0.847	0.003	0.002	0.148	0.0535045
1201	0	0	0	0.999	0.001	0	0.399	0.003	0.45	0.148	0.241285
1202	0	0	0.999	0	0.001	0.067	0.351	0.426	0.008	0.148	0.255543
1203	0	0	0	0.999	0.001	0.077	0.072	0.08	0.623	0.148	0.149994
1204	0.999	0	0	0	0.001	0.483	0.003	0.342	0.022	0.15	0.222388
1205	0.999	0	0	0	0.001	0.203	0.02	0.029	0.128	0.62	0.416509
1206	0	0	0.999	0	0.001	0.025	0.199	0.384	0.244	0.148	0.281659
1207	0	0.999	0	0	0.001	0.036	0.338	0.458	0.02	0.148	0.31218
1208	0	0.999	0	0	0.001	0.006	0.425	0.421	0	0.148	0.256148
1209	0	0	0.862	0.137	0.001	0	0.001	0.77	0.081	0.148	0.05392
1210	0	0	0.137	0.862	0.001	0.239	0.103	0.185	0.325	0.148	0.23196
1211	0	0.104	0	0.895	0.001	0.368	0.082	0.006	0.396	0.148	0.228407
1212	0	0	0.999	0	0.001	0	0	0.852	0	0.148	0.0515608
1213	0.999	0	0	0	0.001	0.852	0	0	0	0.148	0.0515608
1214	0.999	0	0	0	0.001	0.852	0	0	0	0.148	0.0515608
1215	0	0	0.999	0	0.001	0	0	0.852	0	0.148	0.0515608
1216	0	0	0.999	0	0.001	0	0.17	0.38	0.302	0.148	0.284229
1217	0	0	0	0.999	0.001	0.015	0.473	0.003	0.361	0.148	0.29665
1218	0	0	0.999	0	0.001	0.395	0.169	0.25	0.038	0.148	0.377507
1219	0.008	0	0.803	0.188	0.001	0.138	0.111	0.303	0.3	0.148	0.187299
1220	0	0.814	0.185	0	0.001	0.675	0.053	0.099	0.025	0.148	0.4986
1221	0	0.985	0	0.014	0.001	0	0.737	0.036	0.079	0.148	0.0826082
1222	0	0.005	0	0.994	0.001	0	0.752	0.002	0.098	0.148	0.510244
1223	0	0	0.999	0	0.001	0	0	0.85	0.002	0.148	0.0523373
1224	0.008	0	0	0.991	0.001	0.184	0.063	0.051	0.554	0.148	0.16939
1225	0.001	0	0.998	0	0.001	0.583	0	0.268	0.001	0.148	0.359716
1226	0.999	0	0	0	0.001	0.852	0	0	0	0.148	0.0515608
1227	0.009	0	0.99	0	0.001	0.04	0.002	0.81	0	0.148	0.0591375
1228	0	0	0.999	0	0.001	0	0.036	0.816	0	0.148	0.0657365
1229	0	0.185	0.814	0	0.001	0.509	0.098	0.104	0.137	0.152	0.436667
1230	0.188	0.113	0	0.698	0.001	0.095	0.299	0.334	0.12	0.152	0.308292
1231	0	0	0	0.999	0.001	0.034	0.115	0.181	0.522	0.148	0.201045
1232	0	0	0.999	0	0.001	0.069	0.002	0.763	0.018	0.148	0.0874104
1233	0	0.999	0	0	0.001	0.061	0.379	0.412	0	0.148	0.284874
1234	0	0	0	0.999	0.001	0	0.001	0	0.851	0.148	0.0519489
1235	0	0	0.999	0	0.001	0	0	0.852	0	0.148	0.0515608
1236	0	0	0.999	0	0.001	0	0	0.852	0	0.148	0.0515608
1237	0.999	0	0	0	0.001	0.852	0	0	0	0.148	0.0515608
1238	0	0	0.999	0	0.001	0.001	0.424	0.426	0	0.149	0.25554
1239	0	0	0.999	0	0.001	0.01	0.095	0.386	0.361	0.148	0.28038
1240	0	0	0	0.999	0.001	0.056	0.003	0.462	0.329	0.15	0.318407
1241	0.999	0	0	0	0.001	0.351	0.266	0.047	0.187	0.149	0.30333
1242	0	0	0	0.999	0.001	0.43	0.023	0.092	0.306	0.149	0.334768
1243	0	0.999	0	0	0.001	0.013	0.422	0.339	0.078	0.148	0.257965
1244	0.999	0	0	0	0.001	0.448	0.003	0.401	0	0.148	0.242456
1245	0	0	0.999	0	0.001	0.002	0.005	0.843	0.001	0.149	0.0550619
1246	0.999	0	0	0	0.001	0.787	0	0.009	0.054	0.15	0.0774658
1247	0.999	0	0	0	0.001	0.852	0	0	0	0.148	0.0515608
1248	0	0	0.999	0	0.001	0.001	0	0.852	0	0.147	0.0515642
1249	0	0	0	0.999	0.001	0.046	0	0.001	0.806	0.147	0.069754
1250	0	0	0.999	0	0.001	0	0	0.853	0	0.147	0.0511764
1251	0	0.999	0	0	0.001	0.634	0.218	0.001	0	0.147	0.404113
1252	0	0	0.999	0	0.001	0.002	0	0.849	0.002	0.147	0.0527295
1253	0.999	0	0	0	0.001	0.851	0	0.001	0.001	0.147	0.0519523
1254	0.999	0	0	0	0.001	0.853	0	0	0	0.147	0.0511764
1255	0	0	0	0.999	0.001	0	0.001	0	0.852	0.147	0.0515642
1256	0	0	0.999	0	0.001	0	0.079	0.774	0	0.147	0.0828329
1257	0	0.999	0	0	0.001	0	0.846	0	0.007	0.147	0.0538976
1258	0	0	0	0.999	0.001	0.01	0.603	0.001	0.239	0.147	0.386456
1259	0	0	0.999	0	0.001	0	0	0.853	0	0.147	0.0511764
1260	0.999	0	0	0	0.001	0.154	0	0.698	0	0.148	0.463521
1261	0	0.999	0	0	0.001	0.082	0.518	0	0.252	0.148	0.203189
1262	0.999	0	0	0	0.001	0.849	0	0.002	0.002	0.147	0.0527295
1263	0	0	0	0.999	0.001	0.001	0	0	0.852	0.147	0.0515642
1264	0.991	0	0.008	0	0.001	0.263	0	0.59	0	0.147	0.346895
1265	0.999	0	0	0	0.001	0.852	0	0.001	0	0.147	0.0515642
1266	0	0	0.999	0	0.001	0	0	0.853	0	0.147	0.0511764
1267	0	0	0	0.999	0.001	0	0	0	0.853	0.147	0.0511764
1268	0.999	0	0	0	0.001	0.853	0	0	0	0.147	0.0511764
1269	0.999	0	0	0	0.001	0.28	0	0.573	0	0.147	0.354068
1270	0	0.999	0	0	0.001	0	0.853	0	0	0.147	0.0511764
1271	0	0	0.999	0	0.001	0	0.001	0.852	0	0.147	0.0515642
1272	0.998	0	0	0.001	0.001	0.782	0.071	0	0	0.147	0.0798183
1273	0	0.008	0	0.991	0.001	0.148	0.005	0.075	0.294	0.478	0.339685
1274	0.999	0	0	0	0.001	0.565	0	0.288	0	0.147	0.178616
1275	0.999	0	0	0	0.001	0.853	0	0	0	0.147	0.0511764
1276	0.378	0	0	0.621	0.001	0.195	0.002	0.615	0.041	0.147	0.429558
1277	0	0	0.999	0	0.001	0.168	0.088	0.589	0.008	0.147	0.166558
1278	0	0.991	0.008	0	0.001	0.175	0.438	0.139	0.1	0.148	0.234283
1279	0	0	0.999	0	0.001	0.503	0.013	0.337	0	0.147	0.312871
1280	0.001	0	0.99	0.008	0.001	0.014	0	0.831	0.008	0.147	0.0551328
1281	0	0	0.999	0	0.001	0	0	0.853	0	0.147	0.0511764
1282	0	0	0	0.999	0.001	0	0.002	0	0.851	0.147	0.0519523
1283	0	0	0.999	0	0.001	0	0	0.853	0	0.147	0.0511764
1284	0.999	0	0	0	0.001	0.829	0	0.024	0	0.147	0.0605719
1285	0.999	0	0	0	0.001	0.129	0	0.723	0.001	0.147	0.489627
1286	0.999	0	0	0	0.001	0.853	0	0	0	0.147	0.0511764
1287	0.999	0	0	0	0.001	0.836	0	0.017	0	0.147	0.0578123
1288	0.562	0	0.437	0	0.001	0.168	0	0.039	0.646	0.147	0.425789
1289	0	0.999	0	0	0.001	0	0.853	0	0	0.147	0.0511764
1290	0.008	0.99	0	0.001	0.001	0.008	0.831	0	0.014	0.147	0.0551328
1291	0	0.999	0	0	0.001	0	0.32	0.013	0.52	0.147	0.324743
1292	0	0.008	0.991	0	0.001	0.097	0.14	0.441	0.175	0.147	0.232488
1293	0	0.999	0	0	0.001	0.008	0.589	0.088	0.168	0.147	0.166558
1294	0.621	0	0	0.378	0.001	0.041	0.613	0.002	0.197	0.147	0.428483
1295	0	0.999	0	0	0.001	0	0.844	0.008	0	0.148	0.0546746
1296	0	0	0.999	0	0.001	0.074	0.002	0.777	0	0.147	0.0815913
1297	0	0.999	0	0	0.001	0.001	0.747	0	0.104	0.148	0.094154
1298	0	0.999	0	0	0.001	0	0.852	0	0	0.148	0.0515608
1299	0	0	0.999	0	0.001	0	0	0.852	0.001	0.147	0.0515642
1300	0.008	0	0.991	0	0.001	0.331	0	0.392	0.13	0.147	0.258957
1301	0.999	0	0	0	0.001	0.853	0	0	0	0.147	0.0511764
1302	0.999	0	0	0	0.001	0.813	0	0.004	0.036	0.147	0.0669405
1303	0	0	0.999	0	0.001	0.005	0.001	0.847	0	0.147	0.0535079
1304	0.999	0	0	0	0.001	0.117	0.707	0.001	0.028	0.147	0.502893
1305	0	0.999	0	0	0.001	0	0.852	0.001	0	0.147	0.0515642
1306	0	0.999	0	0	0.001	0	0.387	0.001	0.465	0.147	0.279745
1307	0.999	0	0	0	0.001	0.851	0.001	0	0.001	0.147	0.0519523
1308	0.999	0	0	0	0.001	0.853	0	0	0	0.147	0.0511764
1309	0	0	0.999	0	0.001	0	0	0.853	0	0.147	0.0511764
1310	0	0	0.999	0	0.001	0	0	0.853	0	0.147	0.0511764
1311	0	0	0.991	0.008	0.001	0.001	0	0.193	0.659	0.147	0.405265
1312	0	0	0	0.999	0.001	0	0	0	0.852	0.148	0.0515608
1313	0	0	0	0.999	0.001	0	0.001	0	0.852	0.147	0.0515642
1314	0	0.999	0	0	0.001	0	0.828	0.001	0.024	0.147	0.0609674
1315	0	0.999	0	0	0.001	0	0.846	0.001	0.006	0.147	0.0538976
1316	0	0	0	0.999	0.001	0.004	0	0.005	0.844	0.147	0.0546779
1317	0	0	0.999	0	0.001	0.139	0.002	0.711	0.001	0.147	0.109694
1318	0	0.011	0	0.988	0.001	0.353	0.174	0.24	0.086	0.147	0.519497
1319	0	0.988	0.011	0	0.001	0	0.085	0.765	0.003	0.147	0.512748
1320	0	0.999	0	0	0.001	0	0.27	0.576	0.006	0.148	0.361731
1321	0.999	0	0	0	0.001	0.827	0.024	0.001	0.001	0.147	0.0613633
1322	0.999	0	0	0	0.001	0.853	0	0	0	0.147	0.0511764
1323	0	0.999	0	0	0.001	0.006	0.131	0.581	0.135	0.147	0.487465
1324	0	0	0.999	0	0.001	0	0	0.853	0	0.147	0.0511764
1325	0	0	0	0.999	0.001	0	0.536	0.153	0.164	0.147	0.453595
1326	0	0	0	0.999	0.001	0.026	0	0.008	0.818	0.148	0.0649377
1327	0.999	0	0	0	0.001	0.192	0.629	0.016	0.016	0.147	0.427136
1328	0.999	0	0	0	0.001	0.239	0	0.614	0	0.147	0.386456
1329	0	0	0	0.999	0.001	0	0	0	0.853	0.147	0.0511764
1330	0	0.999	0	0	0.001	0	0.853	0	0	0.147	0.0511764
1331	0	0	0.999	0	0.001	0.135	0.581	0.131	0.006	0.147	0.487465
1332	0.009	0	0.99	0	0.001	0.015	0	0.832	0.006	0.147	0.0541841
1333	0	0.011	0.988	0	0.001	0.003	0.762	0.085	0.001	0.149	0.512763
1334	0	0	0.999	0	0.001	0	0.24	0.26	0.353	0.147	0.369546
1335	0	0.999	0	0	0.001	0.001	0.711	0.002	0.139	0.147	0.109694
1336	0.999	0	0	0	0.001	0.844	0.005	0	0.004	0.147	0.0546779
1337	0	0	0.999	0	0.001	0.006	0.001	0.846	0	0.147	0.0538976
1338	0	0	0.999	0	0.001	0.017	0.001	0.835	0	0.147	0.0582055
1339	0	0	0.999	0	0.001	0	0	0.853	0	0.147	0.0511764
1340	0	0	0	0.999	0.001	0	0	0	0.852	0.148	0.0515608
1341	0	0	0.991	0.008	0.001	0.169	0	0.049	0.635	0.147	0.569864
1342	0.999	0	0	0	0.001	0.852	0	0	0.001	0.147	0.0515642
1343	0	0	0.999	0	0.001	0	0	0.853	0	0.147	0.0511764
1344	0	0	0	0.999	0.001	0	0.167	0.146	0.54	0.147	0.191524
1345	0	0.999	0	0	0.001	0	0.853	0	0	0.147	0.0511764
1346	0	0	0.999	0	0.001	0	0	0.851	0.002	0.147	0.0519523
1347	0.988	0	0.011	0	0.001	0.019	0	0.834	0	0.147	0.613681
1348	0	0.991	0	0.008	0.001	0.001	0.173	0.658	0.021	0.147	0.436985
1349	0	0.999	0	0	0.001	0.539	0.206	0.102	0	0.153	0.414549
1350	0	0.999	0	0	0.001	0	0.846	0.006	0	0.148	0.0538942
1351	0	0.999	0	0	0.001	0	0.851	0	0.001	0.148	0.0519489
1352	0	0	0	0.999	0.001	0	0	0	0.852	0.148	0.0515608
1353	0.999	0	0	0	0.001	0.851	0	0	0.001	0.148	0.0519489
1354	0.999	0	0	0	0.001	0.851	0	0.001	0	0.148	0.0519489
1355	0	0	0.999	0	0.001	0	0.002	0.85	0	0.148	0.0523373
1356	0	0	0.999	0	0.001	0	0.522	0.33	0	0.148	0.317716
1357	0	0.999	0	0	0.001	0.001	0.705	0	0.146	0.148	0.112331
1358	0	0	0.999	0	0.001	0	0	0.851	0	0.149	0.0519456
1359	0.999	0	0	0	0.001	0.85	0	0	0.002	0.148	0.0523373
1360	0	0	0.999	0	0.001	0.002	0	0.85	0	0.148	0.0523373
1361	0.001	0	0.998	0	0.001	0	0	0.851	0.001	0.148	0.0522571
1362	0	0.999	0	0	0.001	0	0.843	0.009	0	0.148	0.0550652
1363	0	0.781	0	0.218	0.001	0.055	0.713	0.035	0.014	0.183	0.146596
1364	0	0	0.999	0	0.001	0	0	0.836	0.001	0.163	0.0577608
1365	0.999	0	0	0	0.001	0.852	0	0	0	0.148	0.0515608
1366	0.999	0	0	0	0.001	0.735	0	0.117	0	0.148	0.0992759
1367	0.999	0	0	0	0.001	0.85	0	0	0.001	0.149	0.052334
1368	0.218	0	0.781	0	0.001	0.029	0.018	0.713	0.055	0.185	0.128355
1369	0	0	0.999	0	0.001	0	0.009	0.843	0	0.148	0.0550652
1370	0	0.998	0	0.001	0.001	0.001	0.85	0	0.001	0.148	0.0519521
1371	0	0	0.999	0	0.001	0	0	0.852	0	0.148	0.0515608
1372	0	0	0	0.999	0.001	0.002	0	0	0.85	0.148	0.0523373
1373	0.999	0	0	0	0.001	0.851	0.001	0	0	0.148	0.0519489
1374	0	0	0.999	0	0.001	0.001	0	0.851	0	0.148	0.0519489
1375	0	0	0	0.999	0.001	0	0.197	0.522	0.133	0.148	0.485314
1376	0	0.999	0	0	0.001	0	0.536	0.002	0.314	0.148	0.19362
1377	0	0	0.999	0	0.001	0	0	0.852	0	0.148	0.0515608
1378	0.999	0	0	0	0.001	0.852	0	0	0	0.148	0.0515608
1379	0	0	0	0.999	0.001	0.114	0	0	0.738	0.148	0.0979902
1380	0	0	0.999	0	0.001	0	0	0.852	0	0.148	0.0515608
1381	0	0	0.999	0	0.001	0	0.006	0.846	0	0.148	0.0538942
1382	0.008	0	0.991	0	0.001	0.311	0	0.541	0	0.148	0.174041
1383	0.999	0	0	0	0.001	0.31	0.516	0.003	0.023	0.148	0.331881
1384	0.999	0	0	0	0.001	0.852	0	0	0	0.148	0.0515608
1385	0.999	0	0	0	0.001	0.621	0.005	0.21	0.016	0.148	0.150952
1386	0	0.999	0	0	0.001	0.004	0.758	0.003	0.087	0.148	0.0895074
1387	0.941	0	0.058	0	0.001	0.301	0.236	0.315	0	0.148	0.265661
1388	0	0	0.999	0	0.001	0.001	0.001	0.85	0	0.148	0.0523373
1389	0	0	0.999	0	0.001	0	0	0.852	0	0.148	0.0515608
1390	0	0	0	0.999	0.001	0	0	0.001	0.851	0.148	0.0519489
1391	0	0	0	0.999	0.001	0.021	0.003	0	0.828	0.148	0.060964
1392	0.999	0	0	0	0.001	0.361	0	0.49	0.001	0.148	0.29665
1393	0.999	0	0	0	0.001	0.852	0	0	0	0.148	0.0515608
1394	0	0	0	0.999	0.001	0.007	0.002	0.318	0.525	0.148	0.199444
1395	0.999	0	0	0	0.001	0.852	0	0	0	0.148	0.0515608
1396	0	0	0	0.999	0.001	0.051	0	0.001	0.799	0.149	0.0725775
1397	0	0	0	0.999	0.001	0	0	0.001	0.85	0.149	0.052334
1398	0	0.999	0	0	0.001	0.001	0.851	0	0	0.148	0.0519489
1399	0	0.999	0	0	0.001	0	0.85	0.001	0.001	0.148	0.0523373
1400	0	0.058	0	0.941	0.001	0	0.316	0.235	0.301	0.148	0.265577
1401	0	0	0.999	0	0.001	0.087	0.004	0.758	0.003	0.148	0.0895074
1402	0	0	0	0.999	0.001	0.015	0.211	0.006	0.62	0.148	0.151432
1403	0.999	0	0	0	0.001	0.585	0.134	0.133	0.001	0.147	0.168546
1404	0	0.999	0	0	0.001	0	0.852	0	0	0.148	0.0515608
1405	0	0	0	0.999	0.001	0	0.676	0	0.174	0.15	0.443919
1406	0	0.008	0	0.991	0.001	0.593	0.002	0.006	0.221	0.178	0.399746
1407	0	0.064	0.935	0	0.001	0.002	0.742	0.069	0.006	0.181	0.452625
1408	0	0	0.935	0.064	0.001	0	0.724	0.029	0.064	0.183	0.580595
1409	0.009	0	0.05	0.94	0.001	0.006	0.135	0.019	0.646	0.194	0.128699
1410	0.009	0.031	0.953	0.006	0.001	0.249	0.206	0.311	0.019	0.215	0.264961
1411	0.004	0.009	0	0.986	0.001	0.162	0.294	0.083	0.234	0.227	0.362065
1412	0.046	0	0	0.953	0.001	0.161	0.088	0.238	0.286	0.227	0.300406
1413	0.999	0	0	0	0.001	0.231	0.042	0.406	0.111	0.21	0.392912
1414	0	0.981	0	0.018	0.001	0.216	0.275	0.277	0.031	0.201	0.343824
1415	0	0	0	0.999	0.001	0.05	0.477	0.038	0.23	0.205	0.393762
1416	0	0	0.999	0	0.001	0.04	0.076	0.712	0.011	0.161	0.10921
1417	0	0.999	0	0	0.001	0.237	0.546	0.051	0.002	0.164	0.188338
1418	0	0	0.999	0	0.001	0.064	0.035	0.715	0.018	0.168	0.107875
1419	0.999	0	0	0	0.001	0.812	0.002	0.012	0.022	0.152	0.0673247
1420	0.926	0	0	0.073	0.001	0.346	0.016	0.034	0.454	0.15	0.211923
1421	0	0	0.999	0	0.001	0.002	0.001	0.845	0.001	0.151	0.0542742
1422	0	0	0.995	0.004	0.001	0.011	0.003	0.811	0.025	0.15	0.0631058
1423	0.046	0	0.953	0	0.001	0.014	0.002	0.833	0.001	0.15	0.0568788
1424	0	0	0.999	0	0.001	0.001	0.001	0.848	0	0.15	0.0531084
1425	0.026	0	0.973	0	0.001	0.002	0.004	0.549	0.295	0.15	0.188977
1426	0	0	0.999	0	0.001	0	0.001	0.846	0.001	0.152	0.0538809
1427	0.999	0	0	0	0.001	0.849	0.001	0	0.001	0.149	0.0527227
1428	0	0.999	0	0	0.001	0.001	0.849	0	0.001	0.149	0.0527227
1429	0	0	0.999	0	0.001	0.001	0	0.85	0	0.149	0.052334
1430	0	0	0.999	0	0.001	0.001	0.697	0.152	0.001	0.149	0.465536
1431	0.999	0	0	0	0.001	0.724	0.001	0.002	0.124	0.149	0.104017
1432	0	0	0.999	0	0.001	0	0.117	0.711	0.023	0.149	0.109687
1433	0.996	0.003	0	0	0.001	0.13	0.006	0.59	0.123	0.151	0.48585
1434	0.999	0	0	0	0.001	0.827	0.007	0.015	0.001	0.15	0.0613532
1435	0	0	0.999	0	0.001	0	0.019	0.83	0	0.151	0.0601633
1436	0	0	0.999	0	0.001	0.003	0.002	0.845	0	0.15	0.0542775
1437	0	0.995	0	0.004	0.001	0.356	0.244	0.233	0.017	0.15	0.377681
1438	0	0	0	0.999	0.001	0.023	0.016	0.048	0.761	0.152	0.0882348
1439	0.999	0	0	0	0.001	0.836	0.008	0.002	0	0.154	0.0577891
1440	0	0	0.117	0.882	0.001	0.018	0	0.827	0.004	0.151	0.50048
1441	0	0	0.999	0	0.001	0	0.019	0.816	0.014	0.151	0.0657265
1442	0	0.101	0	0.898	0.001	0.005	0.492	0.301	0.05	0.152	0.456926
1443	0	0.053	0.012	0.934	0.001	0.13	0.211	0.205	0.302	0.152	0.257116
1444	0.865	0	0.134	0	0.001	0.518	0.023	0.288	0.017	0.154	0.100941
1445	0	0	0.995	0.004	0.001	0.017	0.193	0.601	0.037	0.152	0.155018
1446	0	0.999	0	0	0.001	0.002	0.837	0.002	0.007	0.152	0.0574027
1447	0.031	0.937	0	0.031	0.001	0.051	0.197	0.599	0.001	0.152	0.398916
1448	0.003	0.026	0.927	0.043	0.001	0.009	0.495	0.316	0.028	0.152	0.258966
1449	0.002	0	0.997	0	0.001	0.232	0.021	0.595	0	0.152	0.158285
1450	0	0.004	0.995	0	0.001	0.001	0.499	0.344	0.004	0.152	0.296993
1451	0	0.995	0	0.004	0.001	0.006	0.288	0.242	0.309	0.155	0.33781
1452	0	0	0.999	0	0.001	0.012	0.123	0.692	0.018	0.155	0.118079
1453	0.939	0	0	0.06	0.001	0.267	0.304	0.009	0.264	0.156	0.293711
1454	0	0.939	0	0.06	0.001	0	0.031	0.005	0.811	0.153	0.512308
1455	0	0	0.999	0	0.001	0.001	0.003	0.828	0.015	0.153	0.0609475
1456	0	0	0.999	0	0.001	0.003	0	0.843	0.002	0.152	0.0550519
1457	0.004	0	0	0.995	0.001	0.563	0	0.017	0.267	0.153	0.352616
1458	0.002	0	0	0.997	0.001	0.463	0.164	0.008	0.212	0.153	0.403032
1459	0.002	0	0.995	0.002	0.001	0.167	0	0.549	0.122	0.162	0.177114
1460	0.002	0	0	0.997	0.001	0.502	0.001	0.009	0.33	0.158	0.311442
1461	0	0.995	0.004	0	0.001	0.004	0.224	0.619	0.001	0.152	0.387286
1462	0	0.997	0	0.002	0.001	0	0.715	0.021	0.112	0.152	0.103431
1463	0.043	0.927	0.026	0.003	0.001	0.028	0.315	0.495	0.01	0.152	0.259514
1464	0.031	0	0.937	0.031	0.001	0	0.599	0.196	0.053	0.152	0.40155
1465	0	0	0.999	0	0.001	0.007	0.003	0.836	0.002	0.152	0.0577956
1466	0	0	0	0.999	0.001	0	0.006	0.167	0.675	0.152	0.125746
1467	0	0	0	0.999	0.001	0.001	0.705	0.024	0.102	0.168	0.520194
1468	0	0.012	0	0.987	0.001	0.017	0.74	0	0.075	0.168	0.523771
1469	0.999	0	0	0	0.001	0.829	0	0.001	0.001	0.169	0.0605024
1470	0.999	0	0	0	0.001	0.709	0	0.123	0	0.168	0.110506
1471	0	0	0.999	0	0.001	0.123	0.001	0.708	0	0.168	0.110945
1472	0	0.929	0.058	0.012	0.001	0.121	0.624	0.085	0.002	0.168	0.115779
1473	0.492	0.004	0.445	0.058	0.001	0.148	0.358	0.255	0.071	0.168	0.232108
1474	0	0.011	0.062	0.926	0.001	0.135	0.248	0.357	0.092	0.168	0.42508
1475	0	0	0.999	0	0.001	0.003	0.028	0.629	0.17	0.17	0.147064
1476	0.001	0	0	0.998	0.001	0.123	0.126	0.037	0.545	0.169	0.186153
1477	0.999	0	0	0	0.001	0.824	0	0.006	0.002	0.168	0.0624863
1478	0	0	0.999	0	0.001	0.01	0	0.822	0	0.168	0.0632811
1479	0	0	0.998	0.001	0.001	0	0.004	0.827	0	0.169	0.0615955
1480	0	0.935	0.001	0.063	0.001	0.047	0.376	0.4	0.008	0.169	0.281267
1481	0	0	0.8	0.193	0.007	0.135	0.002	0.165	0.035	0.663	0.404107
1482	0.001	0	0.943	0.055	0.001	0.125	0.007	0.454	0.24	0.174	0.175748
1483	0.889	0	0.107	0.003	0.001	0.112	0.002	0.65	0.067	0.169	0.354289
1484	0.028	0.001	0.894	0.076	0.001	0.15	0.021	0.592	0.068	0.169	0.099964
1485	0.175	0	0.324	0.5	0.001	0.112	0.046	0.663	0.01	0.169	0.257132
1486	0.016	0	0.621	0.362	0.001	0.285	0.013	0.517	0.016	0.169	0.233673
1487	0.468	0.066	0.009	0.456	0.001	0.249	0.012	0.519	0.052	0.168	0.335173
1488	0	0.758	0	0.241	0.001	0.183	0.006	0.587	0.055	0.169	0.601499
1489	0	0.744	0	0.255	0.001	0.001	0.183	0.098	0.549	0.169	0.208683
1490	0.931	0	0	0.068	0.001	0.829	0	0.002	0	0.169	0.0815899
1491	0	0	0.999	0	0.001	0	0.003	0.828	0	0.169	0.0608979
1492	0	0	0.999	0	0.001	0	0.001	0.821	0.009	0.169	0.063676
1493	0	0.345	0	0.654	0.001	0.006	0.815	0.007	0.003	0.169	0.327479
1494	0.999	0	0	0	0.001	0.828	0.001	0.001	0.001	0.169	0.0608979
1495	0.999	0	0	0	0.001	0.831	0	0	0	0.169	0.0597123
1496	0.999	0	0	0	0.001	0.828	0	0.003	0	0.169	0.0608979
1497	0	0	0	0.999	0.001	0.002	0	0	0.826	0.172	0.0616812
1498	0	0.999	0	0	0.001	0.004	0.821	0.004	0	0.171	0.0636701
1499	0	0.999	0	0	0.001	0.001	0.827	0.002	0	0.17	0.0612908
1500	0	0	0.999	0	0.001	0.003	0.092	0.73	0.005	0.17	0.101358
1501	0	0	0.999	0	0.001	0.004	0.476	0.057	0.293	0.17	0.579164
1502	0.163	0.009	0.066	0.761	0.001	0.053	0.513	0.013	0.252	0.169	0.305375
1503	0.285	0.54	0.002	0.172	0.001	0.014	0.514	0.015	0.287	0.17	0.141811
1504	0.32	0.321	0.177	0.181	0.001	0.01	0.655	0.046	0.117	0.172	0.202003
1505	0.072	0.881	0.003	0.043	0.001	0.054	0.574	0.034	0.167	0.171	0.10067
1506	0.001	0.103	0	0.895	0.001	0.035	0.615	0.009	0.17	0.171	0.306383
1507	0.008	0.075	0	0.916	0.001	0.088	0.315	0.295	0.129	0.173	0.385563
1508	0.734	0.001	0.003	0.261	0.001	0.306	0.029	0.287	0.206	0.172	0.204238
1509	0.238	0.004	0.001	0.756	0.001	0.346	0.017	0.151	0.314	0.172	0.16078
1510	0	0.791	0.194	0.007	0.008	0.119	0.363	0.191	0.037	0.29	0.172369
1511	0.07	0.001	0.928	0	0.001	0.164	0.171	0.347	0.149	0.169	0.242435
1512	0.001	0.997	0	0.001	0.001	0.012	0.688	0.122	0.009	0.169	0.116963
1513	0	0.075	0	0.924	0.001	0.011	0.425	0.002	0.393	0.169	0.183043
1514	0.001	0	0.998	0	0.001	0.018	0.001	0.69	0.118	0.173	0.117223
1515	0.999	0	0	0	0.001	0.702	0.12	0.005	0.004	0.169	0.11359
1516	0	0	0.999	0	0.001	0.017	0.001	0.694	0.12	0.168	0.117147
1517	0.095	0	0.904	0	0.001	0.433	0.237	0.162	0	0.168	0.338549
1518	0.003	0.445	0.06	0.491	0.001	0.046	0.25	0.364	0.171	0.169	0.181908
1519	0.011	0.059	0.929	0	0.001	0.014	0.105	0.71	0.001	0.17	0.0672383
1520	0	0.011	0	0.988	0.001	0.01	0.077	0.003	0.74	0.17	0.0835497
1521	0	0	0.999	0	0.001	0.013	0	0.817	0.001	0.169	0.0652708
1522	0.999	0	0	0	0.001	0.706	0.001	0.121	0.002	0.17	0.11182
1523	0	0.021	0	0.978	0.001	0.022	0.054	0.012	0.742	0.17	0.0798564
1524	0	0	0.999	0	0.001	0.016	0.001	0.807	0.006	0.17	0.0692786
1525	0.988	0	0	0.011	0.001	0.116	0.011	0.701	0.003	0.169	0.500923
1526	0	0.999	0	0	0.001	0.011	0.234	0.575	0	0.18	0.390489
1527	0	0	0.999	0	0.001	0.002	0.003	0.802	0.002	0.191	0.0712386
1528	0.999	0	0	0	0.001	0.791	0.004	0.017	0.004	0.184	0.0757278
1529	0	0	0.999	0	0.001	0.138	0.008	0.671	0.001	0.182	0.127476
1530	0	0.016	0.911	0.072	0.001	0.002	0.185	0.617	0.014	0.182	0.127688
1531	0.001	0.918	0.016	0.064	0.001	0	0.308	0.506	0.003	0.183	0.302626
1532	0.962	0.004	0.017	0.016	0.001	0.399	0.281	0.113	0.024	0.183	0.229175
1533	0	0.982	0	0.017	0.001	0.462	0.26	0.07	0.024	0.184	0.357506
1534	0	0.004	0	0.995	0.001	0.052	0.028	0.164	0.5	0.256	0.207475
1535	0.938	0	0	0.061	0.001	0.291	0.019	0	0.48	0.21	0.258354
1536	0	0.938	0	0.061	0.001	0.488	0.039	0.122	0.177	0.174	0.540423
1537	0.027	0	0.972	0	0.001	0.68	0.004	0.086	0.046	0.184	0.483595
1538	0.017	0	0.982	0	0.001	0.056	0.026	0.68	0.065	0.173	0.10805
1539	0.016	0.017	0.004	0.962	0.001	0.097	0.053	0.252	0.425	0.173	0.209984
1540	0.015	0.016	0.967	0.001	0.001	0.412	0.101	0.31	0.001	0.176	0.279662
1541	0.071	0.911	0.017	0	0.001	0.038	0.474	0.189	0.123	0.176	0.18054
1542	0	0.064	0	0.935	0.001	0.02	0.644	0.139	0.02	0.177	0.534081
1543	0	0	0.999	0	0.001	0.167	0.015	0.639	0	0.179	0.142307
1544	0.999	0	0	0	0.001	0.679	0.138	0.005	0	0.178	0.123855
1545	0.999	0	0	0	0.001	0.82	0	0.006	0.004	0.17	0.0640712
1546	0	0	0.999	0	0.001	0.156	0.1	0.569	0.002	0.173	0.176503
1547	0	0.165	0	0.834	0.001	0.007	0.387	0.022	0.42	0.164	0.121968
1548	0.927	0.012	0.06	0	0.001	0.212	0.187	0.235	0.207	0.159	0.319269
1549	0.902	0	0.097	0	0.001	0.032	0.225	0.503	0.08	0.16	0.487678
1550	0	0.882	0	0.117	0.001	0.007	0.754	0.035	0.045	0.159	0.0777648
1551	0.881	0.004	0	0.114	0.001	0.008	0.369	0.01	0.455	0.158	0.513727
1552	0.881	0	0.118	0	0.001	0.019	0.004	0.816	0.005	0.156	0.466907
1553	0.999	0	0	0	0.001	0.812	0.008	0.021	0.004	0.155	0.067315
1554	0	0	0	0.999	0.001	0.164	0.02	0.153	0.509	0.154	0.20803
1555	0.005	0	0.994	0	0.001	0.024	0.356	0.217	0.236	0.167	0.398737
1556	0	0.999	0	0	0.001	0.001	0.72	0.003	0.102	0.174	0.105677
1557	0	0.999	0	0	0.001	0.001	0.806	0.01	0.008	0.175	0.069667
1558	0.078	0.921	0	0	0.001	0.753	0.071	0.012	0.006	0.158	0.432921
1559	0.002	0.004	0	0.993	0.001	0.042	0.612	0.135	0.055	0.156	0.566169
1560	0	0	0.999	0	0.001	0.624	0.002	0.214	0.005	0.155	0.407541
1561	0	0.999	0	0	0.001	0	0.697	0.141	0	0.162	0.115829
1562	0	0	0	0.999	0.001	0.122	0.001	0.003	0.713	0.161	0.108772
1563	0	0	0	0.999	0.001	0	0.014	0.721	0.104	0.161	0.517845
1564	0	0.999	0	0	0.001	0.005	0.836	0	0	0.159	0.0577732
1565	0	0.999	0	0	0.001	0.01	0.838	0	0	0.152	0.0570101
1566	0.999	0	0	0	0.001	0.669	0	0.178	0.002	0.151	0.128482
1567	0.04	0	0.959	0	0.001	0.783	0	0.064	0.002	0.151	0.49048
1568	0	0	0.999	0	0.001	0.011	0	0.838	0	0.151	0.0570134
1569	0.999	0	0	0	0.001	0.849	0	0	0	0.151	0.0527161
1570	0.999	0	0	0	0.001	0.849	0	0	0	0.151	0.0527161
1571	0.999	0	0	0	0.001	0.849	0	0	0	0.151	0.0527161
1572	0.999	0	0	0	0.001	0.831	0	0.001	0.017	0.151	0.0597684
1573	0	0	0.999	0	0.001	0.057	0	0.787	0.005	0.151	0.0774625
1574	0	0.999	0	0	0.001	0.008	0.821	0.018	0	0.153	0.0637256
1575	0	0.941	0	0.058	0.001	0.018	0.784	0.034	0.007	0.157	0.0847512
1576	0.004	0	0	0.995	0.001	0.005	0.017	0.004	0.813	0.161	0.0649965
1577	0	0.999	0	0	0.001	0.003	0.837	0	0.002	0.158	0.0573834
1578	0	0	0	0.999	0.001	0.011	0.019	0.074	0.744	0.152	0.095416
1579	0.999	0	0	0	0.001	0.764	0.068	0.005	0.01	0.153	0.0869756
1580	0.999	0	0	0	0.001	0.304	0.005	0.113	0.038	0.54	0.335579
1581	0	0	0.999	0	0.001	0.025	0.101	0.529	0.125	0.22	0.197119
1582	0	0.999	0	0	0.001	0.031	0.663	0.128	0.007	0.171	0.131169
1583	0.901	0	0	0.098	0.001	0.208	0.027	0.516	0.085	0.164	0.359269
1584	0	0.019	0	0.98	0.001	0.504	0.134	0.097	0.085	0.18	0.513148
1585	0	0.999	0	0	0.001	0.194	0.095	0.177	0.027	0.507	0.528081
1586	0.994	0	0	0	0.006	0.088	0.001	0.006	0.004	0.901	0.522536
1587	0.005	0	0.994	0	0.001	0.167	0.014	0.598	0.023	0.198	0.151834
1588	0.013	0	0.986	0	0.001	0.052	0.2	0.496	0.063	0.189	0.201415
1589	0.001	0	0	0.998	0.001	0.121	0.292	0.057	0.332	0.198	0.313424
1590	0.982	0.001	0	0.016	0.001	0.365	0.204	0.117	0.1	0.214	0.270059
1591	0.985	0	0.01	0.004	0.001	0.57	0.045	0.137	0.035	0.213	0.154357
1592	0.004	0.983	0.002	0.01	0.001	0.105	0.11	0.391	0.198	0.196	0.476678
1593	0.938	0.046	0	0.015	0.001	0.501	0.024	0.269	0.023	0.183	0.189781
1594	0.072	0.084	0	0.843	0.001	0.057	0.011	0.742	0.007	0.183	0.608461
1595	0.007	0.671	0.147	0.174	0.001	0.007	0.012	0.781	0.014	0.186	0.427295
1596	0.914	0	0.085	0	0.001	0.147	0.005	0.044	0.623	0.181	0.435223
1597	0.999	0	0	0	0.001	0.18	0.001	0.666	0	0.153	0.438228
1598	0.999	0	0	0	0.001	0.143	0.694	0.007	0.001	0.155	0.474745
1599	0	0.062	0	0.937	0.001	0	0.834	0	0.006	0.16	0.559249
1600	0	0.999	0	0	0.001	0.001	0.835	0.001	0.003	0.16	0.0581633
1601	0	0	0.999	0	0.001	0	0	0.84	0	0.16	0.0562003
1602	0	0	0	0.999	0.001	0.011	0	0	0.839	0.15	0.0566244
1603	0.999	0	0	0	0.001	0.849	0	0.002	0	0.149	0.0527227
1604	0	0.999	0	0	0.001	0.009	0.841	0	0	0.15	0.0558408
1605	0	0.998	0	0.001	0.001	0.01	0.795	0	0.046	0.149	0.0720755
1606	0	0.995	0.004	0	0.001	0.01	0.065	0.776	0	0.149	0.555392
1607	0.001	0.998	0	0	0.001	0.014	0.78	0.053	0.003	0.15	0.0787945
1608	0.999	0	0	0	0.001	0.846	0	0.004	0	0.15	0.0538875
1609	0.999	0	0	0	0.001	0.85	0	0	0	0.15	0.0523306
1610	0.999	0	0	0	0.001	0.85	0	0	0	0.15	0.0523306
1611	0	0.999	0	0	0.001	0.008	0.839	0	0.001	0.152	0.0566178
1612	0	0.999	0	0	0.001	0	0.839	0.001	0	0.16	0.0565922
1613	0	0	0.999	0	0.001	0.01	0	0.84	0	0.15	0.0562324
1614	0.999	0	0	0	0.001	0.85	0	0	0	0.15	0.0523306
1615	0	0.999	0	0	0.001	0.011	0.839	0	0	0.15	0.0566244
1616	0.999	0	0	0	0.001	0.85	0	0	0	0.15	0.0523306
1617	0	0.999	0	0	0.001	0.01	0.839	0.001	0	0.15	0.0566244
1618	0.999	0	0	0	0.001	0.848	0.001	0	0.001	0.15	0.0531084
1619	0	0	0.999	0	0.001	0	0.001	0.839	0	0.16	0.0565922
1620	0	0	0.999	0	0.001	0.005	0.001	0.839	0	0.155	0.0566081
1621	0	0	0	0.999	0.001	0.01	0	0.002	0.839	0.149	0.0566277
1622	0	0	0.999	0	0.001	0.615	0	0.235	0.001	0.149	0.389753
1623	0	0	0.999	0	0.001	0.01	0.003	0.837	0.001	0.149	0.0574126
1624	0	0	0.003	0.996	0.001	0.028	0.003	0.815	0.005	0.149	0.664492
1625	0	0.941	0	0.058	0.001	0.01	0.839	0.001	0.001	0.149	0.0721701
1626	0.929	0	0.07	0	0.001	0.053	0	0.774	0.022	0.151	0.466359
1627	0	0	0.999	0	0.001	0.611	0	0.236	0	0.153	0.388911
1628	0	0	0.999	0	0.001	0	0.001	0.84	0	0.159	0.0562034
1629	0.003	0	0	0.996	0.001	0.015	0	0.674	0.151	0.16	0.462671
1630	0.996	0	0	0.003	0.001	0.644	0.001	0.124	0.071	0.16	0.134486
1631	0	0	0.999	0	0.001	0.025	0	0.824	0	0.151	0.0625395
1632	0.999	0	0	0	0.001	0.849	0	0	0	0.151	0.0527161
1633	0	0	0.999	0	0.001	0.011	0	0.839	0	0.15	0.0566244
1634	0.999	0	0	0	0.001	0.811	0.004	0.013	0.022	0.15	0.0677326
1635	0.999	0	0	0	0.001	0.723	0	0.123	0	0.154	0.104434
1636	0	0	0	0.999	0.001	0	0.124	0.003	0.713	0.16	0.108775
1637	0.996	0	0	0.003	0.001	0.151	0.674	0	0.015	0.16	0.462671
1638	0	0.999	0	0	0.001	0	0.84	0.001	0	0.159	0.0562034
1639	0	0.994	0	0.005	0.001	0.132	0.066	0	0.649	0.153	0.551885
1640	0.997	0.002	0	0	0.001	0.602	0.248	0.001	0	0.149	0.154797
1641	0.999	0	0	0	0.001	0.851	0	0	0	0.149	0.0519456
1642	0	0	0.999	0	0.001	0.005	0	0.84	0.001	0.154	0.0562193
1643	0	0	0.999	0	0.001	0.222	0.001	0.62	0	0.157	0.151402
1644	0	0.999	0	0	0.001	0.002	0.828	0.001	0.012	0.157	0.0609346
1645	0	0	0.999	0	0.001	0.004	0	0.841	0	0.155	0.0558245
1646	0	0.999	0	0	0.001	0.525	0.295	0.026	0.005	0.149	0.342822
1647	0	0	0	0.999	0.001	0.034	0.001	0.719	0.096	0.15	0.527469
1648	0	0	0	0.999	0.001	0.01	0.732	0	0.108	0.15	0.513191
1649	0	0	0.999	0	0.001	0.01	0	0.839	0.001	0.15	0.0566244
1650	0.999	0	0	0	0.001	0.302	0	0.548	0	0.15	0.337676
1651	0	0	0.999	0	0.001	0.011	0.001	0.838	0	0.15	0.0570167
1652	0.999	0	0	0	0.001	0.803	0	0.006	0.041	0.15	0.0709548
1653	0	0	0.999	0	0.001	0.011	0	0.837	0.002	0.15	0.0574093
1654	0.999	0	0	0	0.001	0.85	0	0	0	0.15	0.0523306
1655	0.999	0	0	0	0.001	0.825	0.002	0.016	0.007	0.15	0.062146
1656	0	0.999	0	0	0.001	0.011	0.827	0.01	0.002	0.15	0.0613532
1657	0	0	0	0.999	0.001	0.011	0.769	0.001	0.068	0.151	0.563639
1658	0	0.999	0	0	0.001	0.034	0.806	0.01	0	0.15	0.0697439
1659	0.001	0	0.998	0	0.001	0.017	0.029	0.048	0.756	0.15	0.590812
1660	0	0	0.999	0	0.001	0.012	0.524	0.112	0.201	0.151	0.508567
1661	0	0	0.999	0	0.001	0.013	0.005	0.815	0.017	0.15	0.0661297
1662	0.003	0	0	0.996	0.001	0.011	0.165	0	0.673	0.151	0.123795
1663	0	0	0.999	0	0.001	0.018	0.134	0.06	0.638	0.15	0.574885
1664	0.999	0	0	0	0.001	0.85	0	0	0	0.15	0.0523306
1665	0.999	0	0	0	0.001	0.847	0	0.003	0	0.15	0.0534978
1666	0	0	0.999	0	0.001	0.011	0	0.839	0	0.15	0.0566244
1667	0	0	0.999	0	0.001	0.011	0	0.839	0	0.15	0.0566244
1668	0.999	0	0	0	0.001	0.85	0	0	0	0.15	0.0523306
1669	0.999	0	0	0	0.001	0.85	0	0	0	0.15	0.0523306
1670	0	0.999	0	0	0.001	0.01	0.839	0	0	0.151	0.0566211
1671	0	0	0	0.999	0.001	0.009	0	0	0.839	0.152	0.0566178
1672	0.996	0.003	0	0	0.001	0.03	0.766	0	0.047	0.157	0.612539
1673	0	0	0.999	0	0.001	0.001	0	0.712	0.127	0.16	0.109213
1674	0	0	0.999	0	0.001	0.001	0	0.839	0	0.16	0.0565922
1675	0	0.999	0	0	0.001	0.001	0.839	0	0	0.16	0.0565922
1676	0.999	0	0	0	0.001	0.841	0	0	0	0.159	0.0558118
1677	0.999	0	0	0	0.001	0.84	0	0	0	0.16	0.0562003
1678	0.999	0	0	0	0.001	0.735	0	0.105	0	0.16	0.0992371
1679	0.996	0	0	0.003	0.001	0.658	0.023	0	0.159	0.16	0.126796
1680	0	0	0	0.999	0.001	0.001	0	0	0.839	0.16	0.0565922
1681	0	0	0.999	0	0.001	0.078	0	0.764	0	0.158	0.0869595
1682	0.002	0	0.997	0	0.001	0.638	0.02	0.181	0	0.161	0.430664
1683	0	0.06	0	0.939	0.001	0.011	0.799	0	0.029	0.161	0.51619
1684	0.073	0	0.926	0	0.001	0.086	0.749	0.003	0.001	0.161	0.625165
1685	0	0.999	0	0	0.001	0.002	0.828	0.009	0	0.161	0.0609221
1686	0	0.999	0	0	0.001	0	0.838	0	0.001	0.161	0.0569814
1687	0	0	0.999	0	0.001	0	0	0.839	0	0.161	0.0565891
1688	0	0	0	0.999	0.001	0	0	0	0.839	0.161	0.0565891
1689	0.999	0	0	0	0.001	0.839	0	0	0	0.161	0.0565891
1690	0.999	0	0	0	0.001	0.839	0	0	0	0.161	0.0565891
1691	0	0.999	0	0	0.001	0	0.839	0	0	0.161	0.0565891
1692	0	0	0	0.999	0.001	0	0	0	0.839	0.161	0.0565891
1693	0	0	0	0.999	0.001	0	0	0	0.839	0.161	0.0565891
1694	0	0.999	0	0	0.001	0	0.839	0	0	0.161	0.0565891
1695	0	0	0.999	0	0.001	0	0	0.839	0	0.161	0.0565891
1696	0	0	0.999	0	0.001	0	0	0.839	0	0.161	0.0565891
1697	0	0	0.999	0	0.001	0	0	0.839	0	0.161	0.0565891
1698	0.999	0	0	0	0.001	0.839	0	0	0	0.161	0.0565891
1699	0	0	0.998	0.001	0.001	0	0	0.834	0.005	0.161	0.0575057
1700	0.999	0	0	0	0.001	0.839	0	0	0	0.161	0.0565891
1701	0.999	0	0	0	0.001	0.839	0	0	0	0.161	0.0565891
1702	0	0	0.999	0	0.001	0.001	0	0.838	0	0.161	0.0569814
1703	0	0	0.999	0	0.001	0	0.009	0.828	0.002	0.161	0.0609221
1704	0	0.926	0	0.073	0.001	0.001	0.003	0.749	0.086	0.161	0.625165
1705	0.939	0	0.06	0	0.001	0.029	0	0.799	0.011	0.161	0.51619
1706	0	0.997	0	0.002	0.001	0	0.034	0.02	0.785	0.161	0.608412
1707	0	0	0.999	0	0.001	0.008	0.001	0.83	0	0.161	0.0601313
1708	0	0.999	0	0	0.001	0	0.839	0	0	0.161	0.0565891
1709	0	0.062	0	0.937	0.001	0	0.622	0	0.217	0.161	0.307224
1710	0	0.014	0.985	0	0.001	0.001	0.602	0.006	0.228	0.163	0.638378
1711	0.907	0.002	0.078	0.012	0.001	0.158	0.529	0.024	0.125	0.164	0.411782
1712	0	0.019	0.002	0.978	0.001	0.147	0.184	0.3	0.205	0.164	0.379819
1713	0.894	0	0.045	0	0.061	0.039	0.001	0.264	0.006	0.69	0.442227
1714	0.01	0.019	0.004	0.906	0.061	0.014	0.002	0.149	0.087	0.748	0.416822
1715	0.004	0.01	0.852	0.004	0.13	0.095	0.002	0.011	0.132	0.76	0.458543
1716	0.005	0	0.003	0.852	0.14	0.124	0	0.096	0.003	0.777	0.469948
1717	0	0	0.843	0.014	0.143	0.012	0.011	0.156	0.016	0.805	0.265323
1718	0	0.493	0.018	0.359	0.13	0.024	0.108	0.082	0.018	0.768	0.30623
1719	0.001	0.687	0.25	0.001	0.061	0.037	0.131	0.056	0.022	0.754	0.327643
1720	0.17	0.687	0	0.082	0.061	0.02	0.143	0.046	0.043	0.748	0.3221
1721	0.069	0.843	0.014	0.013	0.061	0.033	0.038	0.314	0.144	0.471	0.436653
1722	0.069	0	0.75	0.17	0.011	0.019	0.017	0.614	0.03	0.32	0.134461
1723	0.283	0.165	0.473	0.061	0.018	0.025	0.165	0.051	0.459	0.3	0.323204
1724	0.003	0.003	0.136	0.687	0.171	0.016	0.084	0.58	0.089	0.231	0.233155
1725	0.07	0.001	0.687	0.081	0.161	0.562	0.04	0.128	0.046	0.224	0.231221
1726	0	0	0.76	0	0.24	0.41	0.011	0.194	0.104	0.281	0.272496
1727	0.756	0.003	0.01	0	0.231	0.27	0.013	0.266	0.15	0.301	0.190062
1728	0.001	0	0.769	0.069	0.161	0.056	0.048	0.548	0.024	0.324	0.0628328
1729	0.009	0.76	0	0.07	0.161	0.011	0.546	0.068	0.024	0.351	0.0563559
1730	0	0.002	0.012	0.345	0.641	0.02	0.554	0.015	0.059	0.352	0.270448
1731	0.08	0.07	0.209	0	0.641	0.011	0.489	0.088	0.052	0.36	0.153769
1732	0.267	0.069	0.002	0.019	0.643	0.068	0.163	0.222	0.19	0.357	0.174652
1733	0.208	0	0.002	0.141	0.649	0.229	0.022	0.325	0.055	0.369	0.144379
1734	0.157	0.077	0.006	0.482	0.278	0.052	0.084	0.085	0.013	0.766	0.235158
1735	0.069	0.008	0.485	0.153	0.285	0.052	0.048	0.112	0.013	0.775	0.164909
1736	0	0.009	0.154	0.069	0.768	0.009	0.093	0.089	0.017	0.792	0.0361692
1737	0	0	0.229	0	0.771	0.005	0.112	0.05	0.005	0.828	0.0738918
1738	0.153	0	0.076	0	0.771	0.006	0.052	0.065	0.004	0.873	0.0635371
1739	0.076	0	0	0	0.924	0.009	0.035	0.066	0.008	0.882	0.0531222
1740	0	0	0.229	0	0.771	0.001	0.001	0.119	0	0.879	0.0113051
1741	0	0.229	0	0	0.771	0	0.125	0.002	0.002	0.871	0.010662
1742	0.002	0	0.001	0.229	0.768	0	0.186	0.002	0.011	0.801	0.126265
1743	0	0	0.229	0.003	0.768	0.004	0.162	0.021	0.031	0.782	0.114862
1744	0.717	0	0.004	0	0.279	0.031	0.003	0.183	0.013	0.77	0.315168
1745	0.722	0	0	0	0.278	0.222	0.007	0.012	0.004	0.755	0.134896
1746	0.884	0	0.113	0.002	0.001	0.123	0.005	0.66	0.046	0.166	0.338249
1747	0.011	0.081	0.003	0.904	0.001	0.063	0.017	0.63	0.124	0.166	0.45317
1748	0	0.985	0.014	0	0.001	0.186	0.005	0.642	0.005	0.162	0.640533
1749	0.937	0	0.062	0	0.001	0.195	0	0.644	0	0.161	0.32505
1750	0	0	0.999	0	0.001	0.003	0	0.834	0.002	0.161	0.0585537
1751	0	0	0	0.999	0.001	0.001	0.521	0	0.316	0.162	0.327536
1752	0	0.998	0	0.001	0.001	0.002	0.69	0.009	0.138	0.161	0.116252
1753	0	0	0.999	0	0.001	0.005	0	0.833	0.001	0.161	0.0589476
1754	0.985	0.014	0	0	0.001	0.005	0.834	0	0	0.161	0.638722
1755	0.999	0	0	0	0.001	0.837	0	0.002	0	0.161	0.057374
1756	0.001	0	0.998	0	0.001	0.003	0.005	0.831	0	0.161	0.0589145
1757	0.998	0	0	0.001	0.001	0.501	0.004	0.016	0.318	0.161	0.209195
1758	0.001	0	0.002	0.996	0.001	0.008	0	0.83	0.001	0.161	0.677554
1759	0.999	0	0	0	0.001	0.826	0	0.013	0	0.161	0.0617142
1760	0.003	0.996	0	0	0.001	0.803	0.036	0	0	0.161	0.602132
1761	0	0.997	0	0.002	0.001	0.112	0.152	0.108	0.467	0.161	0.459184
1762	0.996	0.002	0	0.001	0.001	0.742	0.049	0.018	0.03	0.161	0.0906459
1763	0	0	0.999	0	0.001	0.004	0	0.835	0	0.161	0.0581602
1764	0	0.926	0.073	0	0.001	0.004	0.002	0.833	0	0.161	0.55605
1765	0	0.059	0	0.94	0.001	0.004	0.771	0.015	0.049	0.161	0.486182
1766	0	0.059	0.94	0	0.001	0.004	0.544	0.164	0.127	0.161	0.361585
1767	0	0	0.999	0	0.001	0.004	0.671	0.164	0	0.161	0.45355
1768	0	0.999	0	0	0.001	0.565	0.039	0.003	0.232	0.161	0.606987
1769	0	0	0	0.999	0.001	0.524	0.005	0.271	0.039	0.161	0.606987
1770	0	0	0.999	0	0.001	0.004	0.005	0.83	0	0.161	0.0601313
1771	0	0.999	0	0	0.001	0.004	0.832	0.001	0.002	0.161	0.0593419
1772	0.937	0	0.062	0	0.001	0.018	0	0.821	0	0.161	0.533221
1773	0.999	0	0	0	0.001	0.839	0	0	0	0.161	0.0565891
1774	0	0.999	0	0	0.001	0.004	0.835	0	0	0.161	0.0581602
1775	0	0	0	0.999	0.001	0	0	0	0.835	0.165	0.0581479
1776	0	0	0.999	0	0.001	0	0	0.835	0	0.165	0.0581479
1777	0	0	0	0.999	0.001	0	0	0	0.835	0.165	0.0581479
1778	0	0	0	0.999	0.001	0	0	0	0.835	0.165	0.0581479
1779	0	0	0	0.999	0.001	0	0	0	0.835	0.165	0.0581479
1780	0.999	0	0	0	0.001	0.839	0	0	0	0.161	0.0565891
1781	0.001	0	0	0.998	0.001	0.012	0.422	0.144	0.261	0.161	0.367066
1782	0	0	0	0.999	0.001	0.004	0.766	0	0.069	0.161	0.562234
1783	0.999	0	0	0	0.001	0.839	0	0	0	0.161	0.0565891
1784	0.999	0	0	0	0.001	0.839	0	0	0	0.161	0.0565891
1785	0.999	0	0	0	0.001	0.839	0	0	0	0.161	0.0565891
1786	0.999	0	0	0	0.001	0.837	0	0	0	0.163	0.0573678
1787	0.999	0	0	0	0.001	0.835	0	0	0	0.165	0.0581479
1788	0	0.999	0	0	0.001	0	0.835	0	0	0.165	0.0581479
1789	0.999	0	0	0	0.001	0.835	0	0	0	0.165	0.0581479
1790	0	0.999	0	0	0.001	0	0.83	0	0.005	0.165	0.0601191
1791	0.999	0	0	0	0.001	0.835	0	0	0	0.165	0.0581479
1792	0	0	0.999	0	0.001	0	0	0.835	0	0.165	0.0581479
1793	0	0.999	0	0	0.001	0	0.146	0.689	0	0.165	0.471611
1794	0.999	0	0	0	0.001	0.098	0	0.011	0.726	0.165	0.524997
1795	0	0.999	0	0	0.001	0	0.835	0	0	0.165	0.0581479
1796	0	0	0	0.999	0.001	0	0.009	0	0.826	0.165	0.0617019
1797	0	0.062	0.937	0	0.001	0.001	0.818	0.016	0	0.165	0.537346
1798	0	0	0	0.999	0.001	0.003	0.028	0	0.804	0.165	0.0705033
1799	0	0	0.999	0	0.001	0	0	0.835	0	0.165	0.0581479
1800	0	0.999	0	0	0.001	0	0.835	0	0	0.165	0.0581479
1801	0.999	0	0	0	0.001	0.047	0.001	0.435	0.352	0.165	0.594218
1802	0.999	0	0	0	0.001	0.835	0	0	0	0.165	0.0581479
1803	0.999	0	0	0	0.001	0.83	0	0.005	0	0.165	0.0601191
1804	0.011	0.986	0.002	0	0.001	0.037	0.226	0.572	0	0.165	0.378993
1805	0.988	0	0	0.011	0.001	0.018	0.386	0.042	0.389	0.165	0.619775
1806	0	0.999	0	0	0.001	0.005	0.827	0.003	0	0.165	0.0613057
1807	0	0	0.999	0	0.001	0	0	0.835	0	0.165	0.0581479
1808	0.988	0	0	0.011	0.001	0.511	0.007	0.007	0.31	0.165	0.185234
1809	0.999	0	0	0	0.001	0.835	0	0	0	0.165	0.0581479
1810	0.999	0	0	0	0.001	0.835	0	0	0	0.165	0.0581479
1811	0	0	0.999	0	0.001	0	0.003	0.823	0.009	0.165	0.0628925
1812	0.011	0	0	0.988	0.001	0.389	0.042	0.386	0.018	0.165	0.619775
1813	0	0.002	0.986	0.011	0.001	0	0.572	0.226	0.033	0.169	0.379528
1814	0	0	0.999	0	0.001	0	0	0.83	0.005	0.165	0.0601191
1815	0.999	0	0	0	0.001	0.83	0	0.002	0.003	0.165	0.0601191
1816	0	0.999	0	0	0.001	0.488	0.183	0.15	0.014	0.165	0.435381
1817	0	0	0.999	0	0.001	0	0	0.835	0	0.165	0.0581479
1818	0	0	0	0.999	0.001	0	0	0	0.835	0.165	0.0581479
1819	0.999	0	0	0	0.001	0.835	0	0	0	0.165	0.0581479
1820	0	0	0	0.999	0.001	0	0.005	0	0.83	0.165	0.0601191
1821	0.999	0	0	0	0.001	0.804	0	0.028	0.003	0.165	0.0705033
1822	0	0.937	0.062	0	0.001	0	0.016	0.818	0.001	0.165	0.537346
1823	0	0	0.999	0	0.001	0	0	0.835	0	0.165	0.0581479
1824	0	0	0.999	0	0.001	0	0	0.835	0	0.165	0.0581479
1825	0	0	0	0.999	0.001	0.133	0.004	0.593	0.105	0.165	0.516654
1826	0	0	0.999	0	0.001	0	0.689	0.146	0	0.165	0.471611
1827	0	0	0	0.999	0.001	0	0.111	0	0.724	0.165	0.103966
1828	0	0	0.999	0	0.001	0	0	0.835	0	0.165	0.0581479
1829	0.999	0	0	0	0.001	0.828	0.007	0	0	0.165	0.0609098
1830	0	0.999	0	0	0.001	0.011	0.824	0	0	0.165	0.0624953
1831	0	0	0.999	0	0.001	0.01	0	0.823	0.002	0.165	0.0628925
1832	0	0.999	0	0	0.001	0	0.835	0	0	0.165	0.0581479
1833	0	0.999	0	0	0.001	0	0.727	0	0.108	0.165	0.102668
1834	0	0	0	0.999	0.001	0	0	0	0.835	0.165	0.0581479
1835	0	0	0.999	0	0.001	0	0	0.835	0	0.165	0.0581479
1836	0	0.999	0	0	0.001	0	0.833	0.002	0	0.165	0.0589354
1837	0	0.999	0	0	0.001	0	0.835	0	0	0.165	0.0581479
1838	0	0.999	0	0	0.001	0	0.835	0	0	0.165	0.0581479
1839	0	0	0.999	0	0.001	0.029	0	0.806	0	0.165	0.0696964
1840	0	0	0.999	0	0.001	0	0.002	0.833	0	0.165	0.0589354
1841	0	0	0	0.999	0.001	0	0	0	0.835	0.165	0.0581479
1842	0	0	0.999	0	0.001	0	0	0.835	0	0.165	0.0581479
1843	0	0.999	0	0	0.001	0	0.833	0.002	0	0.165	0.0589354
1844	0	0.999	0	0	0.001	0	0.23	0	0.605	0.165	0.39387
1845	0	0	0.999	0	0.001	0	0	0.835	0	0.165	0.0581479
1846	0	0	0.999	0	0.001	0	0	0.835	0	0.165	0.0581479
1847	0.999	0	0	0	0.001	0.83	0	0	0.005	0.165	0.0601191
1848	0.999	0	0	0	0.001	0.835	0	0	0	0.165	0.0581479
1849	0	0	0.999	0	0.001	0	0.003	0.83	0.002	0.165	0.0601191
1850	0.001	0	0.998	0	0.001	0	0	0.835	0	0.165	0.0584518
1851	0	0	0	0.999	0.001	0	0	0	0.835	0.165	0.0581479
1852	0	0	0	0.999	0.001	0	0.109	0.005	0.721	0.165	0.105269
1853	0.999	0	0	0	0.001	0.835	0	0	0	0.165	0.0581479
1854	0.999	0	0	0	0.001	0.835	0	0	0	0.165	0.0581479
1855	0.001	0	0.002	0.996	0.001	0.001	0.001	0.828	0.005	0.165	0.66663
1856	0	0	0	0.999	0.001	0.01	0.005	0.785	0.035	0.165	0.61364
1857	0	0	0.999	0	0.001	0	0.005	0.83	0	0.165	0.0601191
1858	0.999	0	0	0	0.001	0.035	0.005	0.795	0	0.165	0.61364
1859	0	0	0	0.999	0.001	0.803	0	0.005	0.027	0.165	0.627664
1860	0	0	0.999	0	0.001	0.247	0.002	0.586	0	0.165	0.16799
1861	0	0	0.999	0	0.001	0.002	0.002	0.823	0.003	0.17	0.0628776
1862	0	0	0.999	0	0.001	0	0	0.654	0.176	0.17	0.135326
1863	0	0	0.999	0	0.001	0	0	0.83	0	0.17	0.0601042
1864	0	0	0	0.999	0.001	0	0	0.004	0.83	0.166	0.0601161
1865	0	0.001	0	0.995	0.004	0	0	0	0.633	0.367	0.138169
1866	0.996	0	0	0	0.004	0.633	0	0	0	0.367	0.137923
1867	0	0	0.995	0.001	0.004	0	0.001	0.633	0	0.366	0.138174
1868	0.011	0.985	0	0	0.004	0	0.628	0.005	0.002	0.365	0.143004
1869	0	0	0.926	0.073	0.001	0.021	0.002	0.753	0.051	0.173	0.0706422
1870	0.062	0.912	0	0.025	0.001	0.197	0.607	0.005	0.031	0.16	0.088558
1871	0.987	0	0.011	0.001	0.001	0.74	0.01	0.094	0.003	0.153	0.0817254
1872	0.925	0.062	0.011	0.001	0.001	0.794	0.001	0.05	0.001	0.154	0.0792119
1873	0	0	0.985	0.011	0.004	0	0.006	0.625	0	0.369	0.144399
1874	0.001	0.995	0	0	0.004	0	0.63	0.001	0	0.369	0.139577
1875	0	0	0.996	0	0.004	0	0	0.631	0	0.369	0.138858
1876	0.996	0	0	0	0.004	0.631	0	0	0	0.369	0.138858
1877	0.996	0	0	0	0.004	0.631	0	0	0	0.369	0.138858
1878	0	0	0.999	0	0.001	0.003	0	0.828	0	0.169	0.0608979
1879	0	0.999	0	0	0.001	0	0.828	0	0	0.172	0.0608891
1880	0	0	0	0.999	0.001	0.176	0.146	0	0.507	0.171	0.209065
1881	0	0.999	0	0	0.001	0.001	0.821	0.005	0.002	0.171	0.0636701
1882	0	0	0	0.999	0.001	0.02	0.262	0.001	0.55	0.167	0.186253
1883	0	0	0	0.999	0.001	0	0.005	0.8	0.028	0.167	0.625849
1884	0	0	0.999	0	0.001	0.798	0	0.035	0	0.167	0.613634
1885	0.999	0	0	0	0.001	0.828	0	0.005	0	0.167	0.0609038
1886	0	0	0	0.999	0.001	0	0.793	0.005	0.035	0.167	0.613634
1887	0	0.998	0	0.001	0.001	0	0.695	0	0.138	0.167	0.114003
1888	0	0	0.999	0	0.001	0	0	0.711	0.122	0.167	0.10963
1889	0.999	0	0	0	0.001	0.833	0	0	0	0.167	0.0589294
1890	0.999	0	0	0	0.001	0.833	0	0	0	0.167	0.0589294
1891	0	0	0.999	0	0.001	0	0	0.833	0	0.167	0.0589294
1892	0	0.998	0	0.001	0.001	0	0.833	0	0	0.167	0.0592327
1893	0	0.999	0	0	0.001	0.003	0.828	0.002	0	0.167	0.0609038
1894	0	0.999	0	0	0.001	0	0.833	0	0	0.167	0.0589294
1895	0	0.999	0	0	0.001	0	0.833	0	0	0.167	0.0589294
1896	0	0	0.999	0	0.001	0.603	0	0.23	0	0.167	0.393864
1897	0	0	0.999	0	0.001	0	0.002	0.831	0	0.167	0.0597182
1898	0	0	0	0.999	0.001	0	0	0	0.833	0.167	0.0589294
1899	0.999	0	0	0	0.001	0.623	0	0.21	0	0.167	0.149934
1900	0.999	0	0	0	0.001	0.833	0	0	0	0.167	0.0589294
1901	0.999	0	0	0	0.001	0.833	0	0	0	0.167	0.0589294
1902	0	0.999	0	0	0.001	0	0.831	0.002	0	0.167	0.0597182
1903	0	0	0.999	0	0.001	0	0	0.833	0	0.167	0.0589294
1904	0	0	0.999	0	0.001	0	0.002	0.831	0	0.167	0.0597182
1905	0	0.999	0	0	0.001	0	0.833	0	0	0.167	0.0589294
1906	0	0	0.999	0	0.001	0	0	0.833	0	0.167	0.0589294
1907	0	0	0.999	0	0.001	0	0	0.833	0	0.167	0.0589294
1908	0	0.999	0	0	0.001	0	0.826	0.005	0.002	0.167	0.0616959
1909	0	0.999	0	0	0.001	0.001	0.826	0.006	0	0.167	0.0616959
1910	0	0	0.999	0	0.001	0	0	0.833	0	0.167	0.0589294
1911	0	0	0	0.999	0.001	0	0	0	0.833	0.167	0.0589294
1912	0.999	0	0	0	0.001	0.833	0	0	0	0.167	0.0589294
1913	0.999	0	0	0	0.001	0.833	0	0	0	0.167	0.0589294
1914	0	0.999	0	0	0.001	0	0.833	0	0	0.167	0.0589294
1915	0	0	0	0.999	0.001	0	0	0	0.833	0.167	0.0589294
1916	0.999	0	0	0	0.001	0.831	0.002	0	0	0.167	0.0597182
1917	0	0	0	0.999	0.001	0	0	0	0.833	0.167	0.0589294
1918	0.999	0	0	0	0.001	0.831	0	0.002	0	0.167	0.0597182
1919	0.999	0	0	0	0.001	0.833	0	0	0	0.167	0.0589294
1920	0	0.999	0	0	0.001	0	0.833	0	0	0.167	0.0589294
1921	0	0	0.999	0	0.001	0	0.006	0.826	0.001	0.167	0.0616959
1922	0	0	0.999	0	0.001	0.002	0.005	0.826	0	0.167	0.0616959
1923	0	0	0	0.999	0.001	0	0	0	0.833	0.167	0.0589294
1924	0	0.999	0	0	0.001	0	0.833	0	0	0.167	0.0589294
1925	0	0.999	0	0	0.001	0	0.828	0	0.005	0.167	0.0609038
1926	0	0	0	0.999	0.001	0	0	0	0.833	0.167	0.0589294
1927	0.999	0	0	0	0.001	0.833	0	0	0	0.167	0.0589294
1928	0.999	0	0	0	0.001	0.833	0	0	0	0.167	0.0589294
1929	0	0	0.999	0	0.001	0	0	0.833	0	0.167	0.0589294
1930	0	0	0.999	0	0.001	0	0	0.833	0	0.167	0.0589294
1931	0	0	0	0.999	0.001	0	0	0	0.833	0.167	0.0589294
1932	0.999	0	0	0	0.001	0.833	0	0	0	0.167	0.0589294
1933	0	0	0.999	0	0.001	0	0	0.833	0	0.167	0.0589294
1934	0	0.999	0	0	0.001	0	0.833	0	0	0.167	0.0589294
1935	0	0	0.999	0	0.001	0	0.002	0.831	0	0.167	0.0597182
1936	0.999	0	0	0	0.001	0.833	0	0	0	0.167	0.0589294
1937	0.999	0	0	0	0.001	0.833	0	0	0	0.167	0.0589294
1938	0.999	0	0	0	0.001	0.833	0	0	0	0.167	0.0589294
1939	0	0	0	0.999	0.001	0	0	0	0.833	0.167	0.0589294
1940	0	0	0	0.999	0.001	0	0	0.002	0.831	0.167	0.0597182
1941	0	0.999	0	0	0.001	0	0.833	0	0	0.167	0.0589294
1942	0	0.999	0	0	0.001	0	0.833	0	0	0.167	0.0589294
1943	0	0	0	0.999	0.001	0	0	0	0.833	0.167	0.0589294
1944	0	0	0	0.999	0.001	0	0	0	0.833	0.167	0.0589294
1945	0	0	0.999	0	0.001	0	0	0.833	0	0.167	0.0589294
1946	0	0	0	0.999	0.001	0	0.002	0	0.831	0.167	0.0597182
1947	0	0.999	0	0	0.001	0	0.833	0	0	0.167	0.0589294
1948	0	0	0.999	0	0.001	0.004	0.005	0.824	0	0.167	0.0624893
1949	0	0	0.999	0	0.001	0	0	0.833	0	0.167	0.0589294
1950	0	0	0.999	0	0.001	0	0	0.83	0.003	0.167	0.0601131
1951	0	0	0	0.999	0.001	0	0	0	0.833	0.167	0.0589294
1952	0.999	0	0	0	0.001	0.833	0	0	0	0.167	0.0589294
1953	0.999	0	0	0	0.001	0.833	0	0	0	0.167	0.0589294
1954	0	0	0.999	0	0.001	0.008	0	0.825	0	0.167	0.0620924
1955	0	0	0	0.999	0.001	0	0	0	0.833	0.167	0.0589294
1956	0	0	0	0.999	0.001	0	0	0.003	0.83	0.167	0.0601131
1957	0	0.999	0	0	0.001	0	0.833	0	0	0.167	0.0589294
1958	0	0.999	0	0	0.001	0	0.829	0	0.004	0.167	0.0605083
1959	0	0	0.999	0	0.001	0	0	0.833	0	0.167	0.0589294
1960	0.999	0	0	0	0.001	0.83	0	0.003	0	0.167	0.0601131
1961	0	0.999	0	0	0.001	0	0.833	0	0	0.167	0.0589294
1962	0	0.999	0	0	0.001	0	0.831	0.002	0	0.167	0.0597182
1963	0	0	0	0.999	0.001	0	0.584	0	0.249	0.167	0.378252
1964	0	0	0.999	0	0.001	0	0	0.833	0	0.167	0.0589294
1965	0	0.999	0	0	0.001	0	0.833	0	0	0.167	0.0589294
1966	0.999	0	0	0	0.001	0.833	0	0	0	0.167	0.0589294
1967	0	0.999	0	0	0.001	0	0.815	0	0.018	0.167	0.0660762
1968	0	0	0.999	0	0.001	0	0	0.833	0	0.167	0.0589294
1969	0.999	0	0	0	0.001	0.833	0	0	0	0.167	0.0589294
1970	0.999	0	0	0	0.001	0.833	0	0	0	0.167	0.0589294
1971	0	0	0	0.999	0.001	0.697	0	0	0.136	0.167	0.482056
1972	0	0	0.999	0	0.001	0.114	0	0.719	0	0.167	0.106133
1973	0	0	0.999	0	0.001	0	0	0.833	0	0.167	0.0589294
1974	0	0.999	0	0	0.001	0.002	0.821	0	0.01	0.167	0.0636819
1975	0	0	0.999	0	0.001	0	0.002	0.829	0.002	0.167	0.0605083
1976	0	0	0	0.999	0.001	0	0.004	0	0.829	0.167	0.0605083
1977	0.999	0	0	0	0.001	0.833	0	0	0	0.167	0.0589294
1978	0.999	0	0	0	0.001	0.833	0	0	0	0.167	0.0589294
1979	0	0.062	0	0.937	0.001	0	0.776	0	0.057	0.167	0.470403
1980	0	0	0.999	0	0.001	0	0.001	0.832	0	0.167	0.0593236
1981	0.999	0	0	0	0.001	0.833	0	0	0	0.167	0.0589294
1982	0	0	0	0.999	0.001	0	0.767	0.005	0.061	0.167	0.5734
1983	0	0	0.999	0	0.001	0.001	0.17	0.025	0.637	0.167	0.631333
1984	0	0	0.999	0	0.001	0	0	0.16	0.673	0.167	0.457471
1985	0	0.999	0	0	0.001	0	0.082	0.751	0	0.167	0.544947
1986	0	0.916	0.083	0	0.001	0.107	0.096	0.63	0	0.167	0.403146
1987	0.916	0	0.083	0	0.001	0.022	0.047	0.764	0	0.167	0.502141
1988	0	0.131	0.868	0	0.001	0	0.832	0.001	0	0.167	0.494712
1989	0.003	0	0.996	0	0.001	0.216	0	0.617	0	0.167	0.145611
1990	0	0.999	0	0	0.001	0	0.833	0	0	0.167	0.0589294
1991	0	0	0	0.999	0.001	0	0	0	0.833	0.167	0.0589294
1992	0	0	0.999	0	0.001	0	0	0.833	0	0.167	0.0589294
1993	0	0	0	0.999	0.001	0	0	0	0.833	0.167	0.0589294
1994	0	0.999	0	0	0.001	0	0.833	0	0	0.167	0.0589294
1995	0	0	0	0.999	0.001	0	0.005	0	0.828	0.167	0.0609038
1996	0	0.999	0	0	0.001	0	0.697	0	0.135	0.168	0.115811
1997	0	0.999	0	0	0.001	0.424	0.033	0.375	0	0.168	0.617045
1998	0.996	0	0	0.003	0.001	0.588	0	0.245	0	0.167	0.167685
[truncated: 906 more rows]

## Sheet: LM_23S_0.2
	LM 23S (T=0.2) pretrain frequency					LM 23S (T=0.2) finetune frequency
E. coli reference position	A	C	G	U	deletion	A	C	G	U	deletion	JSD
1	0	0	0	0	1	0	0	0	0	1	0
2	0	0	1	0	0	0	0	1	0	0	0
3	0	0	0	1	0	0	0	0	1	0	0
4	0	0	0	1	0	0	0	0	1	0	0
5	1	0	0	0	0	1	0	0	0	0	0
6	1	0	0	0	0	1	0	0	0	0	0
7	0	0	1	0	0	0	0	1	0	0	0
8	0	1	0	0	0	0	1	0	0	0	0
9	0	0	1	0	0	0	0	1	0	0	0
10	1	0	0	0	0	1	0	0	0	0	0
11	0	1	0	0	0	0	1	0	0	0	0
12	0	0	0	1	0	0	0	0	1	0	0
13	1	0	0	0	0	1	0	0	0	0	0
14	1	0	0	0	0	1	0	0	0	0	0
15	0	0	1	0	0	0	0	1	0	0	0
16	0	1	0	0	0	0	1	0	0	0	0
17	0	0	1	0	0	0	0	1	0	0	0
18	0	0	0	1	0	0	0	0	1	0	0
19	1	0	0	0	0	1	0	0	0	0	0
20	0	1	0	0	0	0	1	0	0	0	0
21	1	0	0	0	0	1	0	0	0	0	0
22	0	1	0	0	0	0	1	0	0	0	0
23	0	0	1	0	0	0	0	1	0	0	0
24	0	0	1	0	0	0	0	1	0	0	0
25	0	0	0	1	0	0	0	0	1	0	0
26	0	0	1	0	0	0	0	1	0	0	0
27	0	0	1	0	0	0	0	1	0	0	0
28	1	0	0	0	0	1	0	0	0	0	0
29	0	0	0	1	0	0	0	0	1	0	0
30	0	0	1	0	0	0	0	1	0	0	0
31	0	1	0	0	0	0	1	0	0	0	0
32	0	1	0	0	0	0	1	0	0	0	0
33	0	1	0	0	0	0	1	0	0	0	0
34	0	0	0	1	0	0	0	0	1	0	0
35	0	0	1	0	0	0	0	1	0	0	0
36	0	0	1	0	0	0	0	1	0	0	0
37	0	1	0	0	0	0	1	0	0	0	0
38	1	0	0	0	0	1	0	0	0	0	0
39	0	0	1	0	0	0	0	1	0	0	0
40	0	0	0	1	0	0	0	0	1	0	0
41	0	1	0	0	0	0	1	0	0	0	0
42	1	0	0	0	0	1	0	0	0	0	0
43	0	0	1	0	0	0	0	1	0	0	0
44	1	0	0	0	0	1	0	0	0	0	0
45	0	0	1	0	0	0	0	1	0	0	0
46	0	0	1	0	0	0	0	1	0	0	0
47	0	1	0	0	0	0	1	0	0	0	0
48	0	0	1	0	0	0	0	1	0	0	0
49	1	0	0	0	0	1	0	0	0	0	0
50	0	0	0	1	0	0	0	0	1	0	0
51	0	0	1	0	0	0	0	1	0	0	0
52	1	0	0	0	0	1	0	0	0	0	0
53	1	0	0	0	0	1	0	0	0	0	0
54	0	0	1	0	0	0	0	1	0	0	0
55	0	0	1	0	0	0	0	1	0	0	0
56	1	0	0	0	0	1	0	0	0	0	0
57	0	1	0	0	0	0	1	0	0	0	0
58	0	0	1	0	0	0	0	1	0	0	0
59	0	0	0	1	0	0	0	0	1	0	0
60	0	0	1	0	0	0	0	1	0	0	0
61	0	1	0	0	0	0	1	0	0	0	0
62	0	0	0	1	0	0	0	0	1	0	0
63	1	0	0	0	0	1	0	0	0	0	0
64	1	0	0	0	0	1	0	0	0	0	0
65	0	0	0	1	0	0	0	0	1	0	0
66	0	1	0	0	0	0	1	0	0	0	0
67	0	0	0	1	0	0	0	0	1	0	0
68	0	0	1	0	0	0	0	1	0	0	0
69	0	1	0	0	0	0	1	0	0	0	0
70	0	0	1	0	0	0	0	1	0	0	0
71	1	0	0	0	0	1	0	0	0	0	0
72	0	0	0	1	0	0	0	0	1	0	0
73	1	0	0	0	0	1	0	0	0	0	0
74	1	0	0	0	0	1	0	0	0	0	0
75	0	0	1	0	0	0	0	1	0	0	0
76	0	1	0	0	0	0	1	0	0	0	0
77	0	0	1	0	0	0	0	1	0	0	0
78	0	0	0	1	0	0	0	0	1	0	0
79	0	1	0	0	0	0	1	0	0	0	0
80	0	0	1	0	0	0	0	1	0	0	0
81	0	0	1	0	0	0	0	1	0	0	0
82	0	0	0	1	0	0	0	0	1	0	0
83	1	0	0	0	0	1	0	0	0	0	0
84	1	0	0	0	0	1	0	0	0	0	0
85	0	0	1	0	0	0	0	1	0	0	0
86	0	0	1	0	0	0	0	1	0	0	0
87	0	0	0	1	0	0	0	0	1	0	0
88	0	0	1	0	0	0	0	1	0	0	0
89	1	0	0	0	0	1	0	0	0	0	0
90	0	0	0	1	0	0	0	0	1	0	0
91	1	0	0	0	0	1	0	0	0	0	0
92	0	0	0	1	0	0	0	0	1	0	0
93	0	0	1	0	0	0	0	1	0	0	0
94	1	0	0	0	0	1	0	0	0	0	0
95	1	0	0	0	0	1	0	0	0	0	0
96	0	1	0	0	0	0	1	0	0	0	0
97	0	1	0	0	0	0	1	0	0	0	0
98	0	0	1	0	0	0	0	1	0	0	0
99	0	0	0	1	0	0	0	0	1	0	0
100	0	0	0	1	0	0	0	0	1	0	0
101	1	0	0	0	0	1	0	0	0	0	0
102	0	0	0	1	0	0	0	0	1	0	0
103	1	0	0	0	0	1	0	0	0	0	0
104	1	0	0	0	0	1	0	0	0	0	0
105	0	1	0	0	0	0	1	0	0	0	0
106	0	1	0	0	0	0	1	0	0	0	0
107	0	0	1	0	0	0	0	1	0	0	0
108	0	0	1	0	0	0	0	1	0	0	0
109	0	1	0	0	0	0	1	0	0	0	0
110	0	0	1	0	0	0	0	1	0	0	0
111	1	0	0	0	0	1	0	0	0	0	0
112	0	0	0	1	0	0	0	0	1	0	0
113	0	0	0	1	0	0	0	0	1	0	0
114	0	0	0	1	0	0	0	0	1	0	0
115	0	1	0	0	0	0	1	0	0	0	0
116	0	1	0	0	0	0	1	0	0	0	0
117	0	0	1	0	0	0	0	1	0	0	0
118	1	0	0	0	0	1	0	0	0	0	0
119	1	0	0	0	0	1	0	0	0	0	0
120	0	0	0	1	0	0	0	0	1	0	0
121	0	0	1	0	0	0	0	1	0	0	0
122	0	0	1	0	0	0	0	1	0	0	0
123	0	0	1	0	0	0	0	1	0	0	0
124	0	0	1	0	0	0	0	1	0	0	0
125	1	0	0	0	0	1	0	0	0	0	0
126	1	0	0	0	0	1	0	0	0	0	0
127	1	0	0	0	0	1	0	0	0	0	0
128	0	1	0	0	0	0	1	0	0	0	0
129	0	1	0	0	0	0	1	0	0	0	0
130	0	1	0	0	0	0	1	0	0	0	0
131	1	0	0	0	0	1	0	0	0	0	0
132	0	0	1	0	0	0	0	1	0	0	0
133	0	0	0	1	0	0	0	0	1	0	0
134	0	0	1	0	0	0	0	1	0	0	0
135	0	0	0	1	0	0	0	0	1	0	0
136	0	0	1	0	0	0	0	1	0	0	0
137	0	0	0	1	0	0	0	0	1	0	0
138	0	0	0	1	0	0	0	0	1	0	0
139	0	0	0	1	0	0	0	0	1	0	0
140	0	1	0	0	0	0	1	0	0	0	0
141	0	0	1	0	0	0	0	1	0	0	0
142	1	0	0	0	0	1	0	0	0	0	0
143	0	1	0	0	0	0	1	0	0	0	0
144	1	0	0	0	0	1	0	0	0	0	0
145	0	1	0	0	0	0	1	0	0	0	0
146	1	0	0	0	0	1	0	0	0	0	0
147	0	1	0	0	0	0	1	0	0	0	0
148	0	0	0	1	0	0	0	0	1	0	0
149	1	0	0	0	0	1	0	0	0	0	0
150	0	0	0	1	0	0	0	0	1	0	0
151	0	1	0	0	0	0	1	0	0	0	0
152	1	0	0	0	0	1	0	0	0	0	0
153	0	0	0	1	0	0	0	0	1	0	0
154	0	0	0	1	0	0	0	0	1	0	0
155	1	0	0	0	0	1	0	0	0	0	0
156	1	0	0	0	0	1	0	0	0	0	0
157	0	1	0	0	0	0	1	0	0	0	0
158	0	0	0	1	0	0	0	0	1	0	0
159	0	0	1	0	0	0	0	1	0	0	0
160	1	0	0	0	0	1	0	0	0	0	0
161	1	0	0	0	0	1	0	0	0	0	0
162	0	0	0	1	0	0	0	0	1	0	0
163	0	1	0	0	0	0	1	0	0	0	0
164	0	1	0	0	0	0	1	0	0	0	0
165	1	0	0	0	0	1	0	0	0	0	0
166	0	0	0	1	0	0	0	0	1	0	0
167	1	0	0	0	0	1	0	0	0	0	0
168	0	0	1	0	0	0	0	1	0	0	0
169	0	0	1	0	0	0	0	1	0	0	0
170	0	0	0	1	0	0	0	0	1	0	0
171	0	0	0	1	0	0	0	0	1	0	0
172	1	0	0	0	0	1	0	0	0	0	0
173	1	0	0	0	0	1	0	0	0	0	0
174	0	0	0	1	0	0	0	0	1	0	0
175	0	0	1	0	0	0	0	1	0	0	0
176	1	0	0	0	0	1	0	0	0	0	0
177	0	0	1	0	0	0	0	1	0	0	0
178	0	0	1	0	0	0	0	1	0	0	0
179	0	1	0	0	0	0	1	0	0	0	0
180	0	0	1	0	0	0	0	1	0	0	0
181	1	0	0	0	0	1	0	0	0	0	0
182	1	0	0	0	0	1	0	0	0	0	0
183	0	1	0	0	0	0	1	0	0	0	0
184	0	1	0	0	0	0	1	0	0	0	0
185	0	0	1	0	0	0	0	1	0	0	0
186	0	0	1	0	0	0	0	1	0	0	0
187	0	0	1	0	0	0	0	1	0	0	0
188	0	0	1	0	0	0	0	1	0	0	0
189	0	0	1	0	0	0	0	1	0	0	0
190	1	0	0	0	0	1	0	0	0	0	0
191	1	0	0	0	0	1	0	0	0	0	0
192	0	1	0	0	0	0	1	0	0	0	0
193	0	0	0	1	0	0	0	0	1	0	0
194	0	0	1	0	0	0	0	1	0	0	0
195	1	0	0	0	0	1	0	0	0	0	0
196	1	0	0	0	0	1	0	0	0	0	0
197	1	0	0	0	0	1	0	0	0	0	0
198	0	1	0	0	0	0	1	0	0	0	0
199	1	0	0	0	0	1	0	0	0	0	0
200	0	0	0	1	0	0	0	0	1	0	0
201	0	1	0	0	0	0	1	0	0	0	0
202	0	0	0	1	0	0	0	0	1	0	0
203	1	0	0	0	0	1	0	0	0	0	0
204	1	0	0	0	0	1	0	0	0	0	0
205	0	0	1	0	0	0	0	1	0	0	0
206	0	0	0	1	0	0	0	0	1	0	0
207	1	0	0	0	0	1	0	0	0	0	0
208	0	1	0	0	0	0	1	0	0	0	0
209	0	1	0	0	0	0	1	0	0	0	0
210	0	1	0	0	0	0	1	0	0	0	0
211	0	1	0	0	0	0	1	0	0	0	0
212	0	0	1	0	0	0	0	1	0	0	0
213	1	0	0	0	0	1	0	0	0	0	0
214	0	0	1	0	0	0	0	1	0	0	0
215	0	0	1	0	0	0	0	1	0	0	0
216	1	0	0	0	0	1	0	0	0	0	0
217	1	0	0	0	0	1	0	0	0	0	0
218	1	0	0	0	0	1	0	0	0	0	0
219	1	0	0	0	0	1	0	0	0	0	0
220	0	0	1	0	0	0	0	1	0	0	0
221	1	0	0	0	0	1	0	0	0	0	0
222	1	0	0	0	0	1	0	0	0	0	0
223	1	0	0	0	0	1	0	0	0	0	0
224	0	0	0	1	0	0	0	0	1	0	0
225	0	1	0	0	0	0	1	0	0	0	0
226	1	0	0	0	0	1	0	0	0	0	0
227	1	0	0	0	0	1	0	0	0	0	0
228	0	1	0	0	0	0	1	0	0	0	0
229	0	1	0	0	0	0	1	0	0	0	0
230	0	0	1	0	0	0	0	1	0	0	0
231	1	0	0	0	0	1	0	0	0	0	0
232	0	0	1	0	0	0	0	1	0	0	0
233	1	0	0	0	0	1	0	0	0	0	0
234	0	0	0	1	0	0	0	0	1	0	0
235	0	0	0	1	0	0	0	0	1	0	0
236	0	1	0	0	0	0	1	0	0	0	0
237	0	1	0	0	0	0	1	0	0	0	0
238	0	1	0	0	0	0	1	0	0	0	0
239	0	1	0	0	0	0	1	0	0	0	0
240	0	1	0	0	0	0	1	0	0	0	0
241	1	0	0	0	0	1	0	0	0	0	0
242	0	0	1	0	0	0	0	1	0	0	0
243	0	0	0	1	0	0	0	0	1	0	0
244	1	0	0	0	0	1	0	0	0	0	0
245	0	0	1	0	0	0	0	1	0	0	0
246	0	1	0	0	0	0	1	0	0	0	0
247	0	0	1	0	0	0	0	1	0	0	0
248	0	0	1	0	0	0	0	1	0	0	0
249	0	1	0	0	0	0	1	0	0	0	0
250	0	0	1	0	0	0	0	1	0	0	0
251	1	0	0	0	0	1	0	0	0	0	0
252	0	0	1	0	0	0	0	1	0	0	0
253	0	1	0	0	0	0	1	0	0	0	0
254	0	0	1	0	0	0	0	1	0	0	0
255	1	0	0	0	0	1	0	0	0	0	0
256	1	0	0	0	0	1	0	0	0	0	0
257	0	1	0	0	0	0	1	0	0	0	0
258	0	0	1	0	0	0	0	1	0	0	0
259	0	0	1	0	0	0	0	1	0	0	0
260	0	0	1	0	0	0	0	1	0	0	0
261	0	0	1	0	0	0	0	1	0	0	0
262	1	0	0	0	0	1	0	0	0	0	0
263	0	0	1	0	0	0	0	1	0	0	0
264	0	0	1	0	0	0	0	1	0	0	0
265	1	0	0	0	0	1	0	0	0	0	0
266	0	0	1	0	0	0	0	1	0	0	0
267	0	1	0	0	0	0	1	0	0	0	0
268	0	1	0	0	0	0	1	0	0	0	0
269	0	1	0	0	0	0	1	0	0	0	0
270	1	0	0	0	0	1	0	0	0	0	0
271	0	0	1	0	0	0	0	1	0	0	0
272	1	0	0	0	0	1	0	0	0	0	0
273	0	0	1	0	0	0	0	1	0	0	0
274	0	1	0	0	0	0	1	0	0	0	0
275	0	1	0	0	0	0	1	0	0	0	0
276	0	0	0	1	0	0	0	0	1	0	0
277	0	0	1	0	0	0	0	1	0	0	0
278	1	0	0	0	0	1	0	0	0	0	0
279	1	0	0	0	0	1	0	0	0	0	0
280	0	0	0	1	0	0	0	0	1	0	0
281	0	1	0	0	0	0	1	0	0	0	0
282	1	0	0	0	0	1	0	0	0	0	0
283	0	0	1	0	0	0	0	1	0	0	0
284	0	0	0	1	0	0	0	0	1	0	0
285	0	0	1	0	0	0	0	1	0	0	0
286	0	0	0	1	0	0	0	0	1	0	0
287	0	0	1	0	0	0	0	1	0	0	0
288	0	0	0	1	0	0	0	0	1	0	0
289	0	0	1	0	0	0	0	1	0	0	0
290	0	0	0	1	0	0	0	0	1	0	0
291	0	0	1	0	0	0	0	1	0	0	0
292	0	0	0	1	0	0	0	0	1	0	0
293	0	0	0	1	0	0	0	0	1	0	0
294	1	0	0	0	0	1	0	0	0	0	0
295	0	0	1	0	0	0	0	1	0	0	0
296	0	0	0	1	0	0	0	0	1	0	0
297	0	0	1	0	0	0	0	1	0	0	0
298	0	0	1	0	0	0	0	1	0	0	0
299	1	0	0	0	0	1	0	0	0	0	0
300	1	0	0	0	0	1	0	0	0	0	0
301	0	0	1	0	0	0	0	1	0	0	0
302	0	1	0	0	0	0	1	0	0	0	0
303	0	0	1	0	0	0	0	1	0	0	0
304	0	0	0	1	0	0	0	0	1	0	0
305	0	1	0	0	0	0	1	0	0	0	0
306	0	0	0	1	0	0	0	0	1	0	0
307	0	0	1	0	0	0	0	1	0	0	0
308	0	0	1	0	0	0	0	1	0	0	0
309	1	0	0	0	0	1	0	0	0	0	0
310	1	0	0	0	0	1	0	0	0	0	0
311	1	0	0	0	0	1	0	0	0	0	0
312	0	0	1	0	0	0	0	1	0	0	0
313	0	0	1	0	0	0	0	1	0	0	0
314	0	1	0	0	0	0	1	0	0	0	0
315	0	0	1	0	0	0	0	1	0	0	0
316	0	1	0	0	0	0	1	0	0	0	0
317	0	0	1	0	0	0	0	1	0	0	0
318	0	1	0	0	0	0	1	0	0	0	0
319	0	0	1	0	0	0	0	1	0	0	0
320	1	0	0	0	0	1	0	0	0	0	0
321	0	0	0	1	0	0	0	0	1	0	0
322	1	0	0	0	0	1	0	0	0	0	0
323	0	1	0	0	0	0	1	0	0	0	0
324	1	0	0	0	0	1	0	0	0	0	0
325	0	0	1	0	0	0	0	1	0	0	0
326	0	0	1	0	0	0	0	1	0	0	0
327	0	0	1	0	0	0	0	1	0	0	0
328	0	0	0	1	0	0	0	0	1	0	0
329	0	0	1	0	0	0	0	1	0	0	0
330	1	0	0	0	0	1	0	0	0	0	0
331	0	1	0	0	0	0	1	0	0	0	0
332	1	0	0	0	0	1	0	0	0	0	0
333	0	0	1	0	0	0	0	1	0	0	0
334	0	1	0	0	0	0	1	0	0	0	0
335	0	1	0	0	0	0	1	0	0	0	0
336	0	1	0	0	0	0	1	0	0	0	0
337	0	1	0	0	0	0	1	0	0	0	0
338	0	0	1	0	0	0	0	1	0	0	0
339	0	0	0	1	0	0	0	0	1	0	0
340	1	0	0	0	0	1	0	0	0	0	0
341	0	1	0	0	0	0	1	0	0	0	0
342	1	0	0	0	0	1	0	0	0	0	0
343	0	1	0	0	0	0	1	0	0	0	0
344	1	0	0	0	0	1	0	0	0	0	0
345	1	0	0	0	0	1	0	0	0	0	0
346	1	0	0	0	0	1	0	0	0	0	0
347	1	0	0	0	0	1	0	0	0	0	0
348	1	0	0	0	0	1	0	0	0	0	0
349	0	0	0	1	0	0	0	0	1	0	0
350	0	0	1	0	0	0	0	1	0	0	0
351	0	1	0	0	0	0	1	0	0	0	0
352	1	0	0	0	0	1	0	0	0	0	0
353	0	1	0	0	0	0	1	0	0	0	0
354	1	0	0	0	0	1	0	0	0	0	0
355	0	0	0	1	0	0	0	0	1	0	0
356	0	0	1	0	0	0	0	1	0	0	0
357	0	1	0	0	0	0	1	0	0	0	0
358	0	0	0	1	0	0	0	0	1	0	0
359	0	0	1	0	0	0	0	1	0	0	0
360	0	0	0	1	0	0	0	0	1	0	0
361	0	0	1	0	0	0	0	1	0	0	0
362	1	0	0	0	0	1	0	0	0	0	0
363	0	0	1	0	0	0	0	1	0	0	0
364	0	1	0	0	0	0	1	0	0	0	0
365	0	0	0	1	0	0	0	0	1	0	0
366	0	1	0	0	0	0	1	0	0	0	0
367	0	0	1	0	0	0	0	1	0	0	0
368	1	0	0	0	0	1	0	0	0	0	0
369	0	0	0	1	0	0	0	0	1	0	0
370	0	0	1	0	0	0	0	1	0	0	0
371	1	0	0	0	0	1	0	0	0	0	0
372	0	0	1	0	0	0	0	1	0	0	0
373	0	0	0	1	0	0	0	0	1	0	0
374	1	0	0	0	0	1	0	0	0	0	0
375	0	0	1	0	0	0	0	1	0	0	0
376	0	0	1	0	0	0	0	1	0	0	0
377	0	0	1	0	0	0	0	1	0	0	0
378	0	1	0	0	0	0	1	0	0	0	0
379	0	0	1	0	0	0	0	1	0	0	0
380	0	0	1	0	0	0	0	1	0	0	0
381	0	0	1	0	0	0	0	1	0	0	0
382	1	0	0	0	0	1	0	0	0	0	0
383	0	1	0	0	0	0	1	0	0	0	0
384	1	0	0	0	0	1	0	0	0	0	0
385	0	1	0	0	0	0	1	0	0	0	0
386	0	0	1	0	0	0	0	1	0	0	0
387	0	0	0	1	0	0	0	0	1	0	0
388	0	0	1	0	0	0	0	1	0	0	0
389	0.002	0	0.998	0	0	0	0	1	0	0	0.000693648
390	0	0.002	0	0.998	0	0	0	0	1	0	0.000693648
391	1	0	0	0	0	1	0	0	0	0	0
392	0	0	0	1	0	0	0	0	1	0	0
393	0	1	0	0	0	0	1	0	0	0	0
394	0	1	0	0	0	0	1	0	0	0	0
395	0	0	0	1	0	0	0	0	1	0	0
396	0	0	1	0	0	0	0	1	0	0	0
397	0	0	0	1	0	0	0	0	1	0	0
398	0	1	0	0	0	0	1	0	0	0	0
399	0	0	0	1	0	0	0	0	1	0	0
400	0	0	1	0	0	0	0	1	0	0	0
401	1	0	0	0	0	1	0	0	0	0	0
402	1	0	0	0	0	1	0	0	0	0	0
403	0	0	0	1	0	0	0	0.135	0.865	0	0.0492326
404	1	0	0	0	0	1	0	0	0	0	0
405	0	0	0	1	0	0	0	0	1	0	0
406	0	0	1	0	0	0	0	1	0	0	0
407	0	0	1	0	0	0	0	1	0	0	0
408	0	0	1	0	0	0	0	1	0	0	0
409	0	0	1	0	0	0	0	1	0	0	0
410	0	0	1	0	0	0	0	1	0	0	0
411	0	0	1	0	0	0	0	1	0	0	0
412	1	0	0	0	0	1	0	0	0	0	0
413	0	1	0	0	0	0	1	0	0	0	0
414	0	1	0	0	0	0	1	0	0	0	0
415	1	0	0	0	0	1	0	0	0	0	0
416	0	0	0	1	0	0	0.022	0	0.978	0	0.00768579
417	0	1	0	0	0	0	1	0	0	0	0
418	0	1	0	0	0	0	0.999	0	0.001	0	0.000346699
419	0	0	0	1	0	0	0.001	0	0.999	0	0.000346699
420	0	1	0	0	0	0	1	0	0	0	0
421	0	1	0	0	0	0	0.999	0	0.001	0	0.000346699
422	1	0	0	0	0	1	0	0	0	0	0
423	1	0	0	0	0	1	0	0	0	0	0
424	0	0	1	0	0	0	0	1	0	0	0
425	0	0	1	0	0	0	0	1	0	0	0
426	0	1	0	0	0	0	1	0	0	0	0
427	0	0	0	1	0	0	0	0	1	0	0
428	1	0	0	0	0	1	0	0	0	0	0
429	1	0	0	0	0	1	0	0	0	0	0
430	1	0	0	0	0	1	0	0	0	0	0
431	0	0	0	1	0	0	0	0	1	0	0
432	1	0	0	0	0	1	0	0	0	0	0
433	0	1	0	0	0	0	1	0	0	0	0
434	0	0	0	1	0	0	0	0	1	0	0
435	0	1	0	0	0	0	1	0	0	0	0
436	0	1	0	0	0	0	1	0	0	0	0
437	0	0	0	1	0	0	0	0	1	0	0
438	0	0	1	0	0	0	0	1	0	0	0
439	1	0	0	0	0	1	0	0	0	0	0
440	0	1	0	0	0	0	0.988	0.002	0.01	0	0.00417699
441	0	0	0	1	0	0.002	0	0	0.998	0	0.000693648
442	0	0	1	0	0	0	0	1	0	0	0
443	1	0	0	0	0	1	0	0	0	0	0
444	0	1	0	0	0	0	1	0	0	0	0
445	0	1	0	0	0	0	1	0	0	0	0
446	0	0	1	0	0	0	0	1	0	0	0
447	1	0	0	0	0	1	0	0	0	0	0
448	0	0	0	1	0	0	0	0	1	0	0
449	1	0	0	0	0	1	0	0	0	0	0
450	0	0	1	0	0	0	0	1	0	0	0
451	0	0	0	1	0	0	0	0	1	0	0
452	0	0	1	0	0	0	0	1	0	0	0
453	1	0	0	0	0	1	0	0	0	0	0
454	1	0	0	0	0	1	0	0	0	0	0
455	0	1	0	0	0	0	1	0	0	0	0
456	0	1	0	0	0	0	0.998	0	0.002	0	0.000693648
457	1	0	0	0	0	1	0	0	0	0	0
458	0	0	1	0	0	0	0	1	0	0	0
459	0	0	0	1	0	0	0	0	1	0	0
460	1	0	0	0	0	1	0	0	0	0	0
461	0	1	0	0	0	0	1	0	0	0	0
462	0	1	0	0	0	0	1	0	0	0	0
463	0	0	1	0	0	0	0	1	0	0	0
464	0	0	0	1	0	0	0	0	1	0	0
465	0	0	1	0	0	0	0	1	0	0	0
466	1	0	0	0	0	1	0	0	0	0	0
467	0	0	1	0	0	0	0	1	0	0	0
468	0	0	1	0	0	0	0	1	0	0	0
469	0	0	1	0	0	0	0	1	0	0	0
470	1	0	0	0	0	1	0	0	0	0	0
471	1	0	0	0	0	1	0	0	0	0	0
472	1	0	0	0	0	1	0	0	0	0	0
473	0	0	1	0	0	0	0	1	0	0	0
474	0	0	1	0	0	0	0	1	0	0	0
475	0	1	0	0	0	0	0.998	0	0.002	0	0.000693648
476	0	0	1	0	0	0	0	1	0	0	0
477	1	0	0	0	0	1	0	0	0	0	0
478	1	0	0	0	0	1	0	0	0	0	0
479	1	0	0	0	0	1	0	0	0	0	0
480	1	0	0	0	0	1	0	0	0	0	0
481	0	0	1	0	0	0	0	1	0	0	0
482	1	0	0	0	0	1	0	0	0	0	0
483	1	0	0	0	0	1	0	0	0	0	0
484	0	1	0	0	0	0	1	0	0	0	0
485	0	1	0	0	0	0	1	0	0	0	0
486	0	1	0	0	0	0	1	0	0	0	0
487	0	1	0	0	0	0	0.998	0	0.002	0	0.000693648
488	0	0	1	0	0	0	0	0.041	0.959	0	0.606752
489	0	0	1	0	0	0.002	0	0.998	0	0	0.000693648
490	0	1	0	0	0	0.002	0.038	0.001	0.954	0.005	0.611657
491	0	0	1	0	0	0	0.001	0.997	0.002	0	0.00104085
492	1	0	0	0	0	0.985	0.014	0.001	0	0	0.00522694
493	0	0	1	0	0	0.002	0	0.998	0	0	0.000693648
494	0	0	1	0	0	0	0	1	0	0	0
495	0	0	1	0	0	0	0	1	0	0	0
496	0	0	1	0	0	0	0	1	0	0	0
497	1	0	0	0	0	1	0	0	0	0	0
498	0	0	1	0	0	0	0	1	0	0	0
499	0	0	0	1	0	0	0	0	1	0	0
500	0	0	1	0	0	0	0	1	0	0	0
501	1	0	0	0	0	1	0	0	0	0	0
502	1	0	0	0	0	1	0	0	0	0	0
503	1	0	0	0	0	1	0	0	0	0	0
504	0.997	0.001	0	0.002	0	0.005	0	0	0.995	0	0.670192
505	1	0	0	0	0	1	0	0	0	0	0
506	0.002	0	0.998	0	0	0	0	1	0	0	0.000693648
507	1	0	0	0	0	1	0	0	0	0	0
508	1	0	0	0	0	1	0	0	0	0	0
509	0	1	0	0	0	0	1	0	0	0	0
510	0	1	0	0	0	0	1	0	0	0	0
511	0	0	0	1	0	0	0	0	1	0	0
512	0	0	1	0	0	0	0	1	0	0	0
513	1	0	0	0	0	1	0	0	0	0	0
514	1	0	0	0	0	1	0	0	0	0	0
515	1	0	0	0	0	1	0	0	0	0	0
516	0	1	0	0	0	0	1	0	0	0	0
517	0	1	0	0	0	0	1	0	0	0	0
518	0	0	1	0	0	0.002	0	0.998	0	0	0.000693648
519	0	0	0	1	0	0	0	0	1	0	0
520	0.001	0	0.999	0	0	0.213	0	0.787	0	0	0.0772909
521	0	0	0	1	0	0	0.002	0	0.998	0	0.000693648
522	1	0	0	0	0	0.835	0	0.165	0	0	0.0608988
523	0	1	0	0	0	0	1	0	0	0	0
524	0	0	1	0	0	0.007	0.002	0.989	0.002	0	0.00382752
525	0	0	0	1	0	0	0.003	0	0.997	0	0.00104085
526	1	0	0	0	0	1	0	0	0	0	0
527	0	1	0	0	0	0	1	0	0	0	0
528	1	0	0	0	0	1	0	0	0	0	0
529	1	0	0	0	0	1	0	0	0	0	0
530	0	0	1	0	0	0	0	1	0	0	0
531	0	1	0	0	0	0	1	0	0	0	0
532	1	0	0	0	0	0.998	0	0.002	0	0	0.000693648
533	0	0	1	0	0	0	0	1	0	0	0
534	0	0	0	1	0	0	0	0	1	0	0
535	0	0	1	0	0	0.62	0.008	0.372	0	0	0.292258
536	0	0	1	0	0	0	0	1	0	0	0
537	0	0	1	0	0	0	0	1	0	0	0
538	1	0	0	0	0	1	0	0	0	0	0
539	0	0	1	0	0	0	0	1	0	0	0
540	0	1	0	0	0	0	0.998	0.002	0	0	0.000693648
541	0.003	0.997	0	0	0	0.012	0.986	0.002	0	0	0.00215399
542	0	0.004	0	0.996	0	0	0.339	0.003	0.658	0	0.126413
543	0.087	0.901	0	0.012	0	0.1	0.225	0.167	0.508	0	0.318432
544	0.002	0.078	0	0.183	0.737	0.063	0.047	0.013	0.174	0.703	0.0247667
545	0.001	0.012	0.001	0.983	0.003	0.067	0.032	0.026	0.394	0.481	0.254221
546	0.002	0	0.001	0.996	0.001	0.129	0.002	0.048	0.407	0.414	0.259551
547	0.015	0.003	0	0.981	0.001	0.27	0.007	0.003	0.379	0.341	0.254939
548	0.898	0	0.091	0.011	0	0.459	0.018	0.101	0.372	0.05	0.167641
549	0.002	0.006	0.008	0.984	0	0.368	0.252	0.175	0.175	0.03	0.410295
550	0.008	0	0.905	0.087	0	0.257	0.051	0.56	0.107	0.025	0.121261
551	0.07	0	0.93	0	0	0.225	0.003	0.745	0.002	0.025	0.0369348
552	0.001	0	0.996	0.003	0	0.003	0.001	0.908	0.011	0.077	0.0295265
553	0	0	1	0	0	0	0.002	0.921	0	0.077	0.0281917
554	0	0.001	0.001	0.998	0	0	0	0	0.923	0.077	0.0281115
555	0.001	0	0.998	0.001	0	0	0	0.923	0	0.077	0.0281115
556	0.999	0.001	0	0	0	0.923	0	0	0	0.077	0.0277842
557	0.001	0.999	0	0	0	0	0.923	0	0	0.077	0.0277842
558	0	0.001	0	0.999	0	0	0.001	0.008	0.914	0.077	0.0304033
559	0.001	0	0.999	0	0	0	0	0.923	0	0.077	0.0277842
560	0	0.999	0.001	0	0	0	0.923	0	0	0.077	0.0277842
561	0	0.001	0.999	0	0	0	0	0.923	0	0.077	0.0277842
562	0	0	0	1	0	0	0	0	0.923	0.077	0.0274572
563	0.999	0	0	0.001	0	0.921	0	0.002	0	0.077	0.0285183
564	0	0.999	0	0.001	0	0	0.923	0	0	0.077	0.0277842
565	0.001	0.999	0	0	0	0	0.921	0	0.002	0.077	0.0285183
566	0	0.001	0	0.999	0	0	0	0	0.923	0.077	0.0277842
567	0.001	0	0	0.999	0	0	0	0	0.923	0.077	0.0277842
568	0	0	0	1	0	0	0	0	0.923	0.077	0.0274572
569	0	0	0	1	0	0	0	0	0.923	0.077	0.0274572
570	0	0	1	0	0	0	0	0.923	0	0.077	0.0274572
571	0.001	0	0	0.999	0	0	0.012	0	0.911	0.077	0.0322056
572	0.999	0.001	0	0	0	0.923	0	0	0	0.077	0.0277842
573	0	0	0	0.999	0.001	0	0	0.002	0.921	0.077	0.0258432
574	0.999	0	0	0	0.001	0.923	0	0	0	0.077	0.0251091
575	0.999	0	0.001	0	0	0.923	0	0	0	0.077	0.0277842
576	0	0	0	1	0	0	0.002	0	0.921	0.077	0.0281917
577	0.001	0	0.999	0	0	0	0	0.923	0	0.077	0.0277842
578	0.001	0	0.999	0	0	0.002	0	0.921	0	0.077	0.0275635
579	0	0	1	0	0	0	0	0.923	0	0.077	0.0274572
580	0	0	0	1	0	0	0.007	0	0.916	0.077	0.0300331
581	0	1	0	0	0	0	0.923	0	0	0.077	0.0274572
582	0.999	0	0.001	0	0	0.921	0	0.001	0.001	0.077	0.0278251
583	0	0	0.999	0	0.001	0.001	0	0.922	0	0.077	0.025476
584	0	0.999	0	0	0.001	0	0.919	0.004	0	0.077	0.0265783
585	0	0	0.999	0	0.001	0	0	0.923	0	0.077	0.0251091
586	0.999	0	0	0	0.001	0.923	0	0	0	0.077	0.0251091
587	0	0.999	0	0	0.001	0	0.867	0.056	0	0.077	0.0461021
588	0	0	0	0.999	0.001	0	0	0	0.923	0.077	0.0251091
589	0	0	0	0.999	0.001	0	0	0	0.923	0.077	0.0251091
590	0.999	0	0	0	0.001	0.923	0	0	0	0.077	0.0251091
591	0	0	0	0.999	0.001	0	0.516	0	0.407	0.077	0.267491
592	0.999	0	0	0	0.001	0.413	0.001	0.002	0.507	0.077	0.263788
593	0	0	0	0.999	0.001	0.001	0.012	0.343	0.567	0.077	0.177921
594	0	0	0	0.999	0.001	0	0	0	0.923	0.077	0.0251091
595	0	0.925	0	0.074	0.001	0.086	0.607	0.001	0.229	0.077	0.0919249
596	0.006	0	0	0.993	0.001	0.212	0.012	0	0.699	0.077	0.103169
597	0	0	0.999	0	0.001	0	0.002	0.921	0	0.077	0.0258432
598	0	0	0	0.999	0.001	0	0.065	0	0.858	0.077	0.049564
599	0.993	0	0.006	0	0.001	0.478	0	0.445	0	0.077	0.210768
600	0	0	0.999	0	0.001	0	0	0.923	0	0.077	0.0251091
601	0	0.999	0	0	0.001	0	0.923	0	0	0.077	0.0251091
602	0.991	0	0.008	0	0.001	0.535	0	0.388	0	0.077	0.176625
603	0.999	0	0	0	0.001	0.923	0	0	0	0.077	0.0251091
604	0	0	0.999	0	0.001	0	0	0.923	0	0.077	0.0251091
605	0	0.006	0.993	0	0.001	0	0.295	0.628	0	0.077	0.134684
606	0	0	0	0.999	0.001	0	0.011	0	0.912	0.077	0.0291604
607	0	0	0	0.999	0.001	0	0	0	0.923	0.077	0.0251091
608	0.999	0	0	0	0.001	0.923	0	0	0	0.077	0.0251091
609	0.999	0	0	0	0.001	0.923	0	0	0	0.077	0.0251091
610	0	0.999	0	0	0.001	0	0.725	0.198	0	0.077	0.103912
611	0	0.999	0	0	0.001	0	0.917	0.002	0.004	0.077	0.0273147
612	0	0	0.999	0	0.001	0	0	0.772	0.001	0.227	0.0834458
613	0.04	0	0	0.959	0.001	0.245	0	0.152	0.526	0.077	0.150039
614	0.999	0	0	0	0.001	0.669	0	0.002	0.252	0.077	0.128817
615	0	0	0	0.999	0.001	0.006	0	0.007	0.91	0.077	0.0299008
616	0.999	0	0	0	0.001	0.921	0	0.001	0.001	0.077	0.0258432
617	0	0	0.999	0	0.001	0.004	0.002	0.917	0	0.077	0.0273147
618	0	0	0.999	0	0.001	0	0.041	0.726	0.152	0.081	0.103454
619	0	0	0.999	0	0.001	0	0	0.923	0	0.077	0.0251091
620	0	0	0.999	0	0.001	0	0	0.869	0.054	0.077	0.0453362
621	0.999	0	0	0	0.001	0.923	0	0	0	0.077	0.0251091
622	0	0	0.999	0	0.001	0	0	0.923	0	0.077	0.0251091
623	0	0.993	0.006	0	0.001	0	0.623	0.3	0	0.077	0.137011
624	0	0.999	0	0	0.001	0	0.923	0	0	0.077	0.0251091
625	0	0	0.999	0	0.001	0	0	0.923	0	0.077	0.0251091
626	0.011	0.805	0	0.183	0.001	0.125	0	0	0.798	0.077	0.435354
627	0.999	0	0	0	0.001	0.923	0	0	0	0.077	0.0251091
628	0	0	0.999	0	0.001	0	0	0.923	0	0.077	0.0251091
629	0	0.006	0.993	0	0.001	0.012	0.01	0.901	0	0.077	0.0298868
630	0	0	0.999	0	0.001	0	0	0.923	0	0.077	0.0251091
631	0.999	0	0	0	0.001	0.923	0	0	0	0.077	0.0251091
632	0.999	0	0	0	0.001	0.923	0	0	0	0.077	0.0251091
633	0.999	0	0	0	0.001	0.923	0	0	0	0.077	0.0251091
634	0	0.993	0.006	0	0.001	0	0.901	0.01	0.012	0.077	0.0298868
635	0	0.999	0	0	0.001	0	0.923	0	0	0.077	0.0251091
636	0	0	0.999	0	0.001	0	0	0.923	0	0.077	0.0251091
637	0.999	0	0	0	0.001	0.923	0	0	0	0.077	0.0251091
638	0	0	0.999	0	0.001	0	0	0.923	0	0.077	0.0251091
639	0	0	0	0.999	0.001	0	0	0	0.923	0.077	0.0251091
640	0	0.999	0	0	0.001	0.002	0.914	0.004	0.003	0.077	0.0284213
641	0	0	0	0.999	0.001	0	0.007	0	0.916	0.077	0.0276832
642	0	0	0	0.999	0.001	0	0	0.095	0.828	0.077	0.0612892
643	0.999	0	0	0	0.001	0.923	0	0	0	0.077	0.0251091
644	0.999	0	0	0	0.001	0.923	0	0	0	0.077	0.0251091
645	0	0.993	0	0.006	0.001	0.102	0.317	0.001	0.503	0.077	0.311719
646	0.006	0	0	0.993	0.001	0.515	0	0	0.408	0.077	0.251527
647	0	0	0.999	0	0.001	0	0	0.922	0	0.078	0.0254696
648	0	0	0.999	0	0.001	0	0.007	0.915	0.001	0.077	0.0280521
649	0	0	0.999	0	0.001	0	0	0.923	0	0.077	0.0251091
650	0	0.999	0	0	0.001	0	0.923	0	0	0.077	0.0251091
651	0	0	0.999	0	0.001	0	0	0.923	0	0.077	0.0251091
652	0	0	0	0.999	0.001	0.044	0.099	0	0.78	0.077	0.0806746
653	0	0.051	0	0.948	0.001	0.119	0.001	0	0.745	0.135	0.107073
654	0.944	0	0	0.055	0.001	0.358	0	0	0.565	0.077	0.21474
655	0.999	0	0	0	0.001	0.923	0	0	0	0.077	0.0251091
656	0	0	0.999	0	0.001	0	0	0.923	0	0.077	0.0251091
657	0	0	0	0.999	0.001	0	0	0	0.923	0.077	0.0251091
658	0	0.006	0	0.993	0.001	0.004	0.441	0	0.478	0.077	0.210795
659	0	0	0.999	0	0.001	0.008	0	0.91	0.005	0.077	0.0299008
660	0	0.999	0	0	0.001	0	0.919	0.002	0.002	0.077	0.0265783
661	0.993	0	0	0.006	0.001	0.7	0	0.011	0.212	0.077	0.102728
662	0.071	0	0.928	0	0.001	0.217	0.001	0.619	0.086	0.077	0.0894347
663	0	0	0.999	0	0.001	0.007	0	0.916	0	0.077	0.0276832
664	0	0	0.999	0	0.001	0.104	0.343	0.469	0.004	0.08	0.230618
665	0	0	0	0.999	0.001	0.511	0.002	0.001	0.409	0.077	0.266253
666	0.999	0	0	0	0.001	0.41	0	0.509	0.004	0.077	0.265636
667	0	0	0	0.999	0.001	0	0	0	0.923	0.077	0.0251091
668	0.999	0	0	0	0.001	0.923	0	0	0	0.077	0.0251091
669	0	0	0.999	0	0.001	0	0	0.923	0	0.077	0.0251091
670	0.999	0	0	0	0.001	0.923	0	0	0	0.077	0.0251091
671	0	0.999	0	0	0.001	0	0.923	0	0	0.077	0.0251091
672	0	0.999	0	0	0.001	0	0.922	0.001	0	0.077	0.025476
673	0	0.999	0	0	0.001	0	0.923	0	0	0.077	0.0251091
674	0	0	0.999	0	0.001	0	0	0.923	0	0.077	0.0251091
675	0.999	0	0	0	0.001	0.923	0	0	0	0.077	0.0251091
676	0.999	0	0	0	0.001	0.923	0	0	0	0.077	0.0251091
677	0.999	0	0	0	0.001	0.923	0	0	0	0.077	0.0251091
678	0	0.999	0	0	0.001	0	0.923	0	0	0.077	0.0251091
679	0	0.999	0	0	0.001	0	0.923	0	0	0.077	0.0251091
680	0	0.993	0.006	0	0.001	0.021	0.229	0.672	0.001	0.077	0.37854
681	0	0	0.999	0	0.001	0.015	0	0.904	0.004	0.077	0.0321286
682	0	0	0.999	0	0.001	0.022	0	0.896	0.005	0.077	0.0351154
683	0	0.006	0	0.993	0.001	0	0.422	0	0.501	0.077	0.198182
684	0	0	0.999	0	0.001	0	0	0.923	0	0.077	0.0251091
685	0.999	0	0	0	0.001	0.923	0	0	0	0.077	0.0251091
686	0	0	0	0.999	0.001	0	0.002	0	0.921	0.077	0.0258432
687	0	0.999	0	0	0.001	0	0.923	0	0	0.077	0.0251091
688	0	0	0	0.999	0.001	0	0	0	0.923	0.077	0.0251091
689	0.999	0	0	0	0.001	0.923	0	0	0	0.077	0.0251091
690	0	0	0.993	0.006	0.001	0.002	0.015	0.235	0.671	0.077	0.373552
691	0	0.999	0	0	0.001	0	0.922	0	0.001	0.077	0.025476
692	0	0.999	0	0	0.001	0	0.923	0	0	0.077	0.0251091
693	0.999	0	0	0	0.001	0.917	0	0	0.006	0.077	0.0273147
694	0	0	0	0.999	0.001	0	0	0	0.923	0.077	0.0251091
695	0	0	0.999	0	0.001	0	0	0.923	0	0.077	0.0251091
696	0	0	0.999	0	0.001	0.024	0.005	0.894	0	0.077	0.035865
697	0	0	0.999	0	0.001	0	0.632	0.291	0	0.077	0.346118
698	0	0.999	0	0	0.001	0	0.923	0	0	0.077	0.0251091
699	0.999	0	0	0	0.001	0.923	0	0	0	0.077	0.0251091
700	0	0	0.999	0	0.001	0	0	0.923	0	0.077	0.0251091
701	0	0	0.999	0	0.001	0	0	0.923	0	0.077	0.0251091
702	0	0	0	0.999	0.001	0.002	0	0.633	0.288	0.077	0.348358
703	0	0	0	0.999	0.001	0	0	0	0.923	0.077	0.0251091
704	0	0	0.999	0	0.001	0	0	0.923	0	0.077	0.0251091
705	0.999	0	0	0	0.001	0.923	0	0	0	0.077	0.0251091
706	0.999	0	0	0	0.001	0.923	0	0	0	0.077	0.0251091
707	0	0	0.999	0	0.001	0.005	0	0.918	0	0.077	0.0269464
708	0	0	0.999	0	0.001	0.003	0.01	0.878	0.032	0.077	0.0419048
709	0	0	0	0.999	0.001	0.002	0.006	0.018	0.897	0.077	0.034741
710	0	0	0	0.999	0.001	0.003	0.009	0.605	0.306	0.077	0.335097
711	0.006	0	0.993	0	0.001	0.075	0.046	0.8	0.002	0.077	0.0635752
712	0	0	0.999	0	0.001	0.041	0.024	0.858	0	0.077	0.049564
713	0	0	0.999	0	0.001	0	0	0.923	0	0.077	0.0251091
714	0	0	0	0.999	0.001	0	0	0	0.923	0.077	0.0251091
715	0.999	0	0	0	0.001	0.923	0	0	0	0.077	0.0251091
716	0.999	0	0	0	0.001	0.923	0	0	0	0.077	0.0251091
717	0	0.999	0	0	0.001	0.1	0.42	0.007	0.396	0.077	0.259506
718	0.999	0	0	0	0.001	0.913	0	0.002	0.008	0.077	0.0287907
719	0	0.999	0	0	0.001	0	0.858	0.024	0.041	0.077	0.049564
720	0	0	0	0.999	0.001	0.002	0.575	0.046	0.3	0.077	0.339471
721	0.993	0	0.006	0	0.001	0.297	0.441	0.018	0.167	0.077	0.33571
722	0.999	0	0	0	0.001	0.896	0.018	0.007	0.002	0.077	0.0351154
723	0	0.999	0	0	0.001	0.031	0.877	0.011	0.004	0.077	0.0422849
724	0	0	0	0.999	0.001	0	0.003	0	0.92	0.077	0.0262106
725	0	0	0.999	0	0.001	0	0	0.923	0	0.077	0.0251091
726	0	0	0.999	0	0.001	0	0	0.923	0	0.077	0.0251091
727	0.999	0	0	0	0.001	0.923	0	0	0	0.077	0.0251091
728	0	0	0.999	0	0.001	0	0	0.923	0	0.077	0.0251091
729	0	0	0.999	0	0.001	0	0	0.923	0	0.077	0.0251091
730	0.999	0	0	0	0.001	0.288	0.633	0	0.002	0.077	0.348358
731	0	0.999	0	0	0.001	0	0.923	0	0	0.077	0.0251091
732	0	0.999	0	0	0.001	0	0.923	0	0	0.077	0.0251091
733	0	0	0.999	0	0.001	0	0	0.923	0	0.077	0.0251091
734	0.999	0	0	0	0.001	0.923	0	0	0	0.077	0.0251091
735	0.999	0	0	0	0.001	0.923	0	0	0	0.077	0.0251091
736	0	0.999	0	0	0.001	0	0.923	0	0	0.077	0.0251091
737	0	0.999	0	0	0.001	0	0.923	0	0	0.077	0.0251091
738	0	0	0.999	0	0.001	0.001	0.59	0.332	0	0.077	0.316651
739	0.999	0	0	0	0.001	0.843	0	0.079	0.001	0.077	0.0553904
740	0	0.999	0	0	0.001	0	0.843	0.007	0.073	0.077	0.0553904
741	0	0	0	0.999	0.001	0.003	0.01	0.085	0.825	0.077	0.0624778
742	0.999	0	0	0	0.001	0.258	0.001	0.435	0.229	0.077	0.371448
743	0.993	0.006	0	0	0.001	0.444	0.039	0.407	0.033	0.077	0.237403
744	0	0.006	0	0.993	0.001	0	0.133	0.096	0.694	0.077	0.106759
745	0	0	0.999	0	0.001	0	0	0.923	0	0.077	0.0251091
746	0	0	0	0.999	0.001	0	0.001	0.002	0.92	0.077	0.0262106
747	0	0	0	0.999	0.001	0	0	0	0.923	0.077	0.0251091
748	0	0	0.999	0	0.001	0.002	0	0.92	0.001	0.077	0.0262106
749	0.999	0	0	0	0.001	0.898	0.025	0	0	0.077	0.0343669
750	0.999	0	0	0	0.001	0.923	0	0	0	0.077	0.0251091
751	0.999	0	0	0	0.001	0.923	0	0	0	0.077	0.0251091
752	0.999	0	0	0	0.001	0.923	0	0	0	0.077	0.0251091
753	0.993	0	0.006	0	0.001	0.697	0.093	0.133	0	0.077	0.105428
754	0	0	0	0.999	0.001	0.005	0.428	0.025	0.465	0.077	0.232925
755	0	0	0	0.999	0.001	0.011	0.437	0.217	0.258	0.077	0.371448
756	0.999	0	0	0	0.001	0.824	0.084	0.009	0.006	0.077	0.0628747
757	0	0	0.999	0	0.001	0	0.001	0.841	0.08	0.078	0.0561663
758	0	0.999	0	0	0.001	0	0.331	0.591	0.001	0.077	0.317345
759	0	0	0.999	0	0.001	0	0	0.923	0	0.077	0.0251091
760	0	0	0.999	0	0.001	0	0	0.923	0	0.077	0.0251091
761	0.999	0	0	0	0.001	0.923	0	0	0	0.077	0.0251091
762	0	0	0	0.999	0.001	0	0	0	0.923	0.077	0.0251091
763	0	0	0.999	0	0.001	0	0	0.923	0	0.077	0.0251091
764	0.999	0	0	0	0.001	0.923	0	0	0	0.077	0.0251091
765	0	0.999	0	0	0.001	0	0.291	0.632	0	0.077	0.346118
766	0	0.011	0	0.988	0.001	0	0.684	0.005	0.234	0.077	0.363815
767	0	0	0	0.999	0.001	0	0	0	0.923	0.077	0.0251091
768	0	0	0.999	0	0.001	0	0	0.923	0	0.077	0.0251091
769	0	0	0	0.999	0.001	0.005	0	0	0.918	0.077	0.0269464
770	0	0	0.999	0	0.001	0	0	0.923	0	0.077	0.0251091
771	0	0	0.999	0	0.001	0.001	0	0.922	0	0.077	0.025476
772	0.006	0.993	0	0	0.001	0.671	0.236	0.016	0	0.077	0.372727
773	0	0	0	0.999	0.001	0	0	0	0.923	0.077	0.0251091
774	0	0.006	0.993	0	0.001	0.625	0.096	0.202	0	0.077	0.407584
775	0	0	0.999	0	0.001	0	0	0.923	0	0.077	0.0251091
776	0	0	0.999	0	0.001	0	0.001	0.922	0	0.077	0.025476
777	0.006	0	0.993	0	0.001	0.603	0	0.32	0	0.077	0.309055
778	0	0	0.999	0	0.001	0	0	0.923	0	0.077	0.0251091
779	0	0	0	0.999	0.001	0.001	0	0	0.922	0.077	0.025476
780	0	0	0.999	0	0.001	0	0	0.923	0	0.077	0.0251091
781	0.999	0	0	0	0.001	0.923	0	0	0	0.077	0.0251091
782	0.999	0	0	0	0.001	0.923	0	0	0	0.077	0.0251091
783	0.999	0	0	0	0.001	0.923	0	0	0	0.077	0.0251091
784	0	0	0.999	0	0.001	0.196	0	0.66	0.067	0.077	0.132947
785	0	0	0.999	0	0.001	0	0	0.919	0.004	0.077	0.0265783
786	0	0.999	0	0	0.001	0	0.923	0	0	0.077	0.0251091
787	0	0.993	0	0.006	0.001	0	0.292	0	0.631	0.077	0.329165
788	0.999	0	0	0	0.001	0.923	0	0	0	0.077	0.0251091
789	0.999	0	0	0	0.001	0.923	0	0	0	0.077	0.0251091
790	0	0	0	0.999	0.001	0.018	0	0	0.905	0.077	0.0317566
791	0	0.999	0	0	0.001	0	0.923	0	0	0.077	0.0251091
792	0.999	0	0	0	0.001	0.66	0	0.263	0	0.077	0.132947
793	0.999	0	0	0	0.001	0.923	0	0	0	0.077	0.0251091
794	0.993	0	0.006	0	0.001	0.508	0	0.415	0	0.077	0.194424
795	0	0.999	0	0	0.001	0	0.832	0.004	0.087	0.077	0.059709
796	0	0.993	0	0.006	0.001	0.091	0.756	0	0.076	0.077	0.081636
797	0	0.006	0.993	0	0.001	0.002	0.682	0.213	0.026	0.077	0.392126
798	0	0	0.999	0	0.001	0.001	0.012	0.91	0	0.077	0.0299008
799	0	0	0.999	0	0.001	0	0	0.923	0	0.077	0.0251091
800	0.999	0	0	0	0.001	0.854	0	0.001	0.068	0.077	0.0511107
801	0	0	0.999	0	0.001	0	0	0.923	0	0.077	0.0251091
802	0.999	0	0	0	0.001	0.923	0	0	0	0.077	0.0251091
803	0	0	0	0.999	0.001	0	0	0	0.923	0.077	0.0251091
804	0.999	0	0	0	0.001	0.923	0	0	0	0.077	0.0251091
805	0	0	0.999	0	0.001	0	0	0.923	0	0.077	0.0251091
806	0	0.999	0	0	0.001	0	0.923	0	0	0.077	0.0251091
807	0	0	0	0.999	0.001	0	0	0	0.923	0.077	0.0251091
808	0	0	0.999	0	0.001	0	0.004	0.919	0	0.077	0.0265783
809	0	0	0.999	0	0.001	0	0	0.923	0	0.077	0.0251091
810	0	0	0	0.999	0.001	0	0	0	0.923	0.077	0.0251091
811	0	0	0	0.999	0.001	0.003	0	0	0.92	0.077	0.0262106
812	0	0.999	0	0	0.001	0	0.923	0	0	0.077	0.0251091
813	0	0	0	0.999	0.001	0	0	0	0.923	0.077	0.0251091
814	0	0.999	0	0	0.001	0	0.923	0	0	0.077	0.0251091
815	0	0.999	0	0	0.001	0	0.921	0	0.002	0.077	0.0258432
816	0	0.993	0	0.006	0.001	0	0.834	0	0.089	0.077	0.0495563
817	0	0.999	0	0	0.001	0	0.923	0	0	0.077	0.0251091
818	0	0	0.999	0	0.001	0	0	0.923	0	0.077	0.0251091
819	0.999	0	0	0	0.001	0.923	0	0	0	0.077	0.0251091
820	0.999	0	0	0	0.001	0.923	0	0	0	0.077	0.0251091
821	0.999	0	0	0	0.001	0.923	0	0	0	0.077	0.0251091
822	0	0	0.999	0	0.001	0.006	0	0.162	0.755	0.077	0.455881
823	0	0.999	0	0	0.001	0.536	0.382	0.005	0	0.077	0.283268
824	0	0	0	0.999	0.001	0	0.005	0.23	0.688	0.077	0.120218
825	0.999	0	0	0	0.001	0.693	0.23	0	0	0.077	0.117981
826	0	0	0	0.999	0.001	0	0	0	0.923	0.077	0.0251091
827	0	0	0	0.999	0.001	0	0	0	0.923	0.077	0.0251091
828	0	0	0	0.999	0.001	0	0	0.166	0.757	0.077	0.0902531
829	0.999	0	0	0	0.001	0.923	0	0	0	0.077	0.0251091
830	0	0	0.999	0	0.001	0	0	0.922	0	0.078	0.0254696
831	0	0	0.999	0	0.001	0	0	0.923	0	0.077	0.0251091
832	0	0	0	0.999	0.001	0	0	0.23	0.693	0.077	0.117981
833	0.999	0	0	0	0.001	0.688	0.23	0.005	0	0.077	0.120218
834	0	0	0.999	0	0.001	0	0.005	0.381	0.537	0.077	0.283911
835	0	0.999	0	0	0.001	0.756	0.161	0	0.006	0.077	0.456867
836	0	0	0.999	0	0.001	0	0	0.923	0	0.077	0.0251091
837	0	0.999	0	0	0.001	0	0.923	0	0	0.077	0.0251091
838	0	0.999	0	0	0.001	0	0.921	0.001	0	0.078	0.0258367
839	0	0	0	0.999	0.001	0	0	0	0.922	0.078	0.0254696
840	0	0.999	0	0	0.001	0	0.852	0	0.07	0.078	0.0518796
841	0.006	0	0.993	0	0.001	0.674	0.001	0.247	0	0.078	0.363733
842	0	0	0	0.999	0.001	0.309	0.243	0.276	0.094	0.078	0.530238
843	0	0	0.999	0	0.001	0.124	0	0.798	0	0.078	0.0733053
844	0.993	0	0	0.006	0.001	0.053	0.157	0.325	0.387	0.078	0.570091
845	0.999	0	0	0	0.001	0.355	0	0.379	0.188	0.078	0.300966
846	0	0.99	0	0.003	0.007	0.472	0.032	0.091	0.229	0.176	0.599113
847	0	0	0	0.999	0.001	0.367	0.001	0.032	0.511	0.089	0.207218
848	0	0.999	0	0	0.001	0.165	0.147	0.418	0.19	0.08	0.470943
849	0.999	0	0	0	0.001	0.689	0.098	0.075	0.06	0.078	0.119763
850	0	0.006	0	0.993	0.001	0.017	0.506	0.221	0.077	0.179	0.535333
851	0	0.993	0	0.006	0.001	0.013	0.135	0.007	0.756	0.089	0.466293
852	0	0	0.006	0.993	0.001	0.165	0.07	0.387	0.299	0.079	0.325456
853	0	0.002	0	0.997	0.001	0.326	0.336	0.092	0.163	0.083	0.448885
854	0.006	0.993	0	0	0.001	0.043	0.6	0.038	0.241	0.078	0.153756
855	0	0	0.999	0	0.001	0.001	0	0.92	0.001	0.078	0.0262042
856	0	0	0.999	0	0.001	0	0.001	0.921	0	0.078	0.0258367
857	0	0	0.999	0	0.001	0.384	0	0.537	0	0.079	0.193406
858	0	0	0.999	0	0.001	0	0	0.92	0	0.08	0.0261916
859	0	0	0.999	0	0.001	0	0	0.922	0	0.078	0.0254696
860	0	0	0	0.999	0.001	0	0	0	0.922	0.078	0.0254696
861	0.999	0	0	0	0.001	0.922	0	0	0	0.078	0.0254696
862	0	0	0.999	0	0.001	0.001	0	0.921	0	0.078	0.0258367
863	0.999	0	0	0	0.001	0.922	0	0	0	0.078	0.0254696
864	0	0	0.999	0	0.001	0	0	0.922	0	0.078	0.0254696
865	0	0.999	0	0	0.001	0	0.922	0	0	0.078	0.0254696
866	0.999	0	0	0	0.001	0.922	0	0	0	0.078	0.0254696
867	0	0.999	0	0	0.001	0	0.922	0	0	0.078	0.0254696
868	0	0	0	0.999	0.001	0	0	0	0.922	0.078	0.0254696
869	0	0	0.999	0	0.001	0	0	0.922	0	0.078	0.0254696
870	0	0	0	0.999	0.001	0.324	0	0.123	0.475	0.078	0.22722
871	0	0	0	0.999	0.001	0.278	0.019	0	0.625	0.078	0.149357
872	0	0	0	0.999	0.001	0.237	0.001	0	0.684	0.078	0.122009
873	0	0.999	0	0	0.001	0.166	0.045	0.695	0.016	0.078	0.597714
874	0	0	0.999	0	0.001	0	0	0.922	0	0.078	0.0254696
875	0	0	0.999	0	0.001	0	0.001	0.921	0	0.078	0.0258367
876	0	0.999	0	0	0.001	0	0.922	0	0	0.078	0.0254696
877	0	0	0	0.999	0.001	0	0	0	0.922	0.078	0.0254696
878	0.999	0	0	0	0.001	0.922	0	0	0	0.078	0.0254696
879	0	0	0.999	0	0.001	0	0	0.921	0	0.079	0.0258304
880	0	0	0.999	0	0.001	0	0	0.922	0	0.078	0.0254696
881	0	0	0.999	0	0.001	0	0	0.919	0	0.081	0.0265532
882	0	0	0.999	0	0.001	0	0.037	0.883	0	0.08	0.0399902
883	0	0	0.997	0.002	0.001	0.002	0.409	0.425	0.08	0.084	0.252083
884	0	0.745	0	0.254	0.001	0.007	0.58	0.138	0.195	0.08	0.0827255
885	0	0.999	0	0	0.001	0.065	0.541	0.019	0.297	0.078	0.191316
886	0.999	0	0	0	0.001	0.424	0.023	0.043	0.357	0.153	0.256736
887	0	0	0	0.999	0.001	0.502	0.051	0	0.315	0.132	0.328352
888	0	0.999	0	0	0.001	0.259	0.63	0.017	0.003	0.091	0.1469
889	0	0.999	0	0	0.001	0.195	0.684	0.042	0	0.079	0.122003
890	0	0.999	0	0	0.001	0.007	0.317	0.001	0	0.675	0.326112
891	0	0	0.999	0	0.001	0.389	0.062	0.465	0.001	0.083	0.232887
892	0.254	0	0.745	0	0.001	0.21	0.129	0.575	0.003	0.083	0.0786809
893	0.002	0.997	0	0	0.001	0.08	0.437	0.401	0.003	0.079	0.244926
894	0	0	0	0.999	0.001	0	0.2	0.037	0.681	0.082	0.123337
895	0	0	0	0.999	0.001	0	0.001	0	0.92	0.079	0.0261979
896	0.999	0	0	0	0.001	0.921	0	0	0.001	0.078	0.0258367
897	0	0.999	0	0	0.001	0	0.922	0	0	0.078	0.0254696
898	0	0.999	0	0	0.001	0	0.922	0	0	0.078	0.0254696
899	0.999	0	0	0	0.001	0.676	0.001	0.245	0	0.078	0.125624
900	0.999	0	0	0	0.001	0.922	0	0	0	0.078	0.0254696
901	0.057	0.942	0	0	0.001	0.848	0.074	0	0	0.078	0.451541
902	0	0.999	0	0	0.001	0	0.921	0.001	0	0.078	0.0258367
903	0	0.999	0	0	0.001	0	0.921	0	0.001	0.078	0.0258367
904	0	0	0.999	0	0.001	0.017	0.686	0.045	0.174	0.078	0.597714
905	0.999	0	0	0	0.001	0.475	0	0	0.447	0.078	0.22722
906	0	0	0	0.999	0.001	0.373	0	0.284	0.265	0.078	0.365937
907	0	0	0.999	0	0.001	0.005	0.124	0.45	0.343	0.078	0.241604
908	0	0.999	0	0	0.001	0	0.922	0	0	0.078	0.0254696
909	0.999	0	0	0	0.001	0.922	0	0	0	0.078	0.0254696
910	0.999	0	0	0	0.001	0.922	0	0	0	0.078	0.0254696
911	0.999	0	0	0	0.001	0.922	0	0	0	0.078	0.0254696
912	0	0.999	0	0	0.001	0	0.922	0	0	0.078	0.0254696
913	0	0	0	0.999	0.001	0	0	0	0.922	0.078	0.0254696
914	0.516	0.041	0.442	0	0.001	0.002	0.916	0	0.004	0.078	0.599277
915	0	0.999	0	0	0.001	0.002	0.919	0	0.001	0.078	0.0265719
916	0	0	0.999	0	0.001	0	0	0.922	0	0.078	0.0254696
917	0.999	0	0	0	0.001	0.922	0	0	0	0.078	0.0254696
918	0.999	0	0	0	0.001	0.922	0	0	0	0.078	0.0254696
919	0	0	0	0.999	0.001	0	0	0	0.922	0.078	0.0254696
920	0.999	0	0	0	0.001	0.535	0.001	0.385	0	0.079	0.194458
921	0	0.999	0	0	0.001	0	0.921	0.001	0	0.078	0.0258367
922	0	0.999	0	0	0.001	0.001	0.88	0	0.041	0.078	0.0411392
923	0	0	0.993	0.006	0.001	0.208	0.034	0.633	0.045	0.08	0.13778
924	0.997	0	0.002	0	0.001	0.157	0.105	0.348	0.312	0.078	0.454816
925	0.993	0.006	0	0	0.001	0.313	0.376	0.064	0.167	0.08	0.315414
926	0.007	0	0.992	0	0.001	0.748	0.007	0.146	0.021	0.078	0.452596
927	0.998	0	0	0	0.002	0.37	0.001	0.012	0.004	0.613	0.287153
928	0.993	0	0.006	0	0.001	0.273	0.202	0.422	0.025	0.078	0.34468
929	0	0	0	0.999	0.001	0.089	0.049	0.218	0.566	0.078	0.178423
930	0	0	0.999	0	0.001	0.169	0.052	0.176	0.522	0.081	0.442322
931	0	0.006	0	0.993	0.001	0.149	0.246	0.246	0.256	0.103	0.359399
932	0	0	0.006	0.993	0.001	0.252	0.107	0.129	0.238	0.274	0.375339
933	0.999	0	0	0	0.001	0.524	0.003	0.046	0.349	0.078	0.200295
934	0	0	0.006	0.993	0.001	0.203	0.348	0.248	0.122	0.079	0.483756
935	0	0.999	0	0	0.001	0	0.793	0.001	0.128	0.078	0.0753391
936	0.999	0	0	0	0.001	0.092	0.272	0.236	0.319	0.081	0.532683
937	0	0.993	0	0.006	0.001	0	0.255	0.005	0.661	0.079	0.357382
938	0	0	0.999	0	0.001	0.067	0.001	0.854	0	0.078	0.0511043
939	0	0	0.999	0	0.001	0.001	0	0.921	0	0.078	0.0258367
940	0	0	0.999	0	0.001	0	0.001	0.921	0	0.078	0.0258367
941	0.999	0	0	0	0.001	0.922	0	0	0	0.078	0.0254696
942	0	0	0.999	0	0.001	0	0	0.923	0	0.077	0.0251091
943	0.999	0	0	0	0.001	0.24	0	0	0.682	0.078	0.38595
944	0	0.999	0	0	0.001	0	0.905	0.017	0	0.078	0.0317502
945	0.999	0	0	0	0.001	0.922	0	0	0	0.078	0.0254696
946	0	0.999	0	0	0.001	0	0.177	0.745	0	0.078	0.441393
947	0.999	0	0	0	0.001	0.841	0	0.035	0.046	0.078	0.0561663
948	0	0.999	0	0	0.001	0	0.917	0.005	0	0.078	0.0273083
949	0	0	0.999	0	0.001	0.015	0.126	0.152	0.629	0.078	0.465858
950	0	0	0.999	0	0.001	0.638	0.003	0.273	0.008	0.078	0.359735
951	0	0.999	0	0	0.001	0.006	0.835	0	0.081	0.078	0.0585209
952	0	0	0.999	0	0.001	0	0	0.922	0	0.078	0.0254696
953	0	0	0.999	0	0.001	0.197	0	0.723	0.002	0.078	0.104773
954	0	0	0.999	0	0.001	0	0	0.921	0	0.079	0.0258304
955	0	0	0	0.999	0.001	0.034	0.091	0.216	0.581	0.078	0.170857
956	0	0	0.999	0	0.001	0	0	0.922	0	0.078	0.0254696
957	0	0.999	0	0	0.001	0.681	0.241	0	0	0.078	0.38513
958	0	0	0	0.999	0.001	0	0	0.003	0.919	0.078	0.0265719
959	0.999	0	0	0	0.001	0.922	0	0	0	0.078	0.0254696
960	0.999	0	0	0	0.001	0.922	0	0	0	0.078	0.0254696
961	0	0.999	0	0	0.001	0.003	0.304	0.615	0	0.078	0.336543
962	0	0	0.999	0	0.001	0.308	0.216	0.364	0.034	0.078	0.294984
963	0	0	0	0.999	0.001	0	0	0	0.922	0.078	0.0254696
964	0	0.999	0	0	0.001	0	0.841	0	0.081	0.078	0.0561663
965	0	0.999	0	0	0.001	0	0.922	0	0	0.078	0.0254696
966	0	0	0.999	0	0.001	0.081	0	0.834	0.007	0.078	0.0589144
967	0	0	0	0.999	0.001	0.006	0	0.005	0.911	0.078	0.029524
968	0	0.999	0	0	0.001	0.223	0.152	0.535	0.012	0.078	0.465858
969	0	0	0.999	0	0.001	0	0.004	0.917	0.001	0.078	0.0273083
970	0	0	0	0.999	0.001	0.044	0.034	0.001	0.843	0.078	0.055384
971	0	0	0.999	0	0.001	0	0.745	0.177	0	0.078	0.441393
972	0.999	0	0	0	0.001	0.029	0	0.893	0	0.078	0.624435
973	0.999	0	0	0	0.001	0.922	0	0	0	0.078	0.0254696
974	0.006	0	0.993	0	0.001	0.021	0	0.901	0	0.078	0.0280219
975	0.999	0	0	0	0.001	0.922	0	0	0	0.078	0.0254696
976	0	0	0.999	0	0.001	0	0	0.922	0	0.078	0.0254696
977	0	0	0.999	0	0.001	0	0	0.922	0	0.078	0.0254696
978	0	0	0.999	0	0.001	0	0	0.922	0	0.078	0.0254696
979	0.999	0	0	0	0.001	0.287	0.002	0.633	0	0.078	0.349101
980	0.999	0	0	0	0.001	0.921	0	0.001	0	0.078	0.0258367
981	0.999	0	0	0	0.001	0.922	0	0	0	0.078	0.0254696
982	0	0.999	0	0	0.001	0	0.901	0.021	0	0.078	0.0332401
983	0.999	0	0	0	0.001	0.922	0	0	0	0.078	0.0254696
984	0.999	0	0	0	0.001	0.335	0	0.587	0	0.078	0.314566
985	0	0.999	0	0	0.001	0	0.922	0	0	0.078	0.0254696
986	0	0.999	0	0	0.001	0	0.922	0	0	0.078	0.0254696
987	0	0.999	0	0	0.001	0	0.922	0	0	0.078	0.0254696
988	0.999	0	0	0	0.001	0.922	0	0	0	0.078	0.0254696
989	0	0	0.999	0	0.001	0	0	0.922	0	0.078	0.0254696
990	0.999	0	0	0	0.001	0.922	0	0	0	0.078	0.0254696
991	0	0.999	0	0	0.001	0	0.92	0	0.002	0.078	0.0262042
992	0	0.999	0	0	0.001	0	0.92	0	0.002	0.078	0.0262042
993	0	0	0.999	0	0.001	0.184	0	0.735	0.003	0.078	0.0995947
994	0	0.993	0	0.006	0.001	0.118	0.783	0.001	0.02	0.078	0.0741506
995	0	0.999	0	0	0.001	0	0.922	0	0	0.078	0.0254696
996	0.999	0	0	0	0.001	0.85	0	0	0.072	0.078	0.0526561
997	0	0	0.999	0	0.001	0	0	0.922	0	0.078	0.0254696
998	0	0.999	0	0	0.001	0	0.922	0	0	0.078	0.0254696
999	0	0	0	0.999	0.001	0	0	0	0.922	0.078	0.0254696
1000	0.999	0	0	0	0.001	0.922	0	0	0	0.078	0.0254696
1001	0.999	0	0	0	0.001	0.922	0	0	0	0.078	0.0254696
1002	0	0	0.999	0	0.001	0	0	0.922	0	0.078	0.0254696
1003	0	0	0.999	0	0.001	0	0	0.922	0	0.078	0.0254696
1004	0	0	0	0.999	0.001	0	0.002	0	0.92	0.078	0.0262042
1005	0	0.999	0	0	0.001	0	0.922	0	0	0.078	0.0254696
1006	0	0.999	0	0	0.001	0	0.922	0	0	0.078	0.0254696
1007	0	0.999	0	0	0.001	0	0.922	0	0	0.078	0.0254696
1008	0.999	0	0	0	0.001	0.69	0.062	0.072	0.098	0.078	0.119316
1009	0.999	0	0	0	0.001	0.922	0	0	0	0.078	0.0254696
1010	0.999	0	0	0	0.001	0.922	0	0	0	0.078	0.0254696
1011	0	0	0.999	0	0.001	0.015	0	0.906	0	0.079	0.0313721
1012	0	0	0	0.999	0.001	0.043	0	0.029	0.82	0.108	0.0642972
1013	0	0.993	0	0.006	0.001	0.564	0.096	0.198	0.064	0.078	0.517833
1014	0.999	0	0	0	0.001	0.075	0.624	0.037	0.186	0.078	0.554494
1015	0	0	0	0.999	0.001	0.59	0.013	0.04	0.276	0.081	0.357414
1016	0	0	0.999	0	0.001	0.148	0.05	0.606	0.116	0.08	0.158506
1017	0	0	0.999	0	0.001	0.034	0	0.888	0	0.078	0.0381146
1018	0	0	0	0.998	0.002	0	0.397	0	0.525	0.078	0.197979
1019	0	0	0	0.999	0.001	0	0	0	0.922	0.078	0.0254696
1020	0.999	0	0	0	0.001	0.921	0.001	0	0	0.078	0.0258367
1021	0.999	0	0	0	0.001	0.922	0	0	0	0.078	0.0254696
1022	0	0	0.999	0	0.001	0	0	0.922	0	0.078	0.0254696
1023	0	0	0	0.999	0.001	0	0	0	0.922	0.078	0.0254696
1024	0	0	0.999	0	0.001	0	0	0.921	0.001	0.078	0.0258367
1025	0	0	0.999	0	0.001	0	0	0.915	0.007	0.078	0.0280457
1026	0	0	0.999	0	0.001	0.189	0	0.475	0.258	0.078	0.22722
1027	0.999	0	0	0	0.001	0.813	0.001	0.108	0	0.078	0.0672559
1028	0.999	0	0	0	0.001	0.922	0	0	0	0.078	0.0254696
1029	0.999	0	0	0	0.001	0.922	0	0	0	0.078	0.0254696
1030	0	0.999	0	0	0.001	0	0.188	0.734	0	0.078	0.431119
1031	0	0	0.999	0	0.001	0	0	0.922	0	0.078	0.0254696
1032	0.999	0	0	0	0.001	0.922	0	0	0	0.078	0.0254696
1033	0	0	0	0.999	0.001	0.158	0	0.107	0.657	0.078	0.134325
1034	0	0	0.999	0	0.001	0	0	0.922	0	0.078	0.0254696
1035	0	0	0	0.999	0.001	0	0	0	0.922	0.078	0.0254696
1036	0	0	0.999	0	0.001	0.008	0.002	0.91	0.002	0.078	0.0298944
1037	0	0	0.999	0	0.001	0.006	0.009	0.906	0.001	0.078	0.0313784
1038	0	0	0.999	0	0.001	0.321	0.062	0.539	0	0.078	0.192363
1039	0.999	0	0	0	0.001	0.358	0.011	0.553	0	0.078	0.298963
1040	0.999	0	0	0	0.001	0.23	0.499	0.024	0.169	0.078	0.394243
1041	0	0	0.999	0	0.001	0.002	0.112	0.209	0.599	0.078	0.412244
1042	0	0	0.999	0	0.001	0.024	0	0.876	0.022	0.078	0.0426588
1043	0	0.999	0	0	0.001	0	0.922	0	0	0.078	0.0254696
1044	0.919	0.054	0	0.026	0.001	0.263	0.005	0.155	0.499	0.078	0.316898
1045	0	0.989	0	0.01	0.001	0.572	0.042	0.152	0.156	0.078	0.583793
1046	0.999	0	0	0	0.001	0.921	0	0.001	0	0.078	0.0258367
1047	0	0	0.999	0	0.001	0.072	0	0.85	0	0.078	0.0526561
1048	0.999	0	0	0	0.001	0.922	0	0	0	0.078	0.0254696
1049	0	0.999	0	0	0.001	0	0.922	0	0	0.078	0.0254696
1050	0.999	0	0	0	0.001	0.922	0	0	0	0.078	0.0254696
1051	0	0	0.999	0	0.001	0.456	0.001	0.465	0	0.078	0.232918
1052	0	0.999	0	0	0.001	0	0.92	0	0.002	0.078	0.0262042
1053	0	0.99	0	0.009	0.001	0	0.833	0	0.089	0.078	0.0470149
1054	0.999	0	0	0	0.001	0.922	0	0	0	0.078	0.0254696
1055	0	0	0.999	0	0.001	0	0	0.922	0	0.078	0.0254696
1056	0	0	0.999	0	0.001	0	0	0.922	0	0.078	0.0254696
1057	0.999	0	0	0	0.001	0.922	0	0	0	0.078	0.0254696
1058	0	0	0.01	0.989	0.001	0	0	0.454	0.468	0.078	0.208998
1059	0	0	0.999	0	0.001	0	0	0.922	0	0.078	0.0254696
1060	0	0	0	0.999	0.001	0	0	0	0.922	0.078	0.0254696
1061	0	0	0	0.999	0.001	0	0	0	0.922	0.078	0.0254696
1062	0	0	0.999	0	0.001	0	0	0.92	0.002	0.078	0.0262042
1063	0	0	0.999	0	0.001	0	0	0.922	0	0.078	0.0254696
1064	0	0.999	0	0	0.001	0	0.922	0	0	0.078	0.0254696
1065	0	0	0	0.999	0.001	0	0.002	0	0.92	0.078	0.0262042
1066	0	0	0	0.999	0.001	0	0	0	0.922	0.078	0.0254696
1067	0.999	0	0	0	0.001	0.922	0	0	0	0.078	0.0254696
1068	0	0	0.999	0	0.001	0	0	0.922	0	0.078	0.0254696
1069	0.999	0	0	0	0.001	0.922	0	0	0	0.078	0.0254696
1070	0.999	0	0	0	0.001	0.922	0	0	0	0.078	0.0254696
1071	0	0	0.999	0	0.001	0	0	0.922	0	0.078	0.0254696
1072	0	0.999	0	0	0.001	0	0.922	0	0	0.078	0.0254696
1073	0.999	0	0	0	0.001	0.922	0	0	0	0.078	0.0254696
1074	0	0	0.999	0	0.001	0	0	0.922	0	0.078	0.0254696
1075	0	0.999	0	0	0.001	0	0.922	0	0	0.078	0.0254696
1076	0	0.999	0	0	0.001	0	0.922	0	0	0.078	0.0254696
1077	0.999	0	0	0	0.001	0.922	0	0	0	0.078	0.0254696
1078	0	0.01	0	0.989	0.001	0	0.029	0	0.893	0.078	0.0283382
1079	0	0.999	0	0	0.001	0.003	0.917	0	0.002	0.078	0.0273083
1080	0.989	0.01	0	0	0.001	0.468	0.454	0	0	0.078	0.208998
1081	0	0	0	0.999	0.001	0	0.002	0	0.92	0.078	0.0262042
1082	0	0	0	0.999	0.001	0	0	0	0.922	0.078	0.0254696
1083	0	0	0	0.999	0.001	0.001	0	0	0.921	0.078	0.0258367
1084	0.999	0	0	0	0.001	0.922	0	0	0	0.078	0.0254696
1085	0.999	0	0	0	0.001	0.922	0	0	0	0.078	0.0254696
1086	0.999	0	0	0	0.001	0.922	0	0	0	0.078	0.0254696
1087	0	0	0.999	0	0.001	0	0	0.922	0	0.078	0.0254696
1088	0.999	0	0	0	0.001	0.922	0	0	0	0.078	0.0254696
1089	0.999	0	0	0	0.001	0.253	0	0.669	0	0.078	0.37542
1090	0.999	0	0	0	0.001	0.253	0	0	0.669	0.078	0.37542
1091	0	0	0.999	0	0.001	0	0	0.921	0.001	0.078	0.0258367
1092	0	0.999	0	0	0.001	0	0.922	0	0	0.078	0.0254696
1093	0	0	0.999	0	0.001	0	0	0.922	0	0.078	0.0254696
1094	0	0	0	0.999	0.001	0	0	0	0.922	0.078	0.0254696
1095	0.999	0	0	0	0.001	0.922	0	0	0	0.078	0.0254696
1096	0.999	0	0	0	0.001	0.922	0	0	0	0.078	0.0254696
1097	0	0	0	0.999	0.001	0	0.015	0	0.907	0.078	0.031007
1098	0.999	0	0	0	0.001	0.922	0	0	0	0.078	0.0254696
1099	0	0	0.999	0	0.001	0	0	0.922	0	0.078	0.0254696
1100	0	0.999	0	0	0.001	0	0.922	0	0	0.078	0.0254696
1101	0	0	0	0.999	0.001	0	0	0	0.922	0.078	0.0254696
1102	0	0.999	0	0	0.001	0	0.922	0	0	0.078	0.0254696
1103	0.999	0	0	0	0.001	0.922	0	0	0	0.078	0.0254696
1104	0	0.999	0	0	0.001	0	0.922	0	0	0.078	0.0254696
1105	0	0	0	0.999	0.001	0	0	0	0.922	0.078	0.0254696
1106	0.009	0	0.99	0	0.001	0.088	0	0.834	0	0.078	0.0466719
1107	0	0	0.999	0	0.001	0.002	0	0.92	0	0.078	0.0262042
1108	0	0	0	0.999	0.001	0	0	0	0.922	0.078	0.0254696
1109	0	0.999	0	0	0.001	0	0.922	0	0	0.078	0.0254696
1110	0	0	0.999	0	0.001	0.007	0	0.91	0.005	0.078	0.0298944
1111	0.999	0	0	0	0.001	0.922	0	0	0	0.078	0.0254696
1112	0	0	0.999	0	0.001	0	0	0.922	0	0.078	0.0254696
1113	0	0	0	0.999	0.001	0.022	0.209	0	0.691	0.078	0.118868
1114	0	0.999	0	0	0.001	0	0.209	0.713	0	0.078	0.412244
1115	0	0	0.999	0	0.001	0.17	0.016	0.728	0.008	0.078	0.102608
1116	0	0	0.999	0	0.001	0	0.568	0.114	0.24	0.078	0.506609
1117	0	0.999	0	0	0.001	0	0.523	0.062	0.337	0.078	0.200829
1118	0	0.999	0	0	0.001	0.001	0.899	0.01	0.012	0.078	0.0339867
1119	0	0	0	0.999	0.001	0	0.002	0.003	0.917	0.078	0.0273083
1120	0	0	0.999	0	0.001	0	0	0.922	0	0.078	0.0254696
1121	0	0.999	0	0	0.001	0	0.922	0	0	0.078	0.0254696
1122	0	0	0.999	0	0.001	0	0	0.922	0	0.078	0.0254696
1123	0	0.999	0	0	0.001	0	0.922	0	0	0.078	0.0254696
1124	0	0	0.999	0	0.001	0	0.732	0.19	0	0.078	0.429281
1125	0	0	0.999	0	0.001	0	0	0.922	0	0.078	0.0254696
1126	0.999	0	0	0	0.001	0.922	0	0	0	0.078	0.0254696
1127	0.999	0	0	0	0.001	0.922	0	0	0	0.078	0.0254696
1128	0	0	0.999	0	0.001	0.735	0	0.187	0	0.078	0.432042
1129	0.999	0	0	0	0.001	0.922	0	0	0	0.078	0.0254696
1130	0	0	0	0.999	0.001	0	0	0	0.922	0.078	0.0254696
1131	0	0	0.999	0	0.001	0.036	0	0.85	0.036	0.078	0.0526561
1132	0	0	0	0.999	0.001	0.063	0.032	0	0.827	0.078	0.0616787
1133	0.999	0	0	0	0.001	0.825	0.031	0	0.066	0.078	0.0624714
1134	0.999	0	0	0	0.001	0.723	0.076	0.004	0	0.197	0.104312
1135	0	0.999	0	0	0.001	0	0.922	0	0	0.078	0.0254696
1136	0	0	0.999	0	0.001	0	0	0.922	0	0.078	0.0254696
1137	0	0	0.999	0	0.001	0	0	0.922	0	0.078	0.0254696
1138	0	0	0.999	0	0.001	0	0	0.922	0	0.078	0.0254696
1139	0	0	0.999	0	0.001	0	0	0.922	0	0.078	0.0254696
1140	0	0.999	0	0	0.001	0	0.922	0	0	0.078	0.0254696
1141	0	0	0	0.999	0.001	0	0	0	0.922	0.078	0.0254696
1142	0.999	0	0	0	0.001	0.922	0	0	0	0.078	0.0254696
1143	0.999	0	0	0	0.001	0.922	0	0	0	0.078	0.0254696
1144	0.997	0	0.001	0	0.002	0.515	0.002	0.405	0	0.078	0.200041
1145	0	0.999	0	0	0.001	0	0.883	0	0.039	0.078	0.0400027
1146	0	0.999	0	0	0.001	0.159	0.559	0.048	0.154	0.08	0.181984
1147	0.999	0	0	0	0.001	0.167	0.11	0.076	0.569	0.078	0.450984
1148	0	0	0	0.999	0.001	0.227	0.045	0.455	0.194	0.079	0.425624
1149	0.007	0	0.992	0	0.001	0.135	0.267	0.141	0.374	0.083	0.463656
1150	0	0.999	0	0	0.001	0.007	0.869	0	0.046	0.078	0.0453298
1151	0.999	0	0	0	0.001	0.871	0.001	0.05	0	0.078	0.0445651
1152	0	0.999	0	0	0.001	0	0.922	0	0	0.078	0.0254696
1153	0	0.999	0	0	0.001	0	0.922	0	0	0.078	0.0254696
1154	0	0	0.999	0	0.001	0	0	0.922	0	0.078	0.0254696
1155	0.999	0	0	0	0.001	0.922	0	0	0	0.078	0.0254696
1156	0.999	0	0	0	0.001	0.922	0	0	0	0.078	0.0254696
1157	0	0	0.999	0	0.001	0	0	0.922	0	0.078	0.0254696
1158	0	0.999	0	0	0.001	0	0.922	0	0	0.078	0.0254696
1159	0	0	0	0.999	0.001	0.069	0	0	0.853	0.078	0.0514918
1160	0.006	0	0.993	0	0.001	0.019	0.003	0.785	0.114	0.079	0.0734602
1161	0	0.999	0	0	0.001	0.003	0.736	0.001	0.182	0.078	0.0991657
1162	0	0	0.999	0	0.001	0.001	0	0.921	0	0.078	0.0258367
1163	0	0	0.999	0	0.001	0	0	0.918	0	0.082	0.0269151
1164	0.001	0.992	0.006	0	0.001	0.203	0.198	0.515	0	0.084	0.403081
1165	0.992	0	0	0.007	0.001	0.084	0.04	0.005	0.787	0.084	0.522961
1166	0.006	0	0.992	0.001	0.001	0.026	0.125	0.382	0.384	0.083	0.27317
1167	0	0.993	0	0.006	0.001	0.02	0.456	0.23	0.208	0.086	0.225511
1168	0.001	0.006	0.992	0	0.001	0.388	0.138	0.328	0.046	0.1	0.304352
1169	0.998	0	0	0.001	0.001	0.265	0.326	0.26	0.029	0.12	0.363648
1170	0	0.999	0	0	0.001	0.254	0.173	0.42	0.01	0.143	0.444898
1171	0.982	0.001	0.01	0	0.007	0.1	0.318	0.307	0.009	0.266	0.484602
1172	0	0.032	0	0	0.968	0.01	0.081	0.098	0.009	0.802	0.0499393
1173	0	0.96	0	0.032	0.008	0.051	0.051	0.271	0.069	0.558	0.539593
1174	0	0	0.006	0.992	0.002	0.169	0.038	0.511	0.164	0.118	0.435689
1175	0.992	0	0	0.007	0.001	0.469	0.204	0.041	0.198	0.088	0.216662
1176	0.006	0	0.029	0.964	0.001	0.705	0.021	0.071	0.115	0.088	0.459931
1177	0.006	0	0.992	0.001	0.001	0.562	0.093	0.168	0.078	0.099	0.431124
1178	0	0.01	0.001	0.982	0.007	0.054	0.267	0.335	0.07	0.274	0.523187
1179	0	0	0.999	0	0.001	0.028	0.368	0.182	0.24	0.182	0.436266
1180	0.001	0	0	0.998	0.001	0.032	0.233	0.333	0.241	0.161	0.382637
1181	0	0	0.006	0.993	0.001	0.039	0.262	0.154	0.399	0.146	0.260377
1182	0.006	0	0.993	0	0.001	0.189	0.193	0.444	0.04	0.134	0.232565
1183	0.001	0	0	0.998	0.001	0.355	0.304	0.15	0.055	0.136	0.578801
1184	0	0	0.007	0.992	0.001	0.1	0.006	0.684	0.078	0.132	0.530977
1185	0	0.006	0.992	0.001	0.001	0.001	0.516	0.17	0.188	0.125	0.428898
1186	0	0	0.999	0	0.001	0.001	0	0.871	0.001	0.127	0.0443226
1187	0	0	0.999	0	0.001	0	0	0.879	0	0.121	0.0413003
1188	0	0	0	0.999	0.001	0	0	0	0.881	0.119	0.04055
1189	0.999	0	0	0	0.001	0.881	0	0	0	0.119	0.04055
1190	0	0	0.999	0	0.001	0	0	0.881	0	0.119	0.04055
1191	0.006	0	0.993	0	0.001	0.015	0.026	0.84	0	0.119	0.0519007
1192	0	0	0.999	0	0.001	0.027	0.001	0.853	0	0.119	0.0512817
1193	0	0	0.999	0	0.001	0	0	0.881	0	0.119	0.04055
1194	0.999	0	0	0	0.001	0.881	0	0	0	0.119	0.04055
1195	0	0	0.999	0	0.001	0	0	0.881	0	0.119	0.04055
1196	0	0.999	0	0	0.001	0	0.881	0	0	0.119	0.04055
1197	0	0	0.999	0	0.001	0.052	0	0.828	0.001	0.119	0.0610727
1198	0	0	0	0.999	0.001	0.002	0	0	0.878	0.12	0.0416841
1199	0	0	0	0.999	0.001	0.067	0.012	0	0.802	0.119	0.0714744
1200	0	0.999	0	0	0.001	0	0.867	0.006	0.007	0.12	0.0458814
1201	0	0	0	0.999	0.001	0	0.416	0.007	0.457	0.12	0.237315
1202	0	0	0.999	0	0.001	0.074	0.371	0.422	0.014	0.119	0.258074
1203	0	0	0	0.999	0.001	0.071	0.085	0.101	0.62	0.123	0.151524
1204	0.999	0	0	0	0.001	0.49	0.008	0.343	0.04	0.119	0.218596
1205	0.999	0	0	0	0.001	0.187	0.013	0.045	0.144	0.611	0.431015
1206	0	0	0.999	0	0.001	0.039	0.213	0.381	0.248	0.119	0.283694
1207	0	0.999	0	0	0.001	0.056	0.348	0.447	0.029	0.12	0.305463
1208	0	0.999	0	0	0.001	0.01	0.428	0.441	0.002	0.119	0.254446
1209	0	0	0.832	0.167	0.001	0.004	0.003	0.791	0.083	0.119	0.0485773
1210	0	0	0.167	0.832	0.001	0.253	0.13	0.198	0.3	0.119	0.237131
1211	0	0.126	0	0.873	0.001	0.356	0.079	0.011	0.435	0.119	0.205993
1212	0	0	0.999	0	0.001	0	0	0.881	0	0.119	0.04055
1213	0.999	0	0	0	0.001	0.881	0	0	0	0.119	0.04055
1214	0.999	0	0	0	0.001	0.881	0	0	0	0.119	0.04055
1215	0	0	0.999	0	0.001	0	0	0.881	0	0.119	0.04055
1216	0	0	0.999	0	0.001	0	0.189	0.387	0.305	0.119	0.27985
1217	0	0	0	0.999	0.001	0.024	0.466	0.006	0.385	0.119	0.281128
1218	0	0	0.999	0	0.001	0.378	0.199	0.247	0.057	0.119	0.380036
1219	0.006	0	0.751	0.242	0.001	0.152	0.116	0.279	0.334	0.119	0.180739
1220	0	0.773	0.226	0	0.001	0.691	0.058	0.099	0.033	0.119	0.485196
1221	0	0.979	0	0.02	0.001	0.001	0.755	0.057	0.068	0.119	0.0729691
1222	0	0.014	0	0.985	0.001	0	0.798	0.003	0.08	0.119	0.512886
1223	0	0	0.999	0	0.001	0	0.001	0.88	0	0.119	0.0409291
1224	0.007	0	0	0.992	0.001	0.184	0.066	0.047	0.584	0.119	0.155757
1225	0.001	0	0.998	0	0.001	0.622	0	0.259	0	0.119	0.366839
1226	0.999	0	0	0	0.001	0.881	0	0	0	0.119	0.04055
1227	0.008	0	0.991	0	0.001	0.026	0.002	0.853	0	0.119	0.044483
1228	0	0	0.999	0	0.001	0	0.058	0.823	0	0.119	0.0630554
1229	0	0.226	0.773	0	0.001	0.508	0.097	0.131	0.14	0.124	0.40451
1230	0.24	0.123	0.002	0.634	0.001	0.114	0.277	0.369	0.12	0.12	0.284164
1231	0	0	0	0.999	0.001	0.041	0.119	0.226	0.493	0.121	0.216924
1232	0	0	0.999	0	0.001	0.098	0.006	0.753	0.024	0.119	0.0917225
1233	0	0.999	0	0	0.001	0.091	0.388	0.4	0.002	0.119	0.279213
1234	0	0	0	0.999	0.001	0	0	0	0.881	0.119	0.04055
1235	0	0	0.999	0	0.001	0	0	0.881	0	0.119	0.04055
1236	0	0	0.999	0	0.001	0	0	0.881	0	0.119	0.04055
1237	0.999	0	0	0	0.001	0.881	0	0	0	0.119	0.04055
1238	0	0	0.999	0	0.001	0	0.448	0.431	0.002	0.119	0.252644
1239	0	0	0.999	0	0.001	0.015	0.091	0.426	0.349	0.119	0.255652
1240	0	0	0	0.999	0.001	0.079	0.004	0.459	0.338	0.12	0.312284
1241	0.999	0	0	0	0.001	0.37	0.244	0.064	0.203	0.119	0.290831
1242	0	0	0	0.999	0.001	0.453	0.03	0.119	0.277	0.121	0.35645
1243	0	0.999	0	0	0.001	0.02	0.429	0.355	0.077	0.119	0.253845
1244	0.999	0	0	0	0.001	0.463	0.006	0.41	0.002	0.119	0.233857
1245	0	0	0.999	0	0.001	0.007	0.007	0.866	0.001	0.119	0.046269
1246	0.999	0	0	0	0.001	0.804	0	0.017	0.057	0.122	0.0706537
1247	0.999	0	0	0	0.001	0.881	0	0	0	0.119	0.04055
1248	0	0	0.999	0	0.001	0	0	0.881	0	0.119	0.04055
1249	0	0	0	0.999	0.001	0.072	0	0	0.809	0.119	0.0686514
1250	0	0	0.999	0	0.001	0	0	0.881	0	0.119	0.04055
1251	0	0.999	0	0	0.001	0.662	0.219	0	0	0.119	0.403359
1252	0	0	0.999	0	0.001	0	0	0.88	0.001	0.119	0.0409291
1253	0.999	0	0	0	0.001	0.88	0	0	0.001	0.119	0.0409291
1254	0.999	0	0	0	0.001	0.881	0	0	0	0.119	0.04055
1255	0	0	0	0.999	0.001	0	0	0	0.881	0.119	0.04055
1256	0	0	0.999	0	0.001	0	0.1	0.781	0	0.119	0.080046
1257	0	0.999	0	0	0.001	0	0.877	0	0.004	0.119	0.0420683
1258	0	0	0	1	0	0.008	0.622	0.001	0.25	0.119	0.380396
1259	0	0	1	0	0	0	0	0.881	0	0.119	0.0431256
1260	1	0	0	0	0	0.143	0	0.738	0	0.119	0.477701
1261	0	1	0	0	0	0.114	0.54	0	0.227	0.119	0.194304
1262	1	0	0	0	0	0.876	0	0.002	0.003	0.119	0.0450257
1263	0	0	0	1	0	0	0	0	0.881	0.119	0.0431256
1264	0.992	0	0.008	0	0	0.292	0	0.589	0	0.119	0.327727
1265	1	0	0	0	0	0.881	0	0	0	0.119	0.0431256
1266	0	0	1	0	0	0	0	0.881	0	0.119	0.0431256
1267	0	0	0	1	0	0	0	0	0.881	0.119	0.0431256
1268	1	0	0	0	0	0.881	0	0	0	0.119	0.0431256
1269	1	0	0	0	0	0.273	0	0.608	0	0.119	0.362295
1270	0	1	0	0	0	0	0.881	0	0	0.119	0.0431256
1271	0	0	1	0	0	0.001	0	0.88	0	0.119	0.043505
1272	0.999	0	0	0.001	0	0.768	0.112	0.001	0	0.119	0.088323
1273	0	0.006	0	0.994	0	0.122	0.006	0.103	0.286	0.483	0.349005
1274	1	0	0	0	0	0.55	0	0.331	0	0.119	0.189094
1275	1	0	0	0	0	0.881	0	0	0	0.119	0.0431256
1276	0.402	0	0	0.598	0	0.2	0.002	0.649	0.03	0.119	0.441532
1277	0	0	1	0	0	0.177	0.088	0.614	0.002	0.119	0.157081
1278	0	0.993	0.007	0	0	0.169	0.459	0.149	0.103	0.12	0.225907
1279	0	0	1	0	0	0.553	0.013	0.314	0.001	0.119	0.331873
1280	0.002	0	0.992	0.006	0	0.019	0	0.854	0.008	0.119	0.0478713
1281	0	0	1	0	0	0	0	0.881	0	0.119	0.0431256
1282	0	0	0	1	0	0	0	0	0.881	0.119	0.0431256
1283	0	0	1	0	0	0	0	0.881	0	0.119	0.0431256
1284	1	0	0	0	0	0.839	0	0.042	0	0.119	0.0593267
1285	1	0	0	0	0	0.114	0	0.767	0	0.119	0.509236
1286	1	0	0	0	0	0.881	0	0	0	0.119	0.0431256
1287	1	0	0	0	0	0.859	0	0.021	0.001	0.119	0.0515431
1288	0.544	0	0.456	0	0	0.156	0.001	0.052	0.672	0.119	0.42359
1289	0	1	0	0	0	0	0.881	0	0	0.119	0.0431256
1290	0.006	0.992	0	0.002	0	0.008	0.854	0	0.019	0.119	0.0478713
1291	0	1	0	0	0	0.001	0.304	0.012	0.564	0.119	0.339092
1292	0	0.007	0.993	0	0	0.103	0.151	0.459	0.168	0.119	0.225861
1293	0	1	0	0	0	0.002	0.613	0.089	0.177	0.119	0.157565
1294	0.598	0	0	0.402	0	0.03	0.648	0.002	0.201	0.119	0.440982
1295	0	1	0	0	0	0	0.878	0.003	0	0.119	0.0442647
1296	0	0	1	0	0	0.058	0.003	0.82	0	0.119	0.0668411
1297	0	1	0	0	0	0	0.76	0	0.121	0.119	0.091385
1298	0	1	0	0	0	0	0.881	0	0	0.119	0.0431256
1299	0	0	1	0	0	0	0	0.881	0	0.119	0.0431256
1300	0.007	0	0.993	0	0	0.347	0	0.397	0.137	0.119	0.260218
1301	1	0	0	0	0	0.881	0	0	0	0.119	0.0431256
1302	1	0	0	0	0	0.846	0	0	0.035	0.119	0.0565879
1303	0	0	1	0	0	0.003	0.001	0.877	0	0.119	0.044645
1304	1	0	0	0	0	0.1	0.77	0	0.011	0.119	0.525597
1305	0	1	0	0	0	0	0.881	0	0	0.119	0.0431256
1306	0	1	0	0	0	0	0.408	0	0.473	0.119	0.269376
1307	1	0	0	0	0	0.88	0	0.001	0	0.119	0.043505
1308	1	0	0	0	0	0.881	0	0	0	0.119	0.0431256
1309	0	0	1	0	0	0	0	0.881	0	0.119	0.0431256
1310	0	0	1	0	0	0	0	0.881	0	0.119	0.0431256
1311	0	0	0.993	0.007	0	0.002	0	0.207	0.672	0.119	0.397757
1312	0	0	0	1	0	0.001	0	0	0.88	0.119	0.043505
1313	0	0	0	1	0	0	0	0	0.881	0.119	0.0431256
1314	0	1	0	0	0	0	0.85	0	0.031	0.119	0.0550299
1315	0	1	0	0	0	0	0.879	0	0.002	0.119	0.0438847
1316	0	0	0	1	0	0.007	0	0.005	0.869	0.119	0.0476985
1317	0	0	1	0	0	0.158	0.002	0.721	0	0.119	0.108052
1318	0	0.01	0	0.99	0	0.342	0.19	0.276	0.073	0.119	0.540317
1319	0	0.99	0.01	0	0	0	0.074	0.807	0	0.119	0.531848
1320	0	1	0	0	0	0	0.265	0.607	0.009	0.119	0.368501
1321	1	0	0	0	0	0.84	0.04	0.001	0	0.119	0.0589344
1322	1	0	0	0	0	0.881	0	0	0	0.119	0.0431256
1323	0	1	0	0	0	0.01	0.12	0.613	0.137	0.12	0.502467
1324	0	0	1	0	0	0	0	0.881	0	0.119	0.0431256
1325	0	0	0	1	0	0	0.562	0.152	0.167	0.119	0.453588
1326	0	0	0	1	0	0.025	0.001	0.015	0.835	0.124	0.0608988
1327	1	0	0	0	0	0.189	0.662	0.021	0.009	0.119	0.432794
1328	1	0	0	0	0	0.239	0	0.641	0.001	0.119	0.389346
1329	0	0	0	1	0	0	0	0	0.881	0.119	0.0431256
1330	0	1	0	0	0	0	0.881	0	0	0.119	0.0431256
1331	0	0	1	0	0	0.137	0.615	0.121	0.008	0.119	0.501352
1332	0.008	0	0.992	0	0	0.014	0	0.862	0.005	0.119	0.0456702
1333	0	0.01	0.99	0	0	0	0.807	0.074	0	0.119	0.531848
1334	0	0	1	0	0	0	0.276	0.263	0.342	0.119	0.370067
1335	0	1	0	0	0	0	0.721	0.002	0.158	0.119	0.108052
1336	1	0	0	0	0	0.869	0.004	0.001	0.007	0.119	0.0476985
1337	0	0	1	0	0	0.002	0	0.879	0	0.119	0.0438847
1338	0	0	1	0	0	0.023	0	0.858	0	0.119	0.0519292
1339	0	0	1	0	0	0	0	0.88	0	0.12	0.043505
1340	0	0	0	1	0	0	0	0	0.88	0.12	0.043505
1341	0	0	0.993	0.007	0	0.216	0.001	0.039	0.625	0.119	0.590903
1342	1	0	0	0	0	0.881	0	0	0	0.119	0.0431256
1343	0	0	1	0	0	0	0	0.881	0	0.119	0.0431256
1344	0	0	0	1	0	0	0.191	0.163	0.527	0.119	0.201168
1345	0	1	0	0	0	0	0.881	0	0	0.119	0.0431256
1346	0	0	1	0	0	0	0	0.881	0	0.119	0.0431256
1347	0.99	0	0.01	0	0	0.021	0	0.86	0	0.119	0.614777
1348	0	0.993	0	0.007	0	0	0.169	0.692	0.02	0.119	0.444472
1349	0	1	0	0	0	0.548	0.2	0.119	0	0.133	0.42281
1350	0	1	0	0	0	0	0.877	0.004	0	0.119	0.044645
1351	0	1	0	0	0	0	0.881	0	0	0.119	0.0431256
1352	0	0	0	1	0	0	0	0	0.881	0.119	0.0431256
1353	1	0	0	0	0	0.878	0	0	0.003	0.119	0.0442647
1354	1	0	0	0	0	0.881	0	0	0	0.119	0.0431256
1355	0	0	1	0	0	0	0.001	0.88	0	0.119	0.043505
1356	0	0	1	0	0	0	0.534	0.347	0	0.119	0.308887
1357	0	1	0	0	0	0	0.734	0	0.147	0.119	0.10243
1358	0	0	1	0	0	0	0	0.881	0	0.119	0.0431256
1359	1	0	0	0	0	0.881	0	0	0	0.119	0.0431256
1360	0	0	1	0	0	0.001	0	0.88	0	0.119	0.043505
1361	0	0	1	0	0	0	0	0.881	0	0.119	0.0431256
1362	0	1	0	0	0	0	0.87	0.011	0	0.119	0.0473157
1363	0.001	0.795	0	0.204	0	0.061	0.709	0.028	0.01	0.192	0.150373
1364	0	0	1	0	0	0	0	0.863	0	0.137	0.0500015
1365	1	0	0	0	0	0.88	0	0.001	0	0.119	0.043505
1366	1	0	0	0	0	0.758	0	0.123	0	0.119	0.0922255
1367	1	0	0	0	0	0.881	0	0	0	0.119	0.0431256
1368	0.204	0	0.795	0.001	0	0.03	0.008	0.709	0.061	0.192	0.125765
1369	0	0	1	0	0	0	0.01	0.87	0	0.12	0.0473157
1370	0	1	0	0	0	0	0.881	0	0	0.119	0.0431256
1371	0	0	1	0	0	0	0	0.881	0	0.119	0.0431256
1372	0	0	0	1	0	0	0	0	0.881	0.119	0.0431256
1373	1	0	0	0	0	0.881	0	0	0	0.119	0.0431256
1374	0	0	1	0	0	0	0	0.881	0	0.119	0.0431256
1375	0	0	0	1	0	0	0.229	0.534	0.118	0.119	0.504708
1376	0	1	0	0	0	0	0.535	0.001	0.345	0.119	0.196932
1377	0	0	1	0	0	0	0	0.881	0	0.119	0.0431256
1378	1	0	0	0	0	0.879	0	0.002	0	0.119	0.0438847
1379	0	0	0	1	0	0.123	0	0	0.758	0.119	0.0922255
1380	0	0	1	0	0	0	0	0.881	0	0.119	0.0431256
1381	0	0	1	0	0	0.001	0.004	0.876	0	0.119	0.0450257
1382	0.007	0	0.993	0	0	0.296	0	0.585	0	0.119	0.156282
1383	1	0	0	0	0	0.339	0.514	0.004	0.024	0.119	0.314347
1384	1	0	0	0	0	0.881	0	0	0	0.119	0.0431256
1385	1	0	0	0	0	0.61	0.001	0.25	0.02	0.119	0.159018
1386	0	1	0	0	0	0.002	0.759	0.006	0.114	0.119	0.0918051
1387	0.94	0	0.06	0	0	0.281	0.281	0.318	0.001	0.119	0.281118
1388	0	0	1	0	0	0.001	0	0.88	0	0.119	0.043505
1389	0	0	1	0	0	0	0	0.881	0	0.119	0.0431256
1390	0	0	0	1	0	0.001	0	0	0.88	0.119	0.043505
1391	0	0	0	1	0	0.028	0.004	0.001	0.848	0.119	0.0558083
1392	1	0	0	0	0	0.382	0.001	0.498	0	0.119	0.285781
1393	1	0	0	0	0	0.88	0	0	0.001	0.119	0.043505
1394	0	0	0	1	0	0.001	0.004	0.324	0.552	0.119	0.18806
1395	1	0	0	0	0	0.881	0	0	0	0.119	0.0431256
1396	0	0	0	1	0	0.079	0	0	0.802	0.119	0.0740715
1397	0	0	0	1	0	0	0	0	0.881	0.119	0.0431256
1398	0	1	0	0	0	0	0.881	0	0	0.119	0.0431256
1399	0	1	0	0	0	0	0.88	0	0.001	0.119	0.043505
1400	0	0.06	0	0.94	0	0.001	0.318	0.281	0.281	0.119	0.281118
1401	0	0	1	0	0	0.114	0.004	0.759	0.003	0.12	0.0918051
1402	0	0	0	1	0	0.02	0.25	0.002	0.609	0.119	0.159504
1403	1	0	0	0	0	0.576	0.147	0.156	0	0.121	0.175819
1404	0	1	0	0	0	0	0.879	0	0	0.121	0.0438847
1405	0	0	0	1	0	0	0.71	0	0.168	0.122	0.452618
1406	0	0.018	0	0.982	0	0.643	0.002	0.009	0.196	0.15	0.424784
1407	0	0.059	0.941	0	0	0.002	0.757	0.084	0	0.157	0.441949
1408	0	0	0.941	0.059	0	0	0.776	0.023	0.048	0.153	0.602026
1409	0.01	0	0.042	0.948	0	0.014	0.14	0.021	0.662	0.163	0.119732
1410	0.014	0.025	0.955	0.006	0	0.251	0.141	0.397	0.021	0.19	0.214193
1411	0.006	0.013	0	0.981	0	0.184	0.232	0.109	0.279	0.196	0.321331
1412	0.045	0	0	0.955	0	0.209	0.087	0.273	0.242	0.189	0.332545
1413	1	0	0	0	0	0.244	0.033	0.419	0.118	0.186	0.385253
1414	0	0.979	0	0.021	0	0.201	0.247	0.329	0.037	0.186	0.366174
1415	0	0	0	1	0	0.051	0.462	0.062	0.232	0.193	0.395148
1416	0	0	1	0	0	0.043	0.104	0.712	0.01	0.131	0.111983
1417	0	1	0	0	0	0.209	0.594	0.06	0.004	0.133	0.166848
1418	0	0	1	0	0	0.067	0.035	0.74	0.018	0.14	0.0998582
1419	1	0	0	0	0	0.834	0.002	0.02	0.021	0.123	0.0612926
1420	0.931	0	0	0.069	0	0.378	0.002	0.032	0.465	0.123	0.196997
1421	0	0	1	0	0	0.003	0	0.872	0.002	0.123	0.0465512
1422	0	0	0.996	0.004	0	0.004	0.002	0.85	0.021	0.123	0.0507663
1423	0.039	0	0.961	0	0	0.015	0.002	0.858	0.001	0.124	0.0482359
1424	0	0	1	0	0	0.002	0	0.876	0	0.122	0.0450257
1425	0.023	0	0.977	0	0	0	0	0.521	0.357	0.122	0.209239
1426	0	0	1	0	0	0.001	0	0.879	0	0.12	0.0438847
1427	1	0	0	0	0	0.88	0	0	0	0.12	0.043505
1428	0	1	0	0	0	0	0.88	0	0	0.12	0.043505
1429	0	0	1	0	0	0	0	0.88	0	0.12	0.043505
1430	0	0	1	0	0	0	0.748	0.132	0	0.12	0.489324
1431	1	0	0	0	0	0.749	0	0.002	0.129	0.12	0.0960264
1432	0	0	1	0	0	0	0.122	0.739	0.018	0.121	0.100286
1433	0.996	0.004	0	0	0	0.12	0	0.63	0.128	0.122	0.502694
1434	1	0	0	0	0	0.859	0.005	0.015	0	0.121	0.0515431
1435	0	0	1	0	0	0	0.014	0.865	0	0.121	0.0492326
1436	0	0	1	0	0	0.01	0.001	0.869	0	0.12	0.0476985
1437	0	0.996	0	0.004	0	0.359	0.234	0.274	0.013	0.12	0.389265
1438	0	0	0	1	0	0.023	0.023	0.083	0.751	0.12	0.0951791
1439	1	0	0	0	0	0.862	0.014	0.002	0.001	0.121	0.0503864
1440	0	0	0.124	0.876	0	0.021	0.001	0.853	0.005	0.12	0.491857
1441	0	0	1	0	0	0.001	0.034	0.836	0.008	0.121	0.0605053
1442	0	0.101	0	0.899	0	0.009	0.56	0.258	0.052	0.121	0.451009
1443	0	0.047	0.018	0.935	0	0.19	0.247	0.215	0.227	0.121	0.309908
1444	0.814	0	0.186	0	0	0.509	0.03	0.324	0.013	0.124	0.085068
1445	0	0	0.996	0.004	0	0.024	0.19	0.626	0.038	0.122	0.145688
1446	0	1	0	0	0	0	0.87	0.004	0.005	0.121	0.0473157
1447	0.025	0.946	0	0.029	0	0.033	0.239	0.605	0.002	0.121	0.371745
1448	0.003	0.02	0.93	0.047	0	0.012	0.478	0.366	0.023	0.121	0.239591
1449	0.001	0	0.999	0	0	0.255	0.024	0.6	0	0.121	0.16086
1450	0	0.004	0.996	0	0	0.001	0.534	0.342	0.002	0.121	0.301085
1451	0	0.996	0	0.004	0	0.004	0.27	0.3	0.304	0.122	0.354416
1452	0	0	1	0	0	0.01	0.127	0.725	0.014	0.124	0.106315
1453	0.949	0	0	0.051	0	0.297	0.289	0.015	0.273	0.126	0.280479
1454	0	0.949	0	0.051	0	0.001	0.023	0.002	0.851	0.123	0.540709
1455	0	0	1	0	0	0	0	0.866	0.012	0.122	0.0488486
1456	0	0	1	0	0	0.001	0	0.876	0.001	0.122	0.0450257
1457	0.004	0	0	0.996	0	0.6	0	0.012	0.266	0.122	0.356165
1458	0.003	0	0	0.997	0	0.506	0.184	0.015	0.173	0.122	0.438845
1459	0.001	0	0.996	0.003	0	0.135	0	0.583	0.147	0.135	0.162923
1460	0.003	0	0	0.997	0	0.589	0.001	0.003	0.279	0.128	0.348648
1461	0	0.996	0.004	0	0	0.003	0.217	0.657	0.001	0.122	0.396057
1462	0	0.999	0	0.001	0	0.001	0.723	0.025	0.129	0.122	0.104523
1463	0.047	0.93	0.02	0.003	0	0.023	0.364	0.478	0.013	0.122	0.240749
1464	0.029	0	0.946	0.025	0	0.002	0.603	0.238	0.035	0.122	0.371995
1465	0	0	1	0	0	0.004	0.002	0.87	0.002	0.122	0.0473157
1466	0	0	0	1	0	0	0.007	0.169	0.701	0.123	0.116833
1467	0	0	0.001	0.999	0	0	0.752	0.017	0.097	0.134	0.52733
1468	0.001	0.017	0	0.982	0	0.012	0.788	0.001	0.065	0.134	0.528388
1469	1	0	0	0	0	0.863	0.003	0	0	0.134	0.0500015
1470	1	0	0	0	0	0.735	0	0.13	0	0.135	0.102001
1471	0	0	1	0	0	0.13	0.003	0.733	0	0.134	0.10286
1472	0	0.933	0.05	0.017	0	0.127	0.665	0.072	0.002	0.134	0.106131
1473	0.443	0.005	0.503	0.049	0	0.123	0.395	0.295	0.053	0.134	0.233395
1474	0	0.017	0.053	0.93	0	0.128	0.288	0.36	0.09	0.134	0.429016
1475	0	0	1	0	0	0.007	0.034	0.677	0.148	0.134	0.127594
1476	0.001	0	0	0.999	0	0.113	0.127	0.051	0.575	0.134	0.173684
1477	1	0	0	0	0	0.858	0.001	0.006	0.001	0.134	0.0519292
1478	0	0	1	0	0	0.002	0	0.864	0	0.134	0.0496169
1479	0	0	0.999	0.001	0	0	0.001	0.865	0	0.134	0.0495443
1480	0	0.924	0.002	0.074	0	0.061	0.346	0.451	0.008	0.134	0.301718
1481	0	0	0.768	0.224	0.008	0.186	0	0.173	0.027	0.614	0.404401
1482	0.001	0	0.917	0.082	0	0.135	0.008	0.497	0.22	0.14	0.143501
1483	0.845	0	0.151	0.004	0	0.132	0.002	0.686	0.046	0.134	0.295205
1484	0.035	0.001	0.849	0.115	0	0.164	0.019	0.611	0.072	0.134	0.0863161
1485	0.168	0	0.347	0.485	0	0.141	0.044	0.671	0.01	0.134	0.235609
1486	0.029	0	0.602	0.369	0	0.285	0.014	0.553	0.013	0.135	0.216664
1487	0.448	0.066	0.015	0.471	0	0.21	0.014	0.591	0.051	0.134	0.349901
1488	0	0.748	0	0.252	0	0.194	0.003	0.613	0.056	0.134	0.610349
1489	0	0.734	0	0.266	0	0.003	0.217	0.104	0.542	0.134	0.18179
1490	0.924	0	0	0.076	0	0.865	0.001	0	0	0.134	0.0736136
1491	0	0	1	0	0	0	0	0.866	0	0.134	0.0488486
1492	0	0	1	0	0	0	0	0.859	0.007	0.134	0.0515431
1493	0	0.336	0	0.664	0	0.001	0.856	0.006	0.003	0.134	0.329092
1494	1	0	0	0	0	0.866	0	0	0	0.134	0.0488486
1495	1	0	0	0	0	0.866	0	0	0	0.134	0.0488486
1496	1	0	0	0	0	0.865	0	0.001	0	0.134	0.0492326
1497	0	0	0	1	0	0	0	0	0.866	0.134	0.0488486
1498	0	1	0	0	0	0.001	0.859	0.006	0	0.134	0.0515431
1499	0	1	0	0	0	0	0.866	0	0	0.134	0.0488486
1500	0	0	1	0	0	0.005	0.1	0.755	0.006	0.134	0.0934891
1501	0	0	1	0	0	0.005	0.485	0.054	0.321	0.135	0.586624
1502	0.176	0.015	0.066	0.743	0	0.05	0.575	0.014	0.227	0.134	0.316053
1503	0.267	0.524	0.003	0.206	0	0.014	0.54	0.014	0.298	0.134	0.122223
1504	0.32	0.345	0.163	0.172	0	0.01	0.669	0.044	0.143	0.134	0.183611
1505	0.108	0.837	0.007	0.048	0	0.058	0.586	0.033	0.189	0.134	0.0884066
1506	0.002	0.145	0	0.853	0	0.034	0.648	0.01	0.174	0.134	0.267046
1507	0.01	0.079	0	0.911	0	0.097	0.37	0.289	0.11	0.134	0.397634
1508	0.737	0.001	0.005	0.257	0	0.378	0.025	0.278	0.185	0.134	0.171209
1509	0.251	0.004	0.002	0.743	0	0.346	0.023	0.155	0.342	0.134	0.14093
1510	0	0.759	0.225	0.008	0.008	0.156	0.411	0.151	0.033	0.249	0.159348
1511	0.077	0.002	0.921	0	0	0.16	0.196	0.315	0.194	0.135	0.262062
1512	0.001	0.999	0	0	0	0.013	0.714	0.127	0.011	0.135	0.109575
1513	0	0.067	0	0.933	0	0.013	0.487	0	0.366	0.134	0.204797
1514	0.001	0	0.999	0	0	0.017	0	0.722	0.127	0.134	0.105958
1515	1	0	0	0	0	0.727	0.128	0.003	0.008	0.134	0.105449
1516	0	0	1	0	0	0.012	0.002	0.726	0.125	0.135	0.105882
1517	0.093	0	0.907	0	0	0.501	0.2	0.164	0	0.135	0.335024
1518	0.004	0.507	0.05	0.439	0	0.032	0.291	0.411	0.13	0.136	0.19308
1519	0.017	0.05	0.933	0	0	0.012	0.108	0.743	0.001	0.136	0.0585429
1520	0	0.017	0	0.983	0	0.011	0.111	0.006	0.737	0.135	0.0807981
1521	0	0	1	0	0	0.012	0.001	0.851	0.001	0.135	0.0546412
1522	1	0	0	0	0	0.729	0	0.131	0.005	0.135	0.104584
1523	0	0.027	0	0.973	0	0.031	0.069	0.007	0.757	0.136	0.0718165
1524	0	0	1	0	0	0.015	0.002	0.844	0.005	0.134	0.0573688
1525	0.983	0	0	0.017	0	0.106	0.008	0.75	0.002	0.134	0.51615
1526	0	1	0	0	0	0.01	0.179	0.669	0.001	0.141	0.442103
1527	0	0	1	0	0	0.002	0.002	0.839	0.001	0.156	0.0593267
1528	1	0	0	0	0	0.833	0.002	0.017	0.002	0.146	0.0616868
1529	0	0	1	0	0	0.143	0	0.711	0.001	0.145	0.112422
1530	0	0.028	0.907	0.065	0	0.003	0.21	0.627	0.011	0.149	0.115537
1531	0	0.914	0.02	0.066	0	0.002	0.329	0.522	0.001	0.146	0.288577
1532	0.96	0.007	0.013	0.02	0	0.401	0.314	0.117	0.022	0.146	0.22808
1533	0	0.984	0	0.016	0	0.462	0.282	0.078	0.031	0.147	0.342355
1534	0	0.01	0	0.99	0	0.076	0.017	0.19	0.476	0.241	0.222197
1535	0.949	0	0	0.051	0	0.279	0.023	0.005	0.499	0.194	0.279203
1536	0	0.949	0	0.051	0	0.488	0.037	0.137	0.188	0.15	0.552318
1537	0.025	0	0.974	0.001	0	0.706	0.004	0.086	0.052	0.152	0.48698
1538	0.016	0	0.984	0	0	0.076	0.022	0.709	0.053	0.14	0.0963613
1539	0.021	0.013	0.006	0.96	0	0.09	0.052	0.29	0.427	0.141	0.207148
1540	0.029	0.02	0.951	0	0	0.416	0.11	0.328	0.003	0.143	0.247553
1541	0.066	0.907	0.027	0	0	0.035	0.483	0.213	0.127	0.142	0.169473
1542	0	0.055	0	0.945	0	0.017	0.684	0.135	0.02	0.144	0.546593
1543	0	0	1	0	0	0.173	0.015	0.666	0	0.146	0.13261
1544	1	0	0	0	0	0.701	0.147	0.004	0.001	0.147	0.116833
1545	1	0	0	0	0	0.859	0.002	0.003	0.001	0.135	0.0515431
1546	0	0	1	0	0	0.164	0.137	0.555	0.002	0.142	0.186512
1547	0	0.199	0	0.801	0	0.004	0.424	0.022	0.417	0.133	0.106675
1548	0.93	0.018	0.052	0	0	0.174	0.184	0.294	0.216	0.132	0.349087
1549	0.906	0	0.094	0	0	0.023	0.186	0.578	0.082	0.131	0.503262
1550	0	0.879	0	0.121	0	0.004	0.781	0.043	0.044	0.128	0.0714392
1551	0.877	0.004	0	0.119	0	0.005	0.407	0.007	0.452	0.129	0.520338
1552	0.876	0	0.124	0	0	0.015	0.013	0.846	0.004	0.122	0.469687
1553	1	0	0	0	0	0.844	0.005	0.024	0.003	0.124	0.0573688
1554	0	0	0	1	0	0.175	0.027	0.204	0.471	0.123	0.231979
1555	0.007	0	0.993	0	0	0.025	0.425	0.211	0.205	0.134	0.405346
1556	0	1	0	0	0	0.006	0.736	0.004	0.116	0.138	0.101571
1557	0	1	0	0	0	0.001	0.842	0.007	0.007	0.143	0.058151
1558	0.077	0.923	0	0	0	0.791	0.072	0.01	0	0.127	0.433942
1559	0.002	0.005	0	0.993	0	0.039	0.65	0.133	0.052	0.126	0.571117
1560	0	0	1	0	0	0.654	0.002	0.212	0.006	0.126	0.412207
1561	0	1	0	0	0	0.001	0.727	0.14	0.001	0.131	0.105449
1562	0	0	0	1	0	0.127	0.002	0	0.74	0.131	0.0998582
1563	0	0	0	1	0	0	0.013	0.771	0.085	0.131	0.544123
1564	0	1	0	0	0	0.008	0.866	0	0	0.126	0.0488486
1565	0	1	0	0	0	0.009	0.869	0	0	0.122	0.0476985
1566	1	0	0	0	0	0.664	0	0.21	0.004	0.122	0.133527
1567	0.041	0	0.959	0	0	0.823	0	0.055	0	0.122	0.503773
1568	0	0	1	0	0	0.009	0	0.869	0	0.122	0.0476985
1569	1	0	0	0	0	0.878	0	0	0	0.122	0.0442647
1570	1	0	0	0	0	0.878	0	0	0	0.122	0.0442647
1571	1	0	0	0	0	0.878	0	0	0	0.122	0.0442647
1572	1	0	0	0	0	0.866	0	0	0.012	0.122	0.0488486
1573	0	0	1	0	0	0.048	0	0.828	0.002	0.122	0.0636626
1574	0	1	0	0	0	0.003	0.856	0.012	0.001	0.128	0.0527025
1575	0	0.951	0	0.049	0	0.01	0.814	0.039	0.007	0.13	0.0735564
1576	0.005	0	0	0.995	0	0.005	0.013	0.002	0.849	0.131	0.0534927
1577	0	1	0	0	0	0.001	0.868	0	0.001	0.13	0.0480816
1578	0	0	0	1	0	0.009	0.014	0.082	0.772	0.123	0.0863732
1579	1	0	0	0	0	0.794	0.072	0.003	0.009	0.122	0.0773208
1580	1	0	0	0	0	0.324	0.003	0.114	0.038	0.521	0.324776
1581	0	0	1	0	0	0.033	0.126	0.512	0.134	0.195	0.209217
1582	0	1	0	0	0	0.031	0.672	0.149	0.004	0.144	0.129867
1583	0.892	0	0	0.108	0	0.225	0.027	0.534	0.076	0.138	0.350196
1584	0	0.026	0	0.974	0	0.498	0.141	0.12	0.078	0.163	0.518053
1585	0	1	0	0	0	0.217	0.088	0.225	0.013	0.457	0.540327
1586	0.991	0	0	0	0.009	0.063	0	0.012	0.004	0.921	0.548517
1587	0.009	0	0.991	0	0	0.168	0.014	0.616	0.022	0.18	0.140495
1588	0.016	0	0.984	0	0	0.054	0.218	0.482	0.072	0.174	0.210113
1589	0.003	0	0.001	0.996	0	0.133	0.31	0.068	0.306	0.183	0.328355
1590	0.976	0.002	0	0.022	0	0.351	0.252	0.095	0.127	0.175	0.272804
1591	0.981	0	0.013	0.006	0	0.566	0.053	0.145	0.051	0.185	0.153124
1592	0.006	0.977	0.002	0.015	0	0.123	0.16	0.345	0.202	0.17	0.416622
1593	0.947	0.043	0	0.01	0	0.48	0.032	0.305	0.024	0.159	0.20162
1594	0.068	0.121	0	0.811	0	0.039	0.011	0.796	0.007	0.147	0.618974
1595	0.024	0.636	0.164	0.176	0	0.007	0.017	0.811	0.017	0.148	0.395852
1596	0.914	0	0.085	0.001	0	0.155	0.006	0.036	0.658	0.145	0.431328
1597	0.999	0	0.001	0	0	0.176	0	0.702	0.001	0.121	0.441245
1598	0.999	0	0.001	0	0	0.125	0.735	0.01	0.002	0.128	0.495313
1599	0	0.056	0	0.944	0	0.001	0.864	0	0.005	0.13	0.572036
1600	0	1	0	0	0	0.001	0.868	0.001	0	0.13	0.0480816
1601	0	0	1	0	0	0	0	0.87	0	0.13	0.0473157
1602	0	0	0	1	0	0.01	0	0	0.869	0.121	0.0476985
1603	1	0	0	0	0	0.879	0	0	0	0.121	0.0438847
1604	0	1	0	0	0	0.009	0.869	0	0.001	0.121	0.0476985
1605	0	1	0	0	0	0.008	0.821	0	0.048	0.123	0.0664426
1606	0	0.995	0.005	0	0	0.01	0.048	0.821	0	0.121	0.58056
1607	0	1	0	0	0	0.01	0.817	0.047	0.005	0.121	0.0680385
1608	1	0	0	0	0	0.878	0	0.001	0	0.121	0.0442647
1609	1	0	0	0	0	0.879	0	0	0	0.121	0.0438847
1610	1	0	0	0	0	0.879	0	0	0	0.121	0.0438847
1611	0	1	0	0	0	0.008	0.87	0	0	0.122	0.0473157
1612	0	1	0	0	0	0.001	0.869	0	0.001	0.129	0.0476985
1613	0	0	1	0	0	0.009	0	0.87	0	0.121	0.0473157
1614	1	0	0	0	0	0.879	0	0	0	0.121	0.0438847
1615	0	1	0	0	0	0.009	0.87	0	0	0.121	0.0473157
1616	1	0	0	0	0	0.878	0	0.001	0	0.121	0.0442647
1617	0	1	0	0	0	0.009	0.87	0	0	0.121	0.0473157
1618	1	0	0	0	0	0.877	0	0	0.002	0.121	0.044645
1619	0	0	1	0	0	0	0	0.87	0	0.13	0.0473157
1620	0	0	1	0	0	0.003	0	0.87	0	0.127	0.0473157
1621	0	0	0	1	0	0.01	0	0	0.869	0.121	0.0476985
1622	0	0	1	0	0	0.654	0	0.225	0	0.121	0.401035
1623	0	0	1	0	0	0.009	0	0.87	0	0.121	0.0473157
1624	0	0	0.005	0.995	0	0.024	0	0.85	0.005	0.121	0.662061
1625	0	0.95	0	0.05	0	0.009	0.869	0	0.001	0.121	0.0611709
1626	0.934	0	0.066	0	0	0.049	0	0.816	0.014	0.121	0.478511
1627	0	0	1	0	0	0.644	0	0.229	0	0.127	0.39766
1628	0	0	1	0	0	0	0	0.87	0	0.13	0.0473157
1629	0.005	0	0.001	0.994	0	0.006	0.001	0.705	0.158	0.13	0.455316
1630	0.995	0	0	0.005	0	0.671	0.004	0.133	0.062	0.13	0.122717
1631	0	0	1	0	0	0.028	0	0.849	0	0.123	0.0554189
1632	1	0	0	0	0	0.879	0	0	0	0.121	0.0438847
1633	0	0	1	0	0	0.011	0	0.868	0	0.121	0.0480816
1634	1	0	0	0	0	0.821	0.004	0.026	0.028	0.121	0.0664426
1635	1	0	0	0	0	0.743	0	0.131	0	0.126	0.0985775
1636	0	0	0	1	0	0	0.131	0.004	0.735	0.13	0.102001
1637	0.994	0.001	0	0.005	0	0.155	0.708	0.001	0.006	0.13	0.458306
1638	0	1	0	0	0	0	0.87	0	0	0.13	0.0473157
1639	0	0.994	0	0.006	0	0.15	0.054	0.001	0.669	0.126	0.569627
1640	0.999	0.001	0	0	0	0.584	0.294	0.001	0	0.121	0.168698
1641	1	0	0	0	0	0.879	0	0	0	0.121	0.0438847
1642	0	0	1	0	0	0.003	0	0.869	0.001	0.127	0.0476985
1643	0	0	1	0	0	0.267	0	0.604	0	0.129	0.161939
1644	0	1	0	0	0	0.001	0.86	0.001	0.009	0.129	0.0511572
1645	0	0	1	0	0	0.003	0	0.869	0	0.128	0.0476985
1646	0	1	0	0	0	0.543	0.296	0.038	0.002	0.121	0.344957
1647	0	0	0	1	0	0.045	0	0.75	0.084	0.121	0.545399
1648	0	0	0	1	0	0.009	0.777	0	0.092	0.122	0.535339
1649	0	0	1	0	0	0.009	0.001	0.869	0	0.121	0.0476985
1650	1	0	0	0	0	0.256	0.002	0.621	0	0.121	0.375596
1651	0	0	1	0	0	0.009	0	0.87	0	0.121	0.0473157
1652	1	0	0	0	0	0.829	0.001	0.002	0.047	0.121	0.0632668
1653	0	0	1	0	0	0.009	0	0.868	0.002	0.121	0.0480816
1654	1	0	0	0	0	0.878	0	0	0.001	0.121	0.0442647
1655	1	0	0	0	0	0.847	0.002	0.022	0.008	0.121	0.0561979
1656	0	1	0	0	0	0.009	0.858	0.012	0	0.121	0.0519292
1657	0	0	0	1	0	0.01	0.825	0	0.044	0.121	0.601952
1658	0	1	0	0	0	0.032	0.839	0.008	0	0.121	0.0593267
1659	0.002	0	0.998	0	0	0.011	0.028	0.041	0.799	0.121	0.604001
1660	0	0	1	0	0	0.011	0.54	0.092	0.235	0.122	0.535339
1661	0	0	1	0	0	0.008	0.001	0.852	0.014	0.125	0.0542528
1662	0.005	0	0	0.995	0	0.009	0.169	0	0.699	0.123	0.114486
1663	0	0	1	0	0	0.015	0.148	0.048	0.668	0.121	0.595703
1664	1	0	0	0	0	0.878	0	0	0.001	0.121	0.0442647
1665	1	0	0	0	0	0.879	0	0	0	0.121	0.0438847
1666	0	0	1	0	0	0.009	0	0.87	0	0.121	0.0473157
1667	0	0	1	0	0	0.009	0	0.87	0	0.121	0.0473157
1668	1	0	0	0	0	0.878	0	0.001	0	0.121	0.0442647
1669	1	0	0	0	0	0.879	0	0	0	0.121	0.0438847
1670	0	1	0	0	0	0.008	0.869	0.001	0	0.122	0.0476985
1671	0	0	0	1	0	0.007	0	0	0.87	0.123	0.0473157
1672	0.995	0.005	0	0	0	0.026	0.797	0	0.049	0.128	0.617412
1673	0	0	1	0	0	0	0	0.737	0.133	0.13	0.101142
1674	0	0	1	0	0	0	0	0.87	0	0.13	0.0473157
1675	0	1	0	0	0	0.001	0.869	0	0	0.13	0.0476985
1676	1	0	0	0	0	0.87	0	0	0.001	0.129	0.0473157
1677	1	0	0	0	0	0.87	0	0	0	0.13	0.0473157
1678	1	0	0	0	0	0.754	0	0.116	0	0.13	0.093911
1679	0.995	0	0	0.005	0	0.676	0.025	0.001	0.168	0.13	0.118018
1680	0	0	0	1	0	0	0.001	0.001	0.868	0.13	0.0480816
1681	0	0	1	0	0	0.1	0	0.773	0	0.127	0.085958
1682	0.003	0	0.997	0	0	0.663	0.014	0.192	0	0.131	0.420708
1683	0	0.052	0	0.948	0	0.006	0.838	0	0.025	0.131	0.535976
1684	0.071	0	0.929	0	0	0.071	0.787	0.003	0.008	0.131	0.633828
1685	0	1	0	0	0	0	0.864	0.005	0	0.131	0.0496169
1686	0	1	0	0	0	0	0.869	0	0	0.131	0.0476985
1687	0	0	1	0	0	0	0	0.869	0	0.131	0.0476985
1688	0	0	0	1	0	0	0	0	0.869	0.131	0.0476985
1689	1	0	0	0	0	0.869	0	0	0	0.131	0.0476985
1690	1	0	0	0	0	0.869	0	0	0	0.131	0.0476985
1691	0	1	0	0	0	0	0.867	0.002	0	0.131	0.0484649
1692	0	0	0	1	0	0	0	0	0.869	0.131	0.0476985
1693	0	0	0	1	0	0	0	0	0.869	0.131	0.0476985
1694	0	1	0	0	0	0	0.868	0	0.001	0.131	0.0480816
1695	0	0	1	0	0	0	0	0.869	0	0.131	0.0476985
1696	0	0	1	0	0	0	0.002	0.867	0	0.131	0.0484649
1697	0	0	1	0	0	0.001	0	0.868	0	0.131	0.0480816
1698	1	0	0	0	0	0.869	0	0	0	0.131	0.0476985
1699	0	0	0.998	0.002	0	0	0	0.868	0.001	0.131	0.0477521
1700	1	0	0	0	0	0.869	0	0	0	0.131	0.0476985
1701	1	0	0	0	0	0.869	0	0	0	0.131	0.0476985
1702	0	0	1	0	0	0	0	0.869	0	0.131	0.0476985
1703	0	0	1	0	0	0	0.005	0.864	0	0.131	0.0496169
1704	0	0.929	0	0.071	0	0.008	0.003	0.787	0.071	0.131	0.633828
1705	0.948	0	0.052	0	0	0.025	0	0.838	0.006	0.131	0.535976
1706	0	0.997	0	0.003	0	0	0.03	0.014	0.825	0.131	0.615443
1707	0	0	1	0	0	0.006	0.002	0.861	0	0.131	0.0507717
1708	0	1	0	0	0	0	0.869	0	0	0.131	0.0476985
1709	0	0.056	0	0.944	0	0	0.668	0	0.201	0.131	0.328627
1710	0	0.02	0.98	0	0	0.002	0.636	0.011	0.216	0.135	0.618173
1711	0.885	0.001	0.095	0.019	0	0.161	0.568	0.03	0.104	0.137	0.403963
1712	0.001	0.043	0	0.956	0	0.175	0.193	0.321	0.175	0.136	0.390414
1713	0.853	0	0.091	0	0.056	0.047	0.003	0.322	0.011	0.617	0.395579
1714	0.013	0.041	0.004	0.886	0.056	0.014	0	0.17	0.14	0.676	0.370989
1715	0.003	0.012	0.846	0.006	0.133	0.149	0	0.024	0.137	0.69	0.436392
1716	0.006	0	0.003	0.846	0.145	0.128	0	0.141	0.002	0.729	0.4702
1717	0	0	0.835	0.018	0.147	0.028	0.016	0.178	0.013	0.765	0.245785
1718	0.001	0.492	0.029	0.345	0.133	0.045	0.105	0.123	0.017	0.71	0.296822
1719	0.001	0.682	0.259	0.002	0.056	0.046	0.137	0.106	0.026	0.685	0.29303
1720	0.17	0.682	0.001	0.091	0.056	0.032	0.165	0.074	0.057	0.672	0.289481
1721	0.077	0.834	0.014	0.019	0.056	0.035	0.072	0.326	0.142	0.425	0.387753
1722	0.077	0	0.738	0.173	0.012	0.041	0.023	0.62	0.031	0.285	0.118369
1723	0.292	0.159	0.466	0.056	0.027	0.029	0.177	0.078	0.442	0.274	0.28347
1724	0.004	0.002	0.139	0.682	0.173	0.029	0.113	0.563	0.08	0.215	0.246032
1725	0.065	0	0.681	0.089	0.165	0.516	0.047	0.144	0.071	0.222	0.213392
1726	0	0	0.76	0	0.24	0.377	0.02	0.207	0.117	0.279	0.262931
1727	0.757	0.002	0.01	0	0.231	0.277	0.024	0.279	0.112	0.308	0.183391
1728	0	0	0.76	0.077	0.163	0.051	0.07	0.572	0.023	0.284	0.0645763
1729	0.01	0.75	0.001	0.077	0.162	0.02	0.585	0.047	0.044	0.304	0.0334364
1730	0	0.006	0.011	0.344	0.639	0.025	0.591	0.02	0.057	0.307	0.286209
1731	0.092	0.063	0.206	0	0.639	0.027	0.492	0.087	0.08	0.314	0.171987
1732	0.256	0.077	0.003	0.022	0.642	0.058	0.163	0.273	0.191	0.315	0.195903
1733	0.206	0.001	0.003	0.142	0.648	0.264	0.046	0.294	0.064	0.332	0.143716
1734	0.147	0.094	0.007	0.48	0.272	0.063	0.084	0.107	0.019	0.727	0.221476
1735	0.077	0.019	0.484	0.141	0.279	0.05	0.058	0.133	0.014	0.745	0.144889
1736	0.001	0.015	0.148	0.077	0.759	0.017	0.104	0.086	0.026	0.767	0.0337775
1737	0	0	0.237	0.001	0.762	0.012	0.103	0.056	0.012	0.817	0.0731535
1738	0.146	0	0.092	0	0.762	0.006	0.051	0.065	0.008	0.87	0.0634454
1739	0.091	0	0.001	0	0.908	0.023	0.034	0.052	0.007	0.884	0.0410262
1740	0	0	0.238	0	0.762	0.001	0.001	0.119	0	0.879	0.0128894
1741	0	0.238	0	0	0.762	0.001	0.137	0.002	0.001	0.859	0.00972364
1742	0	0.001	0.002	0.238	0.759	0.003	0.195	0.008	0.013	0.781	0.128291
1743	0	0.001	0.238	0.003	0.758	0.004	0.186	0.022	0.026	0.762	0.120734
1744	0.724	0	0.002	0.001	0.273	0.042	0.006	0.198	0.02	0.734	0.309928
1745	0.727	0	0.001	0	0.272	0.25	0.005	0.012	0.019	0.714	0.123192
1746	0.852	0	0.147	0.001	0	0.129	0.008	0.673	0.049	0.141	0.306965
1747	0.016	0.098	0.004	0.882	0	0.071	0.015	0.648	0.123	0.143	0.451324
1748	0	0.98	0.02	0	0	0.175	0.011	0.671	0.009	0.134	0.617645
1749	0.944	0	0.056	0	0	0.16	0	0.708	0	0.132	0.364607
1750	0	0	0.999	0	0.001	0.002	0	0.867	0	0.131	0.0458377
1751	0	0.001	0	0.999	0	0.002	0.517	0.003	0.344	0.134	0.30745
1752	0	0.996	0	0.004	0	0.003	0.735	0.011	0.12	0.131	0.0942689
1753	0	0	1	0	0	0.004	0	0.864	0.001	0.131	0.0496169
1754	0.98	0.02	0	0	0	0.007	0.859	0.001	0	0.133	0.624623
1755	1	0	0	0	0	0.866	0.001	0	0	0.133	0.0488486
1756	0.002	0	0.998	0	0	0.004	0.008	0.857	0	0.131	0.0510256
1757	0.998	0	0	0.002	0	0.556	0.004	0.03	0.279	0.131	0.180497
1758	0.002	0	0.003	0.995	0	0.01	0	0.857	0.002	0.131	0.673248
1759	1	0	0	0	0	0.859	0	0.01	0	0.131	0.0515431
1760	0.005	0.995	0	0	0	0.836	0.03	0.003	0	0.131	0.610095
1761	0	0.997	0	0.003	0	0.094	0.153	0.156	0.466	0.131	0.458598
1762	0.996	0.002	0	0.002	0	0.774	0.047	0.022	0.026	0.131	0.0789109
1763	0	0	1	0	0	0.004	0	0.864	0.001	0.131	0.0496169
1764	0	0.928	0.072	0	0	0.004	0.001	0.864	0	0.131	0.562314
1765	0	0.051	0	0.949	0	0.003	0.814	0.013	0.038	0.132	0.515712
1766	0	0.051	0.949	0	0	0.003	0.573	0.147	0.145	0.132	0.388863
1767	0	0	1	0	0	0.003	0.717	0.148	0	0.132	0.472543
1768	0	1	0	0	0	0.587	0.034	0	0.247	0.132	0.618378
1769	0	0	0	1	0	0.549	0.001	0.285	0.034	0.131	0.618378
1770	0	0	1	0	0	0.003	0.001	0.865	0	0.131	0.0492326
1771	0	1	0	0	0	0.003	0.865	0.001	0	0.131	0.0492326
1772	0.944	0	0.056	0	0	0.018	0	0.851	0	0.131	0.543333
1773	1	0	0	0	0	0.869	0	0	0	0.131	0.0476985
1774	0	1	0	0	0	0.003	0.866	0	0	0.131	0.0488486
1775	0	0	0	1	0	0	0	0	0.866	0.134	0.0488486
1776	0	0	1	0	0	0	0	0.866	0	0.134	0.0488486
1777	0	0	0	1	0	0	0	0	0.866	0.134	0.0488486
1778	0	0	0	1	0	0	0	0	0.866	0.134	0.0488486
1779	0	0	0	1	0	0	0	0	0.866	0.134	0.0488486
1780	1	0	0	0	0	0.869	0	0	0	0.131	0.0476985
1781	0.003	0	0	0.997	0	0.006	0.517	0.109	0.236	0.132	0.389276
1782	0	0	0	1	0	0.002	0.801	0	0.065	0.132	0.570779
1783	1	0	0	0	0	0.868	0	0	0	0.132	0.0480816
1784	1	0	0	0	0	0.868	0	0	0	0.132	0.0480816
1785	1	0	0	0	0	0.868	0	0	0	0.132	0.0480816
1786	1	0	0	0	0	0.867	0	0	0	0.133	0.0484649
1787	1	0	0	0	0	0.866	0	0	0	0.134	0.0488486
1788	0	1	0	0	0	0	0.866	0	0	0.134	0.0488486
1789	1	0	0	0	0	0.866	0	0	0	0.134	0.0488486
1790	0	1	0	0	0	0	0.863	0	0.003	0.134	0.0500015
1791	1	0	0	0	0	0.866	0	0	0	0.134	0.0488486
1792	0	0	1	0	0	0	0	0.866	0	0.134	0.0488486
1793	0	1	0	0	0	0	0.141	0.725	0	0.134	0.479786
1794	1	0	0	0	0	0.083	0	0.014	0.769	0.134	0.546681
1795	0	1	0	0	0	0.001	0.862	0.003	0	0.134	0.0503864
1796	0	0	0	1	0	0	0.002	0.003	0.861	0.134	0.0507717
1797	0	0.058	0.942	0	0	0.001	0.854	0.011	0	0.134	0.555181
1798	0	0	0	1	0	0	0.025	0	0.841	0.134	0.0585425
1799	0	0	1	0	0	0	0	0.866	0	0.134	0.0488486
1800	0	1	0	0	0	0	0.866	0	0	0.134	0.0488486
1801	0.999	0	0	0.001	0	0.049	0.001	0.393	0.423	0.134	0.590666
1802	1	0	0	0	0	0.866	0	0	0	0.134	0.0488486
1803	1	0	0	0	0	0.865	0	0.001	0	0.134	0.0492326
1804	0.015	0.982	0.003	0	0	0.026	0.212	0.628	0	0.134	0.390969
1805	0.985	0	0	0.015	0	0.014	0.358	0.052	0.442	0.134	0.623322
1806	0	1	0	0	0	0.008	0.852	0.005	0.001	0.134	0.0542528
1807	0	0	1	0	0	0	0	0.866	0	0.134	0.0488486
1808	0.985	0	0	0.015	0	0.557	0.012	0.008	0.289	0.134	0.158944
1809	1	0	0	0	0	0.863	0	0.003	0	0.134	0.0500015
1810	1	0	0	0	0	0.866	0	0	0	0.134	0.0488486
1811	0	0	1	0	0	0.001	0.005	0.851	0.009	0.134	0.0546412
1812	0.015	0	0	0.985	0	0.442	0.052	0.358	0.014	0.134	0.623322
1813	0	0.003	0.982	0.015	0	0	0.628	0.212	0.025	0.135	0.391201
1814	0	0	1	0	0	0	0	0.865	0.001	0.134	0.0492326
1815	1	0	0	0	0	0.864	0.001	0.001	0	0.134	0.0496169
1816	0	1	0	0	0	0.521	0.178	0.157	0.01	0.134	0.443047
1817	0	0	1	0	0	0	0	0.866	0	0.134	0.0488486
1818	0	0	0	1	0	0	0	0	0.866	0.134	0.0488486
1819	1	0	0	0	0	0.866	0	0	0	0.134	0.0488486
1820	0	0	0	1	0	0	0.001	0	0.865	0.134	0.0492326
1821	1	0	0	0	0	0.842	0	0.024	0	0.134	0.058151
1822	0	0.942	0.058	0	0	0	0.013	0.852	0.001	0.134	0.55087
1823	0	0	1	0	0	0.002	0.001	0.862	0.001	0.134	0.0503864
1824	0	0	1	0	0	0	0.001	0.864	0.001	0.134	0.0496169
1825	0	0	0	1	0	0.127	0.01	0.642	0.087	0.134	0.541587
1826	0	0	1	0	0	0	0.725	0.141	0	0.134	0.479786
1827	0	0	0	1	0	0	0.107	0	0.759	0.134	0.0918051
1828	0	0	1	0	0	0	0	0.866	0	0.134	0.0488486
1829	1	0	0	0	0	0.858	0.008	0	0	0.134	0.0519292
1830	0	0.999	0	0.001	0	0.009	0.857	0	0	0.134	0.0526253
1831	0	0	1	0	0	0.009	0	0.856	0.001	0.134	0.0527025
1832	0	1	0	0	0	0	0.866	0	0	0.134	0.0488486
1833	0	1	0	0	0	0	0.759	0	0.107	0.134	0.0918051
1834	0	0	0	1	0	0	0	0	0.866	0.134	0.0488486
1835	0	0	1	0	0	0	0	0.866	0	0.134	0.0488486
1836	0	1	0	0	0	0	0.865	0.001	0	0.134	0.0492326
1837	0	1	0	0	0	0	0.866	0	0	0.134	0.0488486
1838	0	1	0	0	0	0	0.866	0	0	0.134	0.0488486
1839	0	0	1	0	0	0.027	0	0.839	0	0.134	0.0593267
1840	0	0	1	0	0	0	0.001	0.865	0	0.134	0.0492326
1841	0	0	0	1	0	0	0	0	0.866	0.134	0.0488486
1842	0	0	1	0	0	0	0	0.866	0	0.134	0.0488486
1843	0	1	0	0	0	0	0.865	0.001	0	0.134	0.0492326
1844	0	0.996	0	0.004	0	0	0.22	0	0.646	0.134	0.393517
1845	0	0	1	0	0	0	0	0.866	0	0.134	0.0488486
1846	0	0	1	0	0	0	0	0.866	0	0.134	0.0488486
1847	1	0	0	0	0	0.865	0	0	0.001	0.134	0.0492326
1848	1	0	0	0	0	0.865	0.001	0	0	0.134	0.0492326
1849	0	0	1	0	0	0	0.001	0.865	0	0.134	0.0492326
1850	0.004	0	0.996	0	0	0	0	0.866	0	0.134	0.0500981
1851	0	0	0	1	0	0	0	0	0.866	0.134	0.0488486
1852	0	0	0	1	0	0	0.108	0.001	0.757	0.134	0.0926463
1853	1	0	0	0	0	0.866	0	0	0	0.134	0.0488486
1854	1	0	0	0	0	0.866	0	0	0	0.134	0.0488486
1855	0.004	0	0.001	0.995	0	0.001	0	0.857	0.008	0.134	0.66471
1856	0	0	0	1	0	0.008	0.001	0.826	0.031	0.134	0.623566
1857	0	0	1	0	0	0	0.001	0.865	0	0.134	0.0492326
1858	1	0	0	0	0	0.031	0.001	0.834	0	0.134	0.623566
1859	0	0	0	1	0	0.837	0	0.001	0.028	0.134	0.628895
1860	0	0	1	0	0	0.301	0.001	0.563	0.001	0.134	0.182409
1861	0	0	1	0	0	0	0.003	0.861	0.001	0.135	0.0507717
1862	0	0	0.999	0.001	0	0	0.001	0.657	0.207	0.135	0.133839
1863	0	0	1	0	0	0	0	0.865	0	0.135	0.0492326
1864	0	0	0	1	0	0	0	0	0.865	0.135	0.0492326
1865	0.001	0.001	0	0.993	0.005	0	0	0.001	0.67	0.329	0.119594
1866	0.995	0	0	0	0.005	0.671	0	0	0	0.329	0.118624
1867	0	0	0.988	0.007	0.005	0	0.002	0.669	0.001	0.328	0.119839
1868	0.015	0.98	0	0	0.005	0	0.656	0.015	0.001	0.328	0.129323
1869	0	0	0.924	0.076	0	0.015	0.005	0.764	0.054	0.162	0.0678088
1870	0.062	0.893	0	0.045	0	0.222	0.591	0.005	0.044	0.138	0.0889461
1871	0.984	0	0.015	0.001	0	0.76	0.009	0.099	0.004	0.128	0.0724899
1872	0.923	0.061	0.015	0.001	0	0.817	0.002	0.051	0.002	0.128	0.0686491
1873	0	0	0.98	0.015	0.005	0	0.016	0.652	0	0.332	0.131124
1874	0.007	0.988	0	0	0.005	0.001	0.663	0.003	0	0.333	0.122531
1875	0	0	0.995	0	0.005	0.002	0	0.666	0	0.332	0.12088
1876	0.995	0	0	0	0.005	0.667	0	0	0.001	0.332	0.120424
1877	0.995	0	0	0	0.005	0.668	0	0	0	0.332	0.119967
1878	0	0	1	0	0	0.001	0.001	0.86	0	0.138	0.0511572
1879	0	1	0	0	0	0	0.862	0	0	0.138	0.0503864
1880	0	0	0	1	0	0.207	0.153	0.001	0.502	0.137	0.214664
1881	0	1	0	0	0	0.002	0.858	0.003	0	0.137	0.0519292
1882	0	0.001	0	0.999	0	0.012	0.279	0.001	0.571	0.137	0.175252
1883	0	0	0	1	0	0	0.001	0.835	0.027	0.137	0.630706
1884	0	0	1	0	0	0.834	0.001	0.028	0	0.137	0.628895
1885	1	0	0	0	0	0.861	0	0.001	0.001	0.137	0.0507717
1886	0	0	0	1	0	0	0.829	0.002	0.032	0.137	0.621822
1887	0	0.996	0	0.004	0	0	0.702	0	0.161	0.137	0.108041
1888	0	0	1	0	0	0	0	0.714	0.149	0.137	0.111107
1889	1	0	0	0	0	0.862	0.001	0	0	0.137	0.0503864
1890	1	0	0	0	0	0.862	0	0	0.001	0.137	0.0503864
1891	0	0	1	0	0	0	0	0.863	0	0.137	0.0500015
1892	0	0.996	0	0.004	0	0	0.863	0	0	0.137	0.0512477
1893	0	1	0	0	0	0	0.861	0.001	0.001	0.137	0.0507717
1894	0	1	0	0	0	0	0.863	0	0	0.137	0.0500015
1895	0	1	0	0	0	0	0.863	0	0	0.137	0.0500015
1896	0.004	0	0.996	0	0	0.643	0	0.22	0	0.137	0.393527
1897	0	0	1	0	0	0	0.001	0.862	0	0.137	0.0503864
1898	0	0	0	1	0	0	0	0	0.863	0.137	0.0500015
1899	1	0	0	0	0	0.613	0	0.25	0	0.137	0.157565
1900	1	0	0	0	0	0.863	0	0	0	0.137	0.0500015
1901	1	0	0	0	0	0.863	0	0	0	0.137	0.0500015
1902	0	1	0	0	0	0	0.862	0.001	0	0.137	0.0503864
1903	0	0	1	0	0	0	0	0.863	0	0.137	0.0500015
1904	0	0	1	0	0	0	0.001	0.862	0	0.137	0.0503864
1905	0	1	0	0	0	0	0.863	0	0	0.137	0.0500015
1906	0	0	1	0	0	0	0	0.863	0	0.137	0.0500015
1907	0	0	1	0	0	0	0	0.863	0	0.137	0.0500015
1908	0	1	0	0	0	0	0.861	0.001	0.001	0.137	0.0507717
1909	0	1	0	0	0	0.001	0.861	0.001	0	0.137	0.0507717
1910	0	0	1	0	0	0	0	0.863	0	0.137	0.0500015
1911	0	0	0	1	0	0	0	0	0.863	0.137	0.0500015
1912	1	0	0	0	0	0.863	0	0	0	0.137	0.0500015
1913	1	0	0	0	0	0.863	0	0	0	0.137	0.0500015
1914	0	1	0	0	0	0	0.863	0	0	0.137	0.0500015
1915	0	0	0	1	0	0	0	0	0.863	0.137	0.0500015
1916	1	0	0	0	0	0.862	0.001	0	0	0.137	0.0503864
1917	0	0	0	1	0	0	0	0	0.863	0.137	0.0500015
1918	1	0	0	0	0	0.862	0	0.001	0	0.137	0.0503864
1919	1	0	0	0	0	0.863	0	0	0	0.137	0.0500015
1920	0	1	0	0	0	0	0.863	0	0	0.137	0.0500015
1921	0	0	1	0	0	0	0.001	0.861	0.001	0.137	0.0507717
1922	0	0	1	0	0	0.001	0.001	0.861	0	0.137	0.0507717
1923	0	0	0	1	0	0	0	0	0.863	0.137	0.0500015
1924	0	1	0	0	0	0	0.863	0	0	0.137	0.0500015
1925	0	1	0	0	0	0	0.862	0	0.001	0.137	0.0503864
1926	0	0	0	1	0	0	0	0	0.863	0.137	0.0500015
1927	1	0	0	0	0	0.863	0	0	0	0.137	0.0500015
1928	1	0	0	0	0	0.863	0	0	0	0.137	0.0500015
1929	0	0	1	0	0	0	0	0.863	0	0.137	0.0500015
1930	0	0	1	0	0	0	0	0.863	0	0.137	0.0500015
1931	0	0	0	1	0	0	0	0	0.863	0.137	0.0500015
1932	1	0	0	0	0	0.863	0	0	0	0.137	0.0500015
1933	0	0	1	0	0	0	0	0.863	0	0.137	0.0500015
1934	0	1	0	0	0	0	0.863	0	0	0.137	0.0500015
1935	0	0	1	0	0	0	0.001	0.862	0	0.137	0.0503864
1936	1	0	0	0	0	0.863	0	0	0	0.137	0.0500015
1937	1	0	0	0	0	0.863	0	0	0	0.137	0.0500015
1938	1	0	0	0	0	0.863	0	0	0	0.137	0.0500015
1939	0	0	0	1	0	0	0	0	0.863	0.137	0.0500015
1940	0	0	0	1	0	0	0	0.001	0.862	0.137	0.0503864
1941	0	1	0	0	0	0	0.863	0	0	0.137	0.0500015
1942	0	1	0	0	0	0	0.863	0	0	0.137	0.0500015
1943	0	0	0	1	0	0	0	0	0.863	0.137	0.0500015
1944	0	0	0	1	0	0	0	0	0.863	0.137	0.0500015
1945	0	0	1	0	0	0	0	0.863	0	0.137	0.0500015
1946	0	0	0	1	0	0	0.001	0	0.862	0.137	0.0503864
1947	0	1	0	0	0	0	0.863	0	0	0.137	0.0500015
1948	0	0	1	0	0	0.004	0.002	0.857	0	0.137	0.0523157
1949	0	0	1	0	0	0	0	0.863	0	0.137	0.0500015
1950	0	0	1	0	0	0	0	0.863	0	0.137	0.0500015
1951	0	0	0	1	0	0	0	0	0.863	0.137	0.0500015
1952	1	0	0	0	0	0.863	0	0	0	0.137	0.0500015
1953	1	0	0	0	0	0.863	0	0	0	0.137	0.0500015
1954	0	0	1	0	0	0.001	0	0.862	0	0.137	0.0503864
1955	0	0	0	1	0	0	0	0	0.863	0.137	0.0500015
1956	0	0	0	1	0	0	0	0	0.863	0.137	0.0500015
1957	0	1	0	0	0	0	0.863	0	0	0.137	0.0500015
1958	0	1	0	0	0	0	0.859	0	0.004	0.137	0.0515431
1959	0	0	1	0	0	0	0	0.863	0	0.137	0.0500015
1960	1	0	0	0	0	0.862	0	0.001	0	0.137	0.0503864
1961	0	1	0	0	0	0	0.863	0	0	0.137	0.0500015
1962	0	1	0	0	0	0	0.862	0.001	0	0.137	0.0503864
1963	0	0	0	1	0	0	0.635	0	0.228	0.137	0.398501
1964	0	0	1	0	0	0	0	0.863	0	0.137	0.0500015
1965	0	1	0	0	0	0	0.863	0	0	0.137	0.0500015
1966	1	0	0	0	0	0.863	0	0	0	0.137	0.0500015
1967	0	1	0	0	0	0	0.859	0	0.004	0.137	0.0515431
1968	0	0	1	0	0	0	0	0.863	0	0.137	0.0500015
1969	1	0	0	0	0	0.863	0	0	0	0.137	0.0500015
1970	1	0	0	0	0	0.863	0	0	0	0.137	0.0500015
1971	0	0	0	1	0	0.747	0	0	0.116	0.137	0.506965
1972	0	0	1	0	0	0.112	0	0.751	0	0.137	0.0951791
1973	0	0	1	0	0	0	0	0.863	0	0.137	0.0500015
1974	0	1	0	0	0	0.001	0.853	0	0.009	0.137	0.0538648
1975	0.001	0	0.999	0	0	0	0	0.862	0.001	0.137	0.0506974
1976	0	0	0	1	0	0	0.001	0	0.862	0.137	0.0503864
1977	1	0	0	0	0	0.863	0	0	0	0.137	0.0500015
1978	1	0	0	0	0	0.863	0	0	0	0.137	0.0500015
1979	0	0.057	0	0.943	0	0	0.812	0	0.051	0.137	0.487394
1980	0	0	1	0	0	0	0	0.863	0	0.137	0.0500015
1981	1	0	0	0	0	0.863	0	0	0	0.137	0.0500015
1982	0	0	0	1	0	0	0.796	0.001	0.066	0.137	0.569384
1983	0	0	1	0	0	0	0.199	0.021	0.643	0.137	0.641974
1984	0	0	1	0	0	0	0	0.157	0.706	0.137	0.463441
1985	0	1	0	0	0	0	0.071	0.79	0	0.139	0.562516
1986	0	0.913	0.087	0	0	0.109	0.079	0.675	0	0.137	0.420005
1987	0.913	0	0.087	0	0	0.018	0.034	0.811	0	0.137	0.50586
1988	0	0.143	0.857	0	0	0	0.862	0.001	0	0.137	0.483699
1989	0.005	0	0.995	0	0	0.206	0	0.657	0	0.137	0.126193
1990	0	1	0	0	0	0	0.863	0	0	0.137	0.0500015
1991	0	0	0	1	0	0	0	0	0.863	0.137	0.0500015
1992	0	0	1	0	0	0	0	0.863	0	0.137	0.0500015
1993	0	0	0	1	0	0	0	0	0.863	0.137	0.0500015
1994	0	1	0	0	0	0	0.863	0	0	0.137	0.0500015
1995	0	0	0	1	0	0	0.001	0	0.862	0.137	0.0503864
1996	0	1	0	0	0	0	0.689	0	0.174	0.137	0.122183
1997	0	1	0	0	0	0.41	0.024	0.429	0	0.137	0.636248
1998	0.995	0	0	0.005	0	0.612	0	0.25	0.001	0.137	0.157893
[truncated: 906 more rows]

## Sheet: LM_23S_0.3
	LM 23S (T=0.3) pretrain frequency					LM 23S (T=0.3) finetune frequency
E. coli reference position	A	C	G	U	deletion	A	C	G	U	deletion	JSD
1	0	0	0	0	1	0	0	0	0	1	0
2	0	0	1	0	0	0	0	1	0	0	0
3	0	0	0	1	0	0	0	0	1	0	0
4	0	0	0	1	0	0	0	0	1	0	0
5	1	0	0	0	0	1	0	0	0	0	0
6	1	0	0	0	0	1	0	0	0	0	0
7	0	0	1	0	0	0	0	1	0	0	0
8	0	1	0	0	0	0	1	0	0	0	0
9	0	0	1	0	0	0	0	1	0	0	0
10	1	0	0	0	0	1	0	0	0	0	0
11	0	1	0	0	0	0	1	0	0	0	0
12	0	0	0	1	0	0	0	0	1	0	0
13	1	0	0	0	0	1	0	0	0	0	0
14	1	0	0	0	0	1	0	0	0	0	0
15	0	0	1	0	0	0	0	1	0	0	0
16	0	1	0	0	0	0	1	0	0	0	0
17	0	0	1	0	0	0	0	1	0	0	0
18	0	0	0	1	0	0	0	0	1	0	0
19	1	0	0	0	0	1	0	0	0	0	0
20	0	1	0	0	0	0	1	0	0	0	0
21	1	0	0	0	0	1	0	0	0	0	0
22	0	1	0	0	0	0	1	0	0	0	0
23	0	0	1	0	0	0	0	1	0	0	0
24	0	0	1	0	0	0	0	1	0	0	0
25	0	0	0	1	0	0	0	0	1	0	0
26	0	0	1	0	0	0	0	1	0	0	0
27	0	0	1	0	0	0	0	1	0	0	0
28	1	0	0	0	0	1	0	0	0	0	0
29	0	0	0	1	0	0	0	0	1	0	0
30	0	0	1	0	0	0	0	1	0	0	0
31	0	1	0	0	0	0	1	0	0	0	0
32	0	1	0	0	0	0	1	0	0	0	0
33	0	1	0	0	0	0	1	0	0	0	0
34	0	0	0	1	0	0	0	0	1	0	0
35	0	0	1	0	0	0	0	1	0	0	0
36	0	0	1	0	0	0	0	1	0	0	0
37	0	1	0	0	0	0	1	0	0	0	0
38	1	0	0	0	0	1	0	0	0	0	0
39	0	0	1	0	0	0	0	1	0	0	0
40	0	0	0	1	0	0	0	0	1	0	0
41	0	1	0	0	0	0	1	0	0	0	0
42	1	0	0	0	0	1	0	0	0	0	0
43	0	0	1	0	0	0	0	1	0	0	0
44	1	0	0	0	0	1	0	0	0	0	0
45	0	0	1	0	0	0	0	1	0	0	0
46	0	0	1	0	0	0	0	1	0	0	0
47	0	1	0	0	0	0	1	0	0	0	0
48	0	0	1	0	0	0	0	1	0	0	0
49	1	0	0	0	0	1	0	0	0	0	0
50	0	0	0	1	0	0	0	0	1	0	0
51	0	0	1	0	0	0	0	1	0	0	0
52	1	0	0	0	0	1	0	0	0	0	0
53	1	0	0	0	0	1	0	0	0	0	0
54	0	0	1	0	0	0	0	1	0	0	0
55	0	0	1	0	0	0	0	1	0	0	0
56	1	0	0	0	0	1	0	0	0	0	0
57	0	1	0	0	0	0	1	0	0	0	0
58	0	0	1	0	0	0	0	1	0	0	0
59	0	0	0	1	0	0	0	0	1	0	0
60	0	0	1	0	0	0	0	1	0	0	0
61	0	1	0	0	0	0	1	0	0	0	0
62	0	0	0	1	0	0	0	0	1	0	0
63	1	0	0	0	0	1	0	0	0	0	0
64	1	0	0	0	0	1	0	0	0	0	0
65	0	0	0	1	0	0	0	0	1	0	0
66	0	1	0	0	0	0	1	0	0	0	0
67	0	0	0	1	0	0	0	0	1	0	0
68	0	0	1	0	0	0	0	1	0	0	0
69	0	1	0	0	0	0	1	0	0	0	0
70	0	0	1	0	0	0	0	1	0	0	0
71	1	0	0	0	0	1	0	0	0	0	0
72	0	0	0	1	0	0	0	0	1	0	0
73	1	0	0	0	0	1	0	0	0	0	0
74	1	0	0	0	0	1	0	0	0	0	0
75	0	0	1	0	0	0	0	1	0	0	0
76	0	1	0	0	0	0	1	0	0	0	0
77	0	0	1	0	0	0	0	1	0	0	0
78	0	0	0	1	0	0	0	0	1	0	0
79	0	1	0	0	0	0	1	0	0	0	0
80	0	0	1	0	0	0	0	1	0	0	0
81	0	0	1	0	0	0	0	1	0	0	0
82	0	0	0	1	0	0	0	0	1	0	0
83	1	0	0	0	0	1	0	0	0	0	0
84	1	0	0	0	0	1	0	0	0	0	0
85	0	0	1	0	0	0	0	1	0	0	0
86	0	0	1	0	0	0	0	1	0	0	0
87	0	0	0	1	0	0	0	0	1	0	0
88	0	0	1	0	0	0	0	1	0	0	0
89	1	0	0	0	0	1	0	0	0	0	0
90	0	0	0	1	0	0	0	0	1	0	0
91	1	0	0	0	0	1	0	0	0	0	0
92	0	0	0	1	0	0	0	0	1	0	0
93	0	0	1	0	0	0	0	1	0	0	0
94	1	0	0	0	0	1	0	0	0	0	0
95	1	0	0	0	0	1	0	0	0	0	0
96	0	1	0	0	0	0	1	0	0	0	0
97	0	1	0	0	0	0	1	0	0	0	0
98	0	0	1	0	0	0	0	1	0	0	0
99	0	0	0	1	0	0	0	0	1	0	0
100	0	0	0	1	0	0	0	0	1	0	0
101	1	0	0	0	0	1	0	0	0	0	0
102	0	0	0	1	0	0	0	0	1	0	0
103	1	0	0	0	0	1	0	0	0	0	0
104	1	0	0	0	0	1	0	0	0	0	0
105	0	1	0	0	0	0	1	0	0	0	0
106	0	1	0	0	0	0	1	0	0	0	0
107	0	0	1	0	0	0	0	1	0	0	0
108	0	0	1	0	0	0	0	1	0	0	0
109	0	1	0	0	0	0	1	0	0	0	0
110	0	0	1	0	0	0	0	1	0	0	0
111	1	0	0	0	0	1	0	0	0	0	0
112	0	0	0	1	0	0	0	0	1	0	0
113	0	0	0	1	0	0	0	0	1	0	0
114	0	0	0	1	0	0	0	0	1	0	0
115	0	1	0	0	0	0	1	0	0	0	0
116	0	1	0	0	0	0	1	0	0	0	0
117	0	0	1	0	0	0	0	1	0	0	0
118	1	0	0	0	0	1	0	0	0	0	0
119	1	0	0	0	0	1	0	0	0	0	0
120	0	0	0	1	0	0	0	0	1	0	0
121	0	0	1	0	0	0	0	1	0	0	0
122	0	0	1	0	0	0	0	1	0	0	0
123	0	0	1	0	0	0	0	1	0	0	0
124	0	0	1	0	0	0	0	1	0	0	0
125	1	0	0	0	0	1	0	0	0	0	0
126	1	0	0	0	0	1	0	0	0	0	0
127	1	0	0	0	0	1	0	0	0	0	0
128	0	1	0	0	0	0	1	0	0	0	0
129	0	1	0	0	0	0	1	0	0	0	0
130	0	1	0	0	0	0	1	0	0	0	0
131	1	0	0	0	0	1	0	0	0	0	0
132	0	0	1	0	0	0	0	1	0	0	0
133	0	0	0	1	0	0	0	0	1	0	0
134	0	0	1	0	0	0	0	1	0	0	0
135	0	0	0	1	0	0	0	0	1	0	0
136	0	0	1	0	0	0	0	1	0	0	0
137	0	0	0	1	0	0	0	0	1	0	0
138	0	0	0	1	0	0	0	0	1	0	0
139	0	0	0	1	0	0	0	0	1	0	0
140	0	1	0	0	0	0	1	0	0	0	0
141	0	0	1	0	0	0	0	1	0	0	0
142	1	0	0	0	0	1	0	0	0	0	0
143	0	1	0	0	0	0	1	0	0	0	0
144	1	0	0	0	0	1	0	0	0	0	0
145	0	1	0	0	0	0	1	0	0	0	0
146	1	0	0	0	0	1	0	0	0	0	0
147	0	1	0	0	0	0	1	0	0	0	0
148	0	0	0	1	0	0	0	0	1	0	0
149	1	0	0	0	0	1	0	0	0	0	0
150	0	0	0	1	0	0	0	0	1	0	0
151	0	1	0	0	0	0	1	0	0	0	0
152	1	0	0	0	0	1	0	0	0	0	0
153	0	0	0	1	0	0	0	0	1	0	0
154	0	0	0	1	0	0	0	0	1	0	0
155	1	0	0	0	0	1	0	0	0	0	0
156	1	0	0	0	0	1	0	0	0	0	0
157	0	1	0	0	0	0	1	0	0	0	0
158	0	0	0	1	0	0	0	0	1	0	0
159	0	0	1	0	0	0	0	1	0	0	0
160	1	0	0	0	0	1	0	0	0	0	0
161	1	0	0	0	0	1	0	0	0	0	0
162	0	0	0	1	0	0	0	0	1	0	0
163	0	1	0	0	0	0	1	0	0	0	0
164	0	1	0	0	0	0	1	0	0	0	0
165	1	0	0	0	0	1	0	0	0	0	0
166	0	0	0	1	0	0	0	0	1	0	0
167	1	0	0	0	0	1	0	0	0	0	0
168	0	0	1	0	0	0	0	1	0	0	0
169	0	0	1	0	0	0	0	1	0	0	0
170	0	0	0	1	0	0	0	0	1	0	0
171	0	0	0	1	0	0	0	0	1	0	0
172	1	0	0	0	0	1	0	0	0	0	0
173	1	0	0	0	0	1	0	0	0	0	0
174	0	0	0	1	0	0	0	0	1	0	0
175	0	0	1	0	0	0	0	1	0	0	0
176	1	0	0	0	0	1	0	0	0	0	0
177	0	0	1	0	0	0	0	1	0	0	0
178	0	0	1	0	0	0	0	1	0	0	0
179	0	1	0	0	0	0	1	0	0	0	0
180	0	0	1	0	0	0	0	1	0	0	0
181	1	0	0	0	0	1	0	0	0	0	0
182	1	0	0	0	0	1	0	0	0	0	0
183	0	1	0	0	0	0	1	0	0	0	0
184	0	1	0	0	0	0	1	0	0	0	0
185	0	0	1	0	0	0	0	1	0	0	0
186	0	0	1	0	0	0	0	1	0	0	0
187	0	0	1	0	0	0	0	1	0	0	0
188	0	0	1	0	0	0	0	1	0	0	0
189	0	0	1	0	0	0	0	1	0	0	0
190	1	0	0	0	0	1	0	0	0	0	0
191	1	0	0	0	0	1	0	0	0	0	0
192	0	1	0	0	0	0	1	0	0	0	0
193	0	0	0	1	0	0	0	0	1	0	0
194	0	0	1	0	0	0	0	1	0	0	0
195	1	0	0	0	0	1	0	0	0	0	0
196	1	0	0	0	0	1	0	0	0	0	0
197	1	0	0	0	0	1	0	0	0	0	0
198	0	1	0	0	0	0	1	0	0	0	0
199	1	0	0	0	0	1	0	0	0	0	0
200	0	0	0	1	0	0	0	0	1	0	0
201	0	1	0	0	0	0	1	0	0	0	0
202	0	0	0	1	0	0	0	0	1	0	0
203	1	0	0	0	0	1	0	0	0	0	0
204	1	0	0	0	0	1	0	0	0	0	0
205	0	0	1	0	0	0	0	1	0	0	0
206	0	0	0	1	0	0	0	0	1	0	0
207	1	0	0	0	0	1	0	0	0	0	0
208	0	1	0	0	0	0	1	0	0	0	0
209	0	1	0	0	0	0	1	0	0	0	0
210	0	1	0	0	0	0	1	0	0	0	0
211	0	1	0	0	0	0	1	0	0	0	0
212	0	0	1	0	0	0	0	1	0	0	0
213	1	0	0	0	0	1	0	0	0	0	0
214	0	0	1	0	0	0	0	1	0	0	0
215	0	0	1	0	0	0	0	1	0	0	0
216	1	0	0	0	0	1	0	0	0	0	0
217	1	0	0	0	0	1	0	0	0	0	0
218	1	0	0	0	0	1	0	0	0	0	0
219	1	0	0	0	0	1	0	0	0	0	0
220	0	0	1	0	0	0	0	1	0	0	0
221	1	0	0	0	0	1	0	0	0	0	0
222	1	0	0	0	0	1	0	0	0	0	0
223	1	0	0	0	0	1	0	0	0	0	0
224	0	0	0	1	0	0	0	0	1	0	0
225	0	1	0	0	0	0	1	0	0	0	0
226	1	0	0	0	0	1	0	0	0	0	0
227	1	0	0	0	0	1	0	0	0	0	0
228	0	1	0	0	0	0	1	0	0	0	0
229	0	1	0	0	0	0	1	0	0	0	0
230	0	0	1	0	0	0	0	1	0	0	0
231	1	0	0	0	0	1	0	0	0	0	0
232	0	0	1	0	0	0	0	1	0	0	0
233	1	0	0	0	0	1	0	0	0	0	0
234	0	0	0	1	0	0	0	0	1	0	0
235	0	0	0	1	0	0	0	0	1	0	0
236	0	1	0	0	0	0	1	0	0	0	0
237	0	1	0	0	0	0	1	0	0	0	0
238	0	1	0	0	0	0	1	0	0	0	0
239	0	1	0	0	0	0	1	0	0	0	0
240	0	1	0	0	0	0	1	0	0	0	0
241	1	0	0	0	0	1	0	0	0	0	0
242	0	0	1	0	0	0	0	1	0	0	0
243	0	0	0	1	0	0	0	0	1	0	0
244	1	0	0	0	0	1	0	0	0	0	0
245	0	0	1	0	0	0	0	1	0	0	0
246	0	1	0	0	0	0	1	0	0	0	0
247	0	0	1	0	0	0	0	1	0	0	0
248	0	0	1	0	0	0	0	1	0	0	0
249	0	1	0	0	0	0	1	0	0	0	0
250	0	0	1	0	0	0	0	1	0	0	0
251	1	0	0	0	0	1	0	0	0	0	0
252	0	0	1	0	0	0	0	1	0	0	0
253	0	1	0	0	0	0	1	0	0	0	0
254	0	0	1	0	0	0	0	1	0	0	0
255	1	0	0	0	0	1	0	0	0	0	0
256	1	0	0	0	0	1	0	0	0	0	0
257	0	1	0	0	0	0	1	0	0	0	0
258	0	0	1	0	0	0	0	1	0	0	0
259	0	0	1	0	0	0	0	1	0	0	0
260	0	0	1	0	0	0	0	1	0	0	0
261	0	0	1	0	0	0	0	1	0	0	0
262	1	0	0	0	0	1	0	0	0	0	0
263	0	0	1	0	0	0	0	1	0	0	0
264	0	0	1	0	0	0	0	1	0	0	0
265	1	0	0	0	0	1	0	0	0	0	0
266	0	0	1	0	0	0	0	1	0	0	0
267	0	1	0	0	0	0	1	0	0	0	0
268	0	1	0	0	0	0	1	0	0	0	0
269	0	1	0	0	0	0	1	0	0	0	0
270	1	0	0	0	0	1	0	0	0	0	0
271	0	0	1	0	0	0	0	1	0	0	0
272	1	0	0	0	0	1	0	0	0	0	0
273	0	0	1	0	0	0	0	1	0	0	0
274	0	1	0	0	0	0	1	0	0	0	0
275	0	1	0	0	0	0	1	0	0	0	0
276	0	0	0	1	0	0	0	0	1	0	0
277	0	0	1	0	0	0	0	1	0	0	0
278	1	0	0	0	0	1	0	0	0	0	0
279	1	0	0	0	0	1	0	0	0	0	0
280	0	0	0	1	0	0	0	0	1	0	0
281	0	1	0	0	0	0	1	0	0	0	0
282	1	0	0	0	0	1	0	0	0	0	0
283	0	0	1	0	0	0	0	1	0	0	0
284	0	0	0	1	0	0	0	0	1	0	0
285	0	0	1	0	0	0	0	1	0	0	0
286	0	0	0	1	0	0	0	0	1	0	0
287	0	0	1	0	0	0	0	1	0	0	0
288	0	0	0	1	0	0	0	0	1	0	0
289	0	0	1	0	0	0	0	1	0	0	0
290	0	0	0	1	0	0	0	0	1	0	0
291	0	0	1	0	0	0	0	1	0	0	0
292	0	0	0	1	0	0	0	0	1	0	0
293	0	0	0	1	0	0	0	0	1	0	0
294	1	0	0	0	0	1	0	0	0	0	0
295	0	0	1	0	0	0	0	1	0	0	0
296	0	0	0	1	0	0	0	0	1	0	0
297	0	0	1	0	0	0	0	1	0	0	0
298	0	0	1	0	0	0	0	1	0	0	0
299	1	0	0	0	0	1	0	0	0	0	0
300	1	0	0	0	0	1	0	0	0	0	0
301	0	0	1	0	0	0	0	1	0	0	0
302	0	1	0	0	0	0	1	0	0	0	0
303	0	0	1	0	0	0	0	1	0	0	0
304	0	0	0	1	0	0	0	0	1	0	0
305	0	1	0	0	0	0	1	0	0	0	0
306	0	0	0	1	0	0	0	0	1	0	0
307	0	0	1	0	0	0	0	1	0	0	0
308	0	0	1	0	0	0	0	1	0	0	0
309	1	0	0	0	0	1	0	0	0	0	0
310	1	0	0	0	0	1	0	0	0	0	0
311	1	0	0	0	0	1	0	0	0	0	0
312	0	0	1	0	0	0	0	1	0	0	0
313	0	0	1	0	0	0	0	1	0	0	0
314	0	1	0	0	0	0	1	0	0	0	0
315	0	0	1	0	0	0	0	1	0	0	0
316	0	1	0	0	0	0	1	0	0	0	0
317	0	0	1	0	0	0	0	1	0	0	0
318	0	1	0	0	0	0	1	0	0	0	0
319	0	0	1	0	0	0	0	1	0	0	0
320	1	0	0	0	0	1	0	0	0	0	0
321	0	0	0	1	0	0	0	0	1	0	0
322	1	0	0	0	0	1	0	0	0	0	0
323	0	1	0	0	0	0	1	0	0	0	0
324	1	0	0	0	0	1	0	0	0	0	0
325	0	0	1	0	0	0	0	1	0	0	0
326	0	0	1	0	0	0	0	1	0	0	0
327	0	0	1	0	0	0	0	1	0	0	0
328	0	0	0	1	0	0	0	0	1	0	0
329	0	0	1	0	0	0	0	1	0	0	0
330	1	0	0	0	0	1	0	0	0	0	0
331	0	1	0	0	0	0	1	0	0	0	0
332	1	0	0	0	0	1	0	0	0	0	0
333	0	0	1	0	0	0	0	1	0	0	0
334	0	1	0	0	0	0	1	0	0	0	0
335	0	1	0	0	0	0	1	0	0	0	0
336	0	1	0	0	0	0	1	0	0	0	0
337	0	1	0	0	0	0	1	0	0	0	0
338	0	0	1	0	0	0	0	1	0	0	0
339	0	0	0	1	0	0	0	0	1	0	0
340	1	0	0	0	0	1	0	0	0	0	0
341	0	1	0	0	0	0	1	0	0	0	0
342	1	0	0	0	0	1	0	0	0	0	0
343	0	1	0	0	0	0	1	0	0	0	0
344	1	0	0	0	0	1	0	0	0	0	0
345	1	0	0	0	0	1	0	0	0	0	0
346	1	0	0	0	0	1	0	0	0	0	0
347	1	0	0	0	0	1	0	0	0	0	0
348	1	0	0	0	0	1	0	0	0	0	0
349	0	0	0	1	0	0	0	0	1	0	0
350	0	0	1	0	0	0	0	1	0	0	0
351	0	1	0	0	0	0	1	0	0	0	0
352	1	0	0	0	0	1	0	0	0	0	0
353	0	1	0	0	0	0	1	0	0	0	0
354	1	0	0	0	0	1	0	0	0	0	0
355	0	0	0	1	0	0	0	0	1	0	0
356	0	0	1	0	0	0	0	1	0	0	0
357	0	1	0	0	0	0	1	0	0	0	0
358	0	0	0	1	0	0	0	0	1	0	0
359	0	0	1	0	0	0	0	1	0	0	0
360	0	0	0	1	0	0	0	0	1	0	0
361	0	0	1	0	0	0	0	1	0	0	0
362	1	0	0	0	0	1	0	0	0	0	0
363	0	0	1	0	0	0	0	1	0	0	0
364	0	1	0	0	0	0	1	0	0	0	0
365	0	0	0	1	0	0	0	0	1	0	0
366	0	1	0	0	0	0	1	0	0	0	0
367	0	0	1	0	0	0	0	1	0	0	0
368	1	0	0	0	0	1	0	0	0	0	0
369	0	0	0	1	0	0	0	0	1	0	0
370	0	0	1	0	0	0	0	1	0	0	0
371	1	0	0	0	0	1	0	0	0	0	0
372	0	0	1	0	0	0	0	1	0	0	0
373	0	0	0	1	0	0	0	0	1	0	0
374	1	0	0	0	0	1	0	0	0	0	0
375	0	0	1	0	0	0	0	1	0	0	0
376	0	0	1	0	0	0	0	1	0	0	0
377	0	0	1	0	0	0	0	1	0	0	0
378	0	1	0	0	0	0	1	0	0	0	0
379	0	0	1	0	0	0	0	1	0	0	0
380	0	0	1	0	0	0	0	1	0	0	0
381	0	0	1	0	0	0	0	1	0	0	0
382	1	0	0	0	0	1	0	0	0	0	0
383	0	1	0	0	0	0	1	0	0	0	0
384	1	0	0	0	0	1	0	0	0	0	0
385	0	1	0	0	0	0	1	0	0	0	0
386	0	0	1	0	0	0	0	1	0	0	0
387	0	0	0	1	0	0	0	0	1	0	0
388	0	0	1	0	0	0	0	1	0	0	0
389	0.01	0	0.989	0.001	0	0	0	1	0	0	0.00382752
390	0	0.01	0	0.99	0	0	0.001	0	0.999	0	0.00214699
391	1	0	0	0	0	1	0	0	0	0	0
392	0	0	0	1	0	0	0	0	1	0	0
393	0	1	0	0	0	0	1	0	0	0	0
394	0	1	0	0	0	0	1	0	0	0	0
395	0	0	0	1	0	0	0	0	1	0	0
396	0	0	1	0	0	0	0	1	0	0	0
397	0	0	0	1	0	0	0	0	1	0	0
398	0	1	0	0	0	0	1	0	0	0	0
399	0	0	0	1	0	0	0	0	1	0	0
400	0	0	1	0	0	0	0	1	0	0	0
401	1	0	0	0	0	1	0	0	0	0	0
402	1	0	0	0	0	1	0	0	0	0	0
403	0	0	0	1	0	0	0	0.144	0.856	0	0.0527025
404	1	0	0	0	0	1	0	0	0	0	0
405	0	0	0	1	0	0	0	0	1	0	0
406	0	0	1	0	0	0	0	1	0	0	0
407	0	0	1	0	0	0	0	1	0	0	0
408	0	0	1	0	0	0	0	1	0	0	0
409	0	0	1	0	0	0	0	1	0	0	0
410	0	0	1	0	0	0	0	1	0	0	0
411	0	0	1	0	0	0	0	1	0	0	0
412	1	0	0	0	0	1	0	0	0	0	0
413	0	1	0	0	0	0	1	0	0	0	0
414	0	1	0	0	0	0	1	0	0	0	0
415	1	0	0	0	0	1	0	0	0	0	0
416	0	0	0	1	0	0	0.029	0	0.971	0	0.0101573
417	0	1	0	0	0	0	1	0	0	0	0
418	0	1	0	0	0	0	0.998	0	0.002	0	0.000693648
419	0	0	0	1	0	0	0.001	0	0.999	0	0.000346699
420	0	1	0	0	0	0	1	0	0	0	0
421	0	1	0	0	0	0	0.999	0	0.001	0	0.000346699
422	1	0	0	0	0	1	0	0	0	0	0
423	1	0	0	0	0	1	0	0	0	0	0
424	0	0	1	0	0	0	0	1	0	0	0
425	0	0	1	0	0	0	0	1	0	0	0
426	0	1	0	0	0	0	1	0	0	0	0
427	0	0	0	1	0	0	0	0	1	0	0
428	1	0	0	0	0	1	0	0	0	0	0
429	1	0	0	0	0	1	0	0	0	0	0
430	1	0	0	0	0	1	0	0	0	0	0
431	0	0	0	1	0	0	0	0	1	0	0
432	1	0	0	0	0	1	0	0	0	0	0
433	0	1	0	0	0	0	1	0	0	0	0
434	0	0	0	1	0	0	0	0	1	0	0
435	0	1	0	0	0	0	1	0	0	0	0
436	0	1	0	0	0	0	1	0	0	0	0
437	0	0	0	1	0	0	0	0	1	0	0
438	0	0	1	0	0	0	0	1	0	0	0
439	1	0	0	0	0	0.998	0	0.002	0	0	0.000693648
440	0	1	0	0	0	0	0.981	0.002	0.017	0	0.00663046
441	0	0	0	1	0	0.002	0	0	0.998	0	0.000693648
442	0	0	1	0	0	0	0	1	0	0	0
443	1	0	0	0	0	1	0	0	0	0	0
444	0	1	0	0	0	0	1	0	0	0	0
445	0	1	0	0	0	0	1	0	0	0	0
446	0	0	1	0	0	0	0	1	0	0	0
447	1	0	0	0	0	1	0	0	0	0	0
448	0	0	0	1	0	0	0	0	1	0	0
449	1	0	0	0	0	1	0	0	0	0	0
450	0	0	1	0	0	0	0	1	0	0	0
451	0	0	0	1	0	0	0	0	1	0	0
452	0	0	1	0	0	0	0	1	0	0	0
453	1	0	0	0	0	1	0	0	0	0	0
454	1	0	0	0	0	1	0	0	0	0	0
455	0	1	0	0	0	0	1	0	0	0	0
456	0	1	0	0	0	0	0.994	0	0.006	0	0.00208396
457	1	0	0	0	0	1	0	0	0	0	0
458	0	0	1	0	0	0	0	1	0	0	0
459	0	0	0	1	0	0	0	0	1	0	0
460	1	0	0	0	0	1	0	0	0	0	0
461	0	1	0	0	0	0	1	0	0	0	0
462	0	1	0	0	0	0	1	0	0	0	0
463	0	0	1	0	0	0	0	1	0	0	0
464	0	0	0	1	0	0	0	0	1	0	0
465	0	0	1	0	0	0	0	1	0	0	0
466	1	0	0	0	0	1	0	0	0	0	0
467	0	0	1	0	0	0	0	1	0	0	0
468	0	0	1	0	0	0	0	1	0	0	0
469	0	0	1	0	0	0	0	1	0	0	0
470	1	0	0	0	0	1	0	0	0	0	0
471	1	0	0	0	0	1	0	0	0	0	0
472	1	0	0	0	0	1	0	0	0	0	0
473	0	0	1	0	0	0	0	1	0	0	0
474	0	0	1	0	0	0	0	1	0	0	0
475	0	1	0	0	0	0	0.999	0	0.001	0	0.000346699
476	0	0	1	0	0	0	0	1	0	0	0
477	1	0	0	0	0	1	0	0	0	0	0
478	1	0	0	0	0	1	0	0	0	0	0
479	1	0	0	0	0	1	0	0	0	0	0
480	1	0	0	0	0	1	0	0	0	0	0
481	0	0	1	0	0	0	0	1	0	0	0
482	1	0	0	0	0	1	0	0	0	0	0
483	1	0	0	0	0	1	0	0	0	0	0
484	0	1	0	0	0	0	1	0	0	0	0
485	0	1	0	0	0	0	1	0	0	0	0
486	0	1	0	0	0	0	1	0	0	0	0
487	0	1	0	0	0	0	0.999	0	0.001	0	0.000346699
488	0	0	0.999	0.001	0	0	0	0.058	0.942	0	0.576854
489	0	0	1	0	0	0.001	0	0.999	0	0	0.000346699
490	0	0.999	0	0.001	0	0.001	0.052	0.001	0.937	0.009	0.585717
491	0	0	1	0	0	0.001	0.001	0.997	0.001	0	0.00104085
492	1	0	0	0	0	0.985	0.014	0.001	0	0	0.00522694
493	0	0	1	0	0	0.001	0	0.999	0	0	0.000346699
494	0	0	1	0	0	0	0	1	0	0	0
495	0	0	1	0	0	0	0	1	0	0	0
496	0	0	1	0	0	0	0	1	0	0	0
497	1	0	0	0	0	1	0	0	0	0	0
498	0	0	1	0	0	0	0	1	0	0	0
499	0	0	0	1	0	0	0	0	1	0	0
500	0	0	1	0	0	0	0	1	0	0	0
501	1	0	0	0	0	1	0	0	0	0	0
502	1	0	0	0	0	1	0	0	0	0	0
503	1	0	0	0	0	1	0	0	0	0	0
504	0.988	0.007	0	0.005	0	0.006	0.002	0	0.992	0	0.656711
505	1	0	0	0	0	1	0	0	0	0	0
506	0.001	0	0.999	0	0	0	0	1	0	0	0.000346699
507	1	0	0	0	0	1	0	0	0	0	0
508	0.999	0	0	0.001	0	0.999	0.001	0	0	0	0.000693147
509	0	1	0	0	0	0	1	0	0	0	0
510	0	1	0	0	0	0	1	0	0	0	0
511	0	0	0	1	0	0	0	0	1	0	0
512	0	0	1	0	0	0	0	1	0	0	0
513	1	0	0	0	0	1	0	0	0	0	0
514	1	0	0	0	0	1	0	0	0	0	0
515	1	0	0	0	0	1	0	0	0	0	0
516	0	1	0	0	0	0	1	0	0	0	0
517	0	1	0	0	0	0	1	0	0	0	0
518	0	0	1	0	0	0.001	0	0.999	0	0	0.000346699
519	0	0	0	1	0	0	0	0	1	0	0
520	0.002	0	0.998	0	0	0.267	0	0.733	0	0	0.0975127
521	0	0	0	1	0	0	0.001	0	0.999	0	0.000346699
522	1	0	0	0	0	0.808	0	0.192	0	0	0.0716491
523	0	1	0	0	0	0	1	0	0	0	0
524	0	0	1	0	0	0.012	0.002	0.985	0.001	0	0.00522694
525	0	0	0	1	0	0	0.004	0	0.996	0	0.0013883
526	1	0	0	0	0	1	0	0	0	0	0
527	0	1	0	0	0	0	1	0	0	0	0
528	1	0	0	0	0	1	0	0	0	0	0
529	1	0	0	0	0	1	0	0	0	0	0
530	0	0	1	0	0	0	0	1	0	0	0
531	0	1	0	0	0	0	1	0	0	0	0
532	1	0	0	0	0	0.999	0	0.001	0	0	0.000346699
533	0	0	0.998	0	0.002	0	0	1	0	0	0.000693648
534	0	0	0	0.998	0.002	0	0	0	1	0	0.000693648
535	0	0	0.998	0	0.002	0.54	0.011	0.449	0	0	0.245056
536	0	0	0.998	0	0.002	0	0	1	0	0	0.000693648
537	0	0	0.998	0	0.002	0	0	1	0	0	0.000693648
538	0.998	0	0	0	0.002	1	0	0	0	0	0.000693648
539	0	0	0.998	0	0.002	0	0	1	0	0	0.000693648
540	0	0.998	0	0	0.002	0	0.998	0.002	0	0	0.00138629
541	0.021	0.977	0	0	0.002	0.033	0.954	0.012	0.001	0	0.00593936
542	0	0.028	0	0.97	0.002	0.002	0.351	0.021	0.626	0	0.108754
543	0.101	0.86	0	0.037	0.002	0.122	0.215	0.169	0.494	0	0.280269
544	0.002	0.097	0.002	0.194	0.705	0.054	0.057	0.022	0.166	0.701	0.023145
545	0.002	0.019	0.005	0.956	0.018	0.064	0.055	0.026	0.365	0.49	0.232523
546	0.009	0.002	0.003	0.975	0.011	0.122	0.002	0.048	0.428	0.4	0.212837
547	0.028	0.021	0.003	0.936	0.012	0.254	0.023	0.011	0.387	0.325	0.20296
548	0.844	0	0.129	0.024	0.003	0.41	0.027	0.143	0.378	0.042	0.151829
549	0.007	0.015	0.016	0.959	0.003	0.33	0.232	0.171	0.246	0.021	0.311084
550	0.016	0.001	0.879	0.102	0.002	0.243	0.06	0.546	0.133	0.018	0.102672
551	0.08	0	0.918	0	0.002	0.216	0.017	0.739	0.01	0.018	0.0341055
552	0	0	0.977	0.021	0.002	0.001	0.013	0.896	0.031	0.059	0.0229517
553	0	0	0.998	0	0.002	0	0.004	0.937	0	0.059	0.018607
554	0	0	0.001	0.997	0.002	0	0	0	0.941	0.059	0.017491
555	0	0	0.997	0.001	0.002	0.001	0	0.94	0	0.059	0.0178524
556	0.998	0	0	0	0.002	0.94	0.001	0	0	0.059	0.0175204
557	0	0.998	0	0	0.002	0	0.94	0	0	0.06	0.0175039
558	0	0	0	0.998	0.002	0.001	0.002	0.011	0.927	0.059	0.0222467
559	0	0	0.998	0	0.002	0	0	0.941	0	0.059	0.0171588
560	0	0.998	0	0	0.002	0	0.94	0.001	0	0.059	0.0175204
561	0	0	0.998	0	0.002	0	0	0.94	0	0.06	0.0175039
562	0	0	0	0.998	0.002	0	0	0	0.94	0.06	0.0175039
563	0.998	0	0	0	0.002	0.935	0	0.005	0	0.06	0.0193162
564	0	0.998	0	0	0.002	0	0.94	0	0	0.06	0.0175039
565	0	0.998	0	0	0.002	0	0.937	0	0.003	0.06	0.0185904
566	0	0	0	0.998	0.002	0	0	0	0.94	0.06	0.0175039
567	0	0	0	0.998	0.002	0	0	0	0.94	0.06	0.0175039
568	0	0	0	0.998	0.002	0	0	0	0.94	0.06	0.0175039
569	0	0	0	0.998	0.002	0	0	0	0.94	0.06	0.0175039
570	0	0	0.998	0	0.002	0	0	0.94	0	0.06	0.0175039
571	0	0	0	0.998	0.002	0	0.018	0	0.922	0.06	0.0240605
572	0.998	0	0	0	0.002	0.94	0	0	0	0.06	0.0175039
573	0	0	0	0.998	0.002	0	0	0.003	0.937	0.06	0.0185904
574	0.998	0	0	0	0.002	0.94	0	0	0	0.06	0.0175039
575	0.998	0	0	0	0.002	0.94	0	0	0	0.06	0.0175039
576	0	0	0	0.998	0.002	0	0.003	0	0.937	0.06	0.0185904
577	0	0	0.998	0	0.002	0	0	0.94	0	0.06	0.0175039
578	0	0	0.998	0	0.002	0.005	0	0.935	0	0.06	0.0193162
579	0	0	0.998	0	0.002	0	0	0.94	0	0.06	0.0175039
580	0	0	0	0.998	0.002	0	0.01	0	0.93	0.06	0.0211353
581	0	0.998	0	0	0.002	0	0.94	0	0	0.06	0.0175039
582	0.998	0	0	0	0.002	0.936	0	0.001	0.003	0.06	0.0189532
583	0	0	0.998	0	0.002	0.003	0	0.937	0	0.06	0.0185904
584	0	0.998	0	0	0.002	0	0.935	0.005	0	0.06	0.0193162
585	0	0	0.998	0	0.002	0	0	0.94	0	0.06	0.0175039
586	0.998	0	0	0	0.002	0.94	0	0	0	0.06	0.0175039
587	0	0.998	0	0	0.002	0	0.866	0.074	0	0.06	0.0450552
588	0	0	0	0.998	0.002	0	0	0	0.94	0.06	0.0175039
589	0	0	0	0.998	0.002	0	0	0	0.94	0.06	0.0175039
590	0.998	0	0	0	0.002	0.94	0	0	0	0.06	0.0175039
591	0	0	0	0.998	0.002	0.001	0.519	0	0.42	0.06	0.257939
592	0.998	0	0	0	0.002	0.427	0.005	0.002	0.506	0.06	0.253701
593	0	0	0	0.998	0.002	0	0.018	0.331	0.591	0.06	0.164379
594	0	0	0	0.998	0.002	0	0	0	0.94	0.06	0.0175039
595	0	0.891	0	0.107	0.002	0.09	0.613	0.003	0.234	0.06	0.0743363
596	0.012	0	0	0.986	0.002	0.228	0.016	0.003	0.693	0.06	0.0958591
597	0	0	0.998	0	0.002	0	0.004	0.936	0	0.06	0.0189532
598	0	0	0	0.998	0.002	0.002	0.065	0	0.873	0.06	0.0423797
599	0.986	0	0.012	0	0.002	0.498	0	0.442	0	0.06	0.18757
600	0	0	0.998	0	0.002	0	0	0.94	0	0.06	0.0175039
601	0	0.998	0	0	0.002	0	0.94	0	0	0.06	0.0175039
602	0.982	0	0.016	0	0.002	0.507	0	0.433	0	0.06	0.176702
603	0.998	0	0	0	0.002	0.94	0	0	0	0.06	0.0175039
604	0	0	0.998	0	0.002	0	0	0.94	0	0.06	0.0175039
605	0	0.011	0.987	0	0.002	0	0.281	0.659	0	0.06	0.111291
606	0	0	0	0.998	0.002	0	0.015	0	0.925	0.06	0.0229614
607	0	0	0	0.998	0.002	0	0	0	0.94	0.06	0.0175039
608	0.998	0	0	0	0.002	0.94	0	0	0	0.06	0.0175039
609	0.998	0	0	0	0.002	0.94	0	0	0	0.06	0.0175039
610	0	0.998	0	0	0.002	0	0.734	0.206	0	0.06	0.0985634
611	0	0.998	0	0	0.002	0	0.935	0.003	0.002	0.06	0.0193162
612	0	0	0.998	0	0.002	0.002	0	0.783	0.004	0.211	0.0767407
613	0.062	0.001	0	0.935	0.002	0.28	0.003	0.152	0.505	0.06	0.140194
614	0.998	0	0	0	0.002	0.686	0.002	0.004	0.248	0.06	0.119635
615	0	0	0	0.998	0.002	0.011	0	0.007	0.922	0.06	0.0240605
616	0.998	0	0	0	0.002	0.934	0	0.006	0	0.06	0.0196794
617	0	0	0.998	0	0.002	0.002	0.003	0.935	0	0.06	0.0193162
618	0	0	0.998	0	0.002	0	0.051	0.735	0.15	0.064	0.0980708
619	0	0	0.998	0	0.002	0	0	0.94	0	0.06	0.0175039
620	0	0	0.998	0	0.002	0.001	0	0.882	0.057	0.06	0.0389616
621	0.998	0	0	0	0.002	0.94	0	0	0	0.06	0.0175039
622	0	0	0.998	0	0.002	0	0	0.94	0	0.06	0.0175039
623	0	0.987	0.011	0	0.002	0	0.655	0.285	0	0.06	0.113049
624	0	0.998	0	0	0.002	0	0.94	0	0	0.06	0.0175039
625	0	0	0.998	0	0.002	0	0	0.94	0	0.06	0.0175039
626	0.022	0.742	0	0.234	0.002	0.138	0.001	0	0.801	0.06	0.376286
627	0.998	0	0	0	0.002	0.94	0	0	0	0.06	0.0175039
628	0	0	0.998	0	0.002	0	0	0.94	0	0.06	0.0175039
629	0	0.012	0.986	0	0.002	0.016	0.009	0.915	0	0.06	0.0233857
630	0	0	0.998	0	0.002	0	0	0.94	0	0.06	0.0175039
631	0.998	0	0	0	0.002	0.94	0	0	0	0.06	0.0175039
632	0.998	0	0	0	0.002	0.94	0	0	0	0.06	0.0175039
633	0.998	0	0	0	0.002	0.94	0	0	0	0.06	0.0175039
634	0	0.986	0.012	0	0.002	0	0.916	0.009	0.015	0.06	0.0230202
635	0	0.998	0	0	0.002	0	0.94	0	0	0.06	0.0175039
636	0	0	0.998	0	0.002	0	0	0.94	0	0.06	0.0175039
637	0.998	0	0	0	0.002	0.94	0	0	0	0.06	0.0175039
638	0	0	0.998	0	0.002	0	0	0.94	0	0.06	0.0175039
639	0	0	0	0.998	0.002	0	0	0	0.94	0.06	0.0175039
640	0	0.998	0	0	0.002	0.002	0.924	0.008	0.006	0.06	0.0233275
641	0	0	0	0.998	0.002	0	0.014	0	0.926	0.06	0.0225957
642	0	0	0	0.998	0.002	0	0	0.118	0.822	0.06	0.0622272
643	0.998	0	0	0	0.002	0.94	0	0	0	0.06	0.0175039
644	0.998	0	0	0	0.002	0.94	0	0	0	0.06	0.0175039
645	0	0.987	0	0.011	0.002	0.107	0.345	0.003	0.485	0.06	0.281379
646	0.011	0	0	0.987	0.002	0.503	0	0	0.437	0.06	0.223138
647	0	0	0.998	0	0.002	0.002	0	0.938	0	0.06	0.018228
648	0	0	0.998	0	0.002	0.001	0.014	0.923	0.001	0.061	0.0236776
649	0	0	0.998	0	0.002	0	0	0.94	0	0.06	0.0175039
650	0	0.998	0	0	0.002	0	0.94	0	0	0.06	0.0175039
651	0	0	0.998	0	0.002	0	0	0.94	0	0.06	0.0175039
652	0	0.001	0	0.997	0.002	0.084	0.108	0	0.748	0.06	0.0900283
653	0	0.074	0	0.924	0.002	0.151	0.004	0	0.701	0.144	0.124468
654	0.912	0.004	0	0.082	0.002	0.338	0.001	0.001	0.6	0.06	0.197413
655	0.998	0	0	0	0.002	0.94	0	0	0	0.06	0.0175039
656	0	0	0.998	0	0.002	0	0	0.94	0	0.06	0.0175039
657	0	0	0	0.998	0.002	0	0	0	0.94	0.06	0.0175039
658	0	0.012	0	0.986	0.002	0.004	0.439	0	0.497	0.06	0.188157
659	0	0	0.997	0.001	0.002	0.021	0	0.912	0.007	0.06	0.0265599
660	0	0.998	0	0	0.002	0	0.935	0.004	0.001	0.06	0.0193162
661	0.986	0	0	0.012	0.002	0.693	0.001	0.016	0.23	0.06	0.095808
662	0.105	0	0.893	0	0.002	0.216	0.003	0.63	0.09	0.061	0.0708395
663	0	0	0.998	0	0.002	0.013	0	0.927	0	0.06	0.0222302
664	0.001	0	0.997	0	0.002	0.111	0.331	0.494	0.002	0.062	0.212365
665	0	0	0	0.998	0.002	0.509	0.002	0.005	0.424	0.06	0.255512
666	0.998	0	0	0	0.002	0.422	0	0.514	0.004	0.06	0.256724
667	0	0	0	0.998	0.002	0	0.001	0	0.939	0.06	0.0178658
668	0.998	0	0	0	0.002	0.94	0	0	0	0.06	0.0175039
669	0	0	0.998	0	0.002	0	0	0.939	0	0.061	0.0178495
670	0.998	0	0	0	0.002	0.939	0	0	0	0.061	0.0178495
671	0	0.998	0	0	0.002	0	0.94	0	0	0.06	0.0175039
672	0	0.998	0	0	0.002	0	0.939	0.001	0	0.06	0.0178658
673	0	0.998	0	0	0.002	0	0.94	0	0	0.06	0.0175039
674	0	0	0.998	0	0.002	0	0	0.94	0	0.06	0.0175039
675	0.998	0	0	0	0.002	0.94	0	0	0	0.06	0.0175039
676	0.998	0	0	0	0.002	0.94	0	0	0	0.06	0.0175039
677	0.998	0	0	0	0.002	0.939	0	0.001	0	0.06	0.0178658
678	0	0.998	0	0	0.002	0	0.94	0	0	0.06	0.0175039
679	0	0.998	0	0	0.002	0	0.94	0	0	0.06	0.0175039
680	0	0.983	0.015	0	0.002	0.038	0.244	0.657	0.001	0.06	0.346773
681	0.001	0	0.997	0	0.002	0.045	0	0.892	0.003	0.06	0.033103
682	0	0	0.998	0	0.002	0.018	0	0.914	0.008	0.06	0.0270037
683	0	0.013	0	0.985	0.002	0	0.421	0	0.519	0.06	0.174976
684	0	0	0.998	0	0.002	0	0	0.94	0	0.06	0.0175039
685	0.998	0	0	0	0.002	0.94	0	0	0	0.06	0.0175039
686	0	0	0	0.998	0.002	0	0.002	0	0.938	0.06	0.018228
687	0	0.998	0	0	0.002	0	0.94	0	0	0.06	0.0175039
688	0	0	0	0.998	0.002	0	0	0	0.94	0.06	0.0175039
689	0.998	0	0	0	0.002	0.94	0	0	0	0.06	0.0175039
690	0	0	0.985	0.013	0.002	0.002	0.025	0.257	0.656	0.06	0.340059
691	0	0.998	0	0	0.002	0	0.939	0	0.001	0.06	0.0178658
692	0	0.998	0	0	0.002	0	0.94	0	0	0.06	0.0175039
693	0.998	0	0	0	0.002	0.933	0	0	0.007	0.06	0.020043
694	0	0	0	0.998	0.002	0	0	0	0.94	0.06	0.0175039
695	0	0	0.998	0	0.002	0	0	0.94	0	0.06	0.0175039
696	0	0	0.998	0	0.002	0.029	0.007	0.904	0	0.06	0.0307084
697	0	0	0.998	0	0.002	0	0.613	0.327	0	0.06	0.318535
698	0	0.998	0	0	0.002	0	0.94	0	0	0.06	0.0175039
699	0.998	0	0	0	0.002	0.94	0	0	0	0.06	0.0175039
700	0	0	0.998	0	0.002	0	0	0.94	0	0.06	0.0175039
701	0	0	0.998	0	0.002	0	0	0.94	0	0.06	0.0175039
702	0	0	0	0.998	0.002	0.002	0	0.628	0.31	0.06	0.330599
703	0	0	0	0.998	0.002	0	0	0	0.94	0.06	0.0175039
704	0	0	0.998	0	0.002	0	0	0.94	0	0.06	0.0175039
705	0.998	0	0	0	0.002	0.94	0	0	0	0.06	0.0175039
706	0.998	0	0	0	0.002	0.94	0	0	0	0.06	0.0175039
707	0	0	0.998	0	0.002	0.008	0	0.932	0	0.06	0.0204068
708	0	0	0.998	0	0.002	0.008	0.015	0.876	0.041	0.06	0.0412376
709	0	0	0	0.998	0.002	0.006	0.006	0.035	0.893	0.06	0.0348172
710	0	0	0	0.998	0.002	0.013	0.008	0.588	0.331	0.06	0.315746
711	0.011	0	0.987	0	0.002	0.088	0.044	0.806	0.002	0.06	0.0546316
712	0.001	0	0.997	0	0.002	0.052	0.024	0.864	0	0.06	0.043654
713	0	0	0.998	0	0.002	0	0	0.94	0	0.06	0.0175039
714	0	0	0	0.998	0.002	0	0	0	0.94	0.06	0.0175039
715	0.998	0	0	0	0.002	0.94	0	0	0	0.06	0.0175039
716	0.998	0	0	0	0.002	0.94	0	0	0	0.06	0.0175039
717	0	0.998	0	0	0.002	0.085	0.473	0.008	0.374	0.06	0.226812
718	0.998	0	0	0	0.002	0.925	0	0.002	0.013	0.06	0.0229614
719	0	0.997	0	0.001	0.002	0	0.864	0.024	0.052	0.06	0.043654
720	0	0.001	0	0.997	0.002	0.002	0.57	0.044	0.324	0.06	0.317107
721	0.987	0	0.011	0	0.002	0.313	0.412	0.026	0.189	0.06	0.318694
722	0.998	0	0	0	0.002	0.892	0.034	0.006	0.008	0.06	0.0351924
723	0	0.998	0	0	0.002	0.041	0.872	0.018	0.009	0.06	0.042761
724	0	0	0	0.998	0.002	0	0.002	0	0.938	0.06	0.018228
725	0	0	0.998	0	0.002	0	0	0.94	0	0.06	0.0175039
726	0	0	0.998	0	0.002	0	0	0.94	0	0.06	0.0175039
727	0.998	0	0	0	0.002	0.94	0	0	0	0.06	0.0175039
728	0	0	0.998	0	0.002	0	0	0.94	0	0.06	0.0175039
729	0	0	0.998	0	0.002	0	0	0.94	0	0.06	0.0175039
730	0.998	0	0	0	0.002	0.31	0.628	0	0.002	0.06	0.330599
731	0	0.998	0	0	0.002	0	0.94	0	0	0.06	0.0175039
732	0	0.998	0	0	0.002	0	0.94	0	0	0.06	0.0175039
733	0	0	0.998	0	0.002	0	0	0.94	0	0.06	0.0175039
734	0.998	0	0	0	0.002	0.94	0	0	0	0.06	0.0175039
735	0.998	0	0	0	0.002	0.94	0	0	0	0.06	0.0175039
736	0	0.998	0	0	0.002	0	0.94	0	0	0.06	0.0175039
737	0	0.998	0	0	0.002	0	0.94	0	0	0.06	0.0175039
738	0	0	0.998	0	0.002	0.004	0.562	0.374	0	0.06	0.286855
739	0.998	0	0	0	0.002	0.831	0.001	0.107	0.001	0.06	0.0586638
740	0	0.998	0	0	0.002	0	0.829	0.022	0.089	0.06	0.0594533
741	0	0	0	0.998	0.002	0.008	0.017	0.089	0.826	0.06	0.0606401
742	0.998	0	0	0	0.002	0.295	0.003	0.427	0.215	0.06	0.341538
743	0.984	0.014	0	0	0.002	0.435	0.055	0.415	0.035	0.06	0.234052
744	0	0.014	0	0.984	0.002	0	0.156	0.091	0.693	0.06	0.0960329
745	0	0	0.998	0	0.002	0	0	0.939	0	0.061	0.0178495
746	0	0	0	0.998	0.002	0.001	0.003	0.002	0.934	0.06	0.0196794
747	0	0	0	0.998	0.002	0	0	0	0.94	0.06	0.0175039
748	0	0	0.998	0	0.002	0	0	0.939	0.001	0.06	0.0178658
749	0.998	0	0	0	0.002	0.906	0.034	0	0	0.06	0.0299652
750	0.998	0	0	0	0.002	0.94	0	0	0	0.06	0.0175039
751	0.998	0	0	0	0.002	0.94	0	0	0	0.06	0.0175039
752	0.998	0	0	0	0.002	0.94	0	0	0	0.06	0.0175039
753	0.984	0	0.014	0	0.002	0.694	0.09	0.156	0	0.06	0.0955912
754	0	0	0	0.998	0.002	0.004	0.439	0.037	0.46	0.06	0.234248
755	0	0	0	0.998	0.002	0.01	0.427	0.206	0.297	0.06	0.340062
756	0.998	0	0	0	0.002	0.822	0.088	0.016	0.014	0.06	0.0622272
757	0	0	0.998	0	0.002	0	0.001	0.829	0.109	0.061	0.0594371
758	0	0.998	0	0	0.002	0	0.373	0.563	0.004	0.06	0.287506
759	0	0	0.998	0	0.002	0	0.001	0.939	0	0.06	0.0178658
760	0	0	0.998	0	0.002	0	0	0.94	0	0.06	0.0175039
761	0.998	0	0	0	0.002	0.94	0	0	0	0.06	0.0175039
762	0	0	0	0.998	0.002	0	0	0	0.94	0.06	0.0175039
763	0	0	0.998	0	0.002	0	0	0.94	0	0.06	0.0175039
764	0.998	0	0	0	0.002	0.94	0	0	0	0.06	0.0175039
765	0	0.998	0	0	0.002	0	0.327	0.613	0	0.06	0.318535
766	0	0.02	0	0.978	0.002	0	0.694	0.007	0.239	0.06	0.341699
767	0	0	0	0.998	0.002	0	0	0	0.94	0.06	0.0175039
768	0	0	0.998	0	0.002	0	0	0.94	0	0.06	0.0175039
769	0	0	0	0.998	0.002	0.006	0	0	0.934	0.06	0.0196794
770	0	0	0.998	0	0.002	0	0	0.94	0	0.06	0.0175039
771	0	0	0.998	0	0.002	0.001	0	0.939	0	0.06	0.0178658
772	0.013	0.985	0	0	0.002	0.652	0.258	0.028	0.002	0.06	0.339311
773	0	0	0	0.998	0.002	0	0	0	0.94	0.06	0.0175039
774	0	0.013	0.985	0	0.002	0.634	0.094	0.212	0	0.06	0.389451
775	0	0	0.998	0	0.002	0	0	0.94	0	0.06	0.0175039
776	0	0	0.998	0	0.002	0	0.004	0.936	0	0.06	0.0189532
777	0.013	0	0.985	0	0.002	0.6	0	0.34	0	0.06	0.279975
778	0	0	0.998	0	0.002	0	0	0.94	0	0.06	0.0175039
779	0	0	0	0.998	0.002	0.002	0	0	0.938	0.06	0.018228
780	0	0	0.998	0	0.002	0	0	0.94	0	0.06	0.0175039
781	0.998	0	0	0	0.002	0.94	0	0	0	0.06	0.0175039
782	0.998	0	0	0	0.002	0.94	0	0	0	0.06	0.0175039
783	0.998	0	0	0	0.002	0.94	0	0	0	0.06	0.0175039
784	0	0	0.998	0	0.002	0.218	0	0.66	0.062	0.06	0.131458
785	0	0	0.998	0	0.002	0	0	0.933	0.007	0.06	0.020043
786	0	0.998	0	0	0.002	0	0.94	0	0	0.06	0.0175039
787	0	0.985	0	0.013	0.002	0	0.296	0	0.644	0.06	0.310564
788	0.998	0	0	0	0.002	0.94	0	0	0	0.06	0.0175039
789	0.998	0	0	0	0.002	0.94	0	0	0	0.06	0.0175039
790	0	0	0	0.998	0.002	0.028	0	0	0.912	0.06	0.0277423
791	0	0.998	0	0	0.002	0	0.94	0	0	0.06	0.0175039
792	0.998	0	0	0	0.002	0.66	0	0.28	0	0.06	0.131458
793	0.998	0	0	0	0.002	0.94	0	0	0	0.06	0.0175039
794	0.985	0	0.013	0	0.002	0.523	0	0.417	0	0.06	0.172914
795	0	0.998	0	0	0.002	0	0.833	0.003	0.104	0.06	0.0578755
796	0	0.983	0	0.015	0.002	0.094	0.748	0	0.098	0.06	0.0746875
797	0	0.015	0.983	0	0.002	0.002	0.667	0.225	0.046	0.06	0.362311
798	0	0	0.998	0	0.002	0	0.007	0.933	0	0.06	0.020043
799	0	0	0.998	0	0.002	0	0	0.94	0	0.06	0.0175039
800	0.998	0	0	0	0.002	0.852	0	0	0.088	0.06	0.0504519
801	0	0	0.998	0	0.002	0.003	0	0.937	0	0.06	0.0185904
802	0.998	0	0	0	0.002	0.94	0	0	0	0.06	0.0175039
803	0	0	0	0.998	0.002	0	0	0	0.94	0.06	0.0175039
804	0.998	0	0	0	0.002	0.94	0	0	0	0.06	0.0175039
805	0	0	0.998	0	0.002	0	0	0.939	0.001	0.06	0.0178658
806	0	0.998	0	0	0.002	0	0.94	0	0	0.06	0.0175039
807	0	0	0	0.998	0.002	0	0	0	0.94	0.06	0.0175039
808	0	0	0.998	0	0.002	0	0.005	0.935	0	0.06	0.0193162
809	0	0	0.998	0	0.002	0	0	0.94	0	0.06	0.0175039
810	0	0	0	0.998	0.002	0	0	0	0.94	0.06	0.0175039
811	0	0	0	0.998	0.002	0.005	0	0	0.935	0.06	0.0193162
812	0	0.998	0	0	0.002	0	0.94	0	0	0.06	0.0175039
813	0	0	0	0.998	0.002	0	0	0	0.94	0.06	0.0175039
814	0	0.998	0	0	0.002	0	0.94	0	0	0.06	0.0175039
815	0	0.998	0	0	0.002	0	0.938	0	0.002	0.06	0.018228
816	0	0.985	0	0.013	0.002	0	0.84	0.001	0.099	0.06	0.0390105
817	0	0.998	0	0	0.002	0	0.94	0	0	0.06	0.0175039
818	0	0	0.998	0	0.002	0	0	0.94	0	0.06	0.0175039
819	0.998	0	0	0	0.002	0.94	0	0	0	0.06	0.0175039
820	0.998	0	0	0	0.002	0.94	0	0	0	0.06	0.0175039
821	0.998	0	0	0	0.002	0.94	0	0	0	0.06	0.0175039
822	0	0	0.998	0	0.002	0.007	0	0.175	0.758	0.06	0.441636
823	0	0.998	0	0	0.002	0.547	0.385	0.008	0	0.06	0.279765
824	0	0	0	0.998	0.002	0.001	0.006	0.241	0.692	0.06	0.116948
825	0.998	0	0	0	0.002	0.697	0.243	0	0	0.06	0.114721
826	0	0	0	0.998	0.002	0	0	0	0.94	0.06	0.0175039
827	0	0	0	0.998	0.002	0	0	0	0.94	0.06	0.0175039
828	0	0	0	0.998	0.002	0	0	0.176	0.764	0.06	0.0858588
829	0.998	0	0	0	0.002	0.94	0	0	0	0.06	0.0175039
830	0	0	0.998	0	0.002	0	0	0.94	0	0.06	0.0175039
831	0	0	0.998	0	0.002	0	0	0.94	0	0.06	0.0175039
832	0	0	0	0.998	0.002	0	0	0.243	0.697	0.06	0.114721
833	0.998	0	0	0	0.002	0.692	0.24	0.006	0.002	0.06	0.116948
834	0	0	0.998	0	0.002	0	0.008	0.385	0.547	0.06	0.279765
835	0	0.998	0	0	0.002	0.758	0.175	0	0.007	0.06	0.441636
836	0	0	0.998	0	0.002	0	0	0.94	0	0.06	0.0175039
837	0	0.998	0	0	0.002	0	0.94	0	0	0.06	0.0175039
838	0	0.998	0	0	0.002	0	0.938	0.002	0	0.06	0.018228
839	0	0	0	0.998	0.002	0	0.001	0	0.939	0.06	0.0178658
840	0	0.998	0	0	0.002	0.003	0.863	0	0.074	0.06	0.0462065
841	0.013	0	0.985	0	0.002	0.676	0.004	0.26	0	0.06	0.337509
842	0	0	0	0.998	0.002	0.311	0.236	0.294	0.099	0.06	0.522475
843	0	0	0.998	0	0.002	0.127	0	0.813	0	0.06	0.0658176
844	0.985	0	0	0.013	0.002	0.063	0.163	0.306	0.408	0.06	0.54063
845	0.998	0	0	0	0.002	0.343	0.003	0.405	0.189	0.06	0.307486
846	0	0.976	0	0.009	0.015	0.484	0.02	0.096	0.234	0.166	0.599063
847	0	0	0	0.998	0.002	0.38	0.004	0.033	0.513	0.07	0.204521
848	0	0.998	0	0	0.002	0.172	0.169	0.391	0.208	0.06	0.447388
849	0.998	0	0	0	0.002	0.661	0.089	0.109	0.079	0.062	0.130965
850	0	0.013	0	0.985	0.002	0.033	0.527	0.194	0.107	0.139	0.482189
851	0	0.985	0	0.013	0.002	0.023	0.16	0.009	0.742	0.066	0.424221
852	0	0	0.013	0.985	0.002	0.164	0.063	0.373	0.335	0.065	0.286358
853	0	0.002	0	0.996	0.002	0.306	0.349	0.112	0.168	0.065	0.442268
854	0.013	0.985	0	0	0.002	0.06	0.595	0.049	0.236	0.06	0.148361
855	0	0	0.998	0	0.002	0.004	0	0.935	0.001	0.06	0.0193162
856	0	0	0.998	0	0.002	0	0.001	0.939	0	0.06	0.0178658
857	0	0	0.998	0	0.002	0.384	0.003	0.553	0	0.06	0.183566
858	0	0	0.998	0	0.002	0	0.001	0.934	0	0.065	0.0196007
859	0	0	0.998	0	0.002	0	0	0.94	0	0.06	0.0175039
860	0	0	0	0.998	0.002	0	0	0	0.94	0.06	0.0175039
861	0.998	0	0	0	0.002	0.94	0	0	0	0.06	0.0175039
862	0	0	0.998	0	0.002	0.002	0	0.938	0	0.06	0.018228
863	0.998	0	0	0	0.002	0.939	0	0.001	0	0.06	0.0178658
864	0	0	0.998	0	0.002	0	0	0.94	0	0.06	0.0175039
865	0	0.998	0	0	0.002	0	0.94	0	0	0.06	0.0175039
866	0.998	0	0	0	0.002	0.94	0	0	0	0.06	0.0175039
867	0	0.998	0	0	0.002	0	0.94	0	0	0.06	0.0175039
868	0	0	0	0.998	0.002	0	0	0	0.94	0.06	0.0175039
869	0	0	0.998	0	0.002	0	0	0.94	0	0.06	0.0175039
870	0	0	0	0.998	0.002	0.322	0	0.141	0.477	0.06	0.224548
871	0	0	0	0.998	0.002	0.292	0.021	0	0.627	0.06	0.146911
872	0	0	0	0.998	0.002	0.243	0	0	0.697	0.06	0.114721
873	0	0.998	0	0	0.002	0.176	0.05	0.695	0.019	0.06	0.58827
874	0	0	0.998	0	0.002	0.001	0	0.939	0	0.06	0.0178658
875	0.009	0	0.989	0	0.002	0.001	0.001	0.938	0	0.06	0.0195943
876	0	0.998	0	0	0.002	0	0.94	0	0	0.06	0.0175039
877	0	0	0	0.998	0.002	0	0	0	0.94	0.06	0.0175039
878	0.998	0	0	0	0.002	0.94	0	0	0	0.06	0.0175039
879	0	0	0.998	0	0.002	0	0	0.94	0	0.06	0.0175039
880	0	0	0.998	0	0.002	0	0	0.94	0	0.06	0.0175039
881	0	0	0.998	0	0.002	0	0	0.933	0	0.067	0.0199344
882	0	0	0.998	0	0.002	0	0.042	0.894	0	0.064	0.0343786
883	0	0	0.996	0.002	0.002	0.003	0.422	0.425	0.084	0.066	0.250419
884	0	0.716	0	0.282	0.002	0.014	0.569	0.141	0.213	0.063	0.0784062
885	0	0.998	0	0	0.002	0.061	0.536	0.024	0.318	0.061	0.192401
886	0.998	0	0	0	0.002	0.418	0.023	0.044	0.38	0.135	0.258356
887	0	0	0	0.998	0.002	0.491	0.064	0.006	0.324	0.115	0.319997
888	0	0.998	0	0	0.002	0.284	0.615	0.022	0.005	0.074	0.152454
889	0	0.998	0	0	0.002	0.181	0.706	0.042	0	0.071	0.110574
890	0	0.998	0	0	0.002	0.01	0.314	0.001	0	0.675	0.325324
891	0	0	0.998	0	0.002	0.378	0.095	0.463	0	0.064	0.232457
892	0.282	0	0.716	0	0.002	0.213	0.146	0.571	0.006	0.064	0.077577
893	0.002	0.996	0	0	0.002	0.08	0.444	0.409	0.004	0.063	0.239193
894	0	0	0	0.998	0.002	0.001	0.184	0.042	0.704	0.069	0.111484
895	0	0	0	0.998	0.002	0.001	0	0	0.938	0.061	0.0182117
896	0.998	0	0	0	0.002	0.94	0	0	0	0.06	0.0175039
897	0	0.998	0	0	0.002	0	0.94	0	0	0.06	0.0175039
898	0	0.998	0	0	0.002	0	0.94	0	0	0.06	0.0175039
899	0.998	0	0	0	0.002	0.702	0	0.238	0	0.06	0.112505
900	0.998	0	0	0	0.002	0.94	0	0	0	0.06	0.0175039
901	0.074	0.924	0	0	0.002	0.866	0.074	0	0	0.06	0.427323
902	0	0.989	0	0.009	0.002	0	0.939	0.001	0	0.06	0.0208598
903	0	0.998	0	0	0.002	0	0.938	0	0.002	0.06	0.018228
904	0	0	0.998	0	0.002	0.018	0.69	0.05	0.182	0.06	0.58827
905	0.998	0	0	0	0.002	0.493	0	0	0.447	0.06	0.215607
906	0	0	0	0.998	0.002	0.372	0	0.288	0.28	0.06	0.352771
907	0	0	0.998	0	0.002	0.009	0.142	0.439	0.35	0.06	0.246528
908	0	0.998	0	0	0.002	0	0.936	0	0.004	0.06	0.0189532
909	0.998	0	0	0	0.002	0.94	0	0	0	0.06	0.0175039
910	0.998	0	0	0	0.002	0.939	0	0.001	0	0.06	0.0178658
911	0.998	0	0	0	0.002	0.939	0	0	0.001	0.06	0.0178658
912	0	0.998	0	0	0.002	0	0.94	0	0	0.06	0.0175039
913	0	0	0	0.998	0.002	0.001	0	0	0.939	0.06	0.0178658
914	0.481	0.054	0.463	0	0.002	0.005	0.922	0.001	0.012	0.06	0.566841
915	0	0.998	0	0	0.002	0.003	0.934	0	0.003	0.06	0.0196794
916	0	0	0.998	0	0.002	0	0	0.94	0	0.06	0.0175039
917	0.998	0	0	0	0.002	0.94	0	0	0	0.06	0.0175039
918	0.998	0	0	0	0.002	0.939	0	0	0.001	0.06	0.0178658
919	0	0	0	0.998	0.002	0	0	0.001	0.939	0.06	0.0178658
920	0.998	0	0	0	0.002	0.552	0.001	0.386	0	0.061	0.184065
921	0	0.998	0	0	0.002	0	0.939	0.001	0	0.06	0.0178658
922	0	0.998	0	0	0.002	0	0.883	0	0.057	0.06	0.0385834
923	0	0	0.985	0.013	0.002	0.203	0.045	0.628	0.062	0.062	0.132299
924	0.996	0	0.002	0	0.002	0.161	0.114	0.363	0.302	0.06	0.449145
925	0.985	0.013	0	0	0.002	0.352	0.35	0.063	0.175	0.06	0.275345
926	0.013	0	0.985	0	0.002	0.739	0.012	0.161	0.028	0.06	0.423359
927	0.998	0	0	0	0.002	0.358	0.003	0.007	0	0.632	0.29504
928	0.985	0	0.013	0	0.002	0.28	0.165	0.454	0.041	0.06	0.3247
929	0	0	0	0.998	0.002	0.1	0.078	0.198	0.564	0.06	0.177929
930	0	0	0.998	0	0.002	0.174	0.064	0.186	0.515	0.061	0.4313
931	0	0.013	0	0.985	0.002	0.144	0.26	0.262	0.253	0.081	0.348846
932	0	0	0.013	0.985	0.002	0.273	0.11	0.125	0.237	0.255	0.36521
933	0.998	0	0	0	0.002	0.504	0.008	0.045	0.381	0.062	0.209528
934	0	0	0.013	0.985	0.002	0.219	0.327	0.251	0.142	0.061	0.449402
935	0	0.998	0	0	0.002	0.001	0.804	0.001	0.132	0.062	0.0694032
936	0.998	0	0	0	0.002	0.099	0.301	0.221	0.313	0.066	0.522382
937	0	0.985	0	0.013	0.002	0	0.267	0.008	0.663	0.062	0.332157
938	0	0	0.998	0	0.002	0.074	0	0.863	0.003	0.06	0.0462065
939	0	0	0.998	0	0.002	0	0	0.939	0	0.061	0.0178495
940	0	0	0.998	0	0.002	0	0.003	0.937	0	0.06	0.0185904
941	0.998	0	0	0	0.002	0.94	0	0	0	0.06	0.0175039
942	0	0	0.998	0	0.002	0	0	0.94	0	0.06	0.0175039
943	0.998	0	0	0	0.002	0.229	0	0	0.711	0.06	0.393449
944	0	0.998	0	0	0.002	0	0.922	0.018	0	0.06	0.0240605
945	0.998	0	0	0	0.002	0.94	0	0	0	0.06	0.0175039
946	0	0.998	0	0	0.002	0	0.183	0.757	0	0.06	0.434102
947	0.998	0	0	0	0.002	0.827	0	0.042	0.071	0.06	0.0602442
948	0	0.998	0	0	0.002	0	0.935	0.005	0	0.06	0.0193162
949	0	0	0.998	0	0.002	0.017	0.156	0.151	0.616	0.06	0.465206
950	0	0	0.998	0	0.002	0.63	0.002	0.301	0.007	0.06	0.337128
951	0	0.998	0	0	0.002	0.002	0.791	0	0.147	0.06	0.0747106
952	0	0	0.998	0	0.002	0	0.001	0.939	0	0.06	0.0178658
953	0	0	0.998	0	0.002	0.174	0	0.759	0.007	0.06	0.0879526
954	0	0	0.998	0	0.002	0	0	0.94	0	0.06	0.0175039
955	0	0	0	0.998	0.002	0.047	0.099	0.22	0.574	0.06	0.172863
956	0	0	0.998	0	0.002	0	0	0.94	0	0.06	0.0175039
957	0	0.998	0	0	0.002	0.698	0.242	0	0	0.06	0.382685
958	0	0	0	0.998	0.002	0	0	0.003	0.937	0.06	0.0185904
959	0.998	0	0	0	0.002	0.94	0	0	0	0.06	0.0175039
960	0.998	0	0	0	0.002	0.938	0	0.002	0	0.06	0.018228
961	0	0.998	0	0	0.002	0.007	0.306	0.627	0	0.06	0.333488
962	0	0	0.998	0	0.002	0.298	0.221	0.374	0.047	0.06	0.286855
963	0	0	0	0.998	0.002	0	0	0	0.94	0.06	0.0175039
964	0	0.996	0	0.002	0.002	0.001	0.839	0	0.1	0.06	0.0512073
965	0	0.998	0	0	0.002	0.001	0.939	0	0	0.06	0.0178658
966	0	0	0.998	0	0.002	0.146	0	0.792	0.002	0.06	0.0743027
967	0	0	0	0.998	0.002	0.003	0	0.006	0.931	0.06	0.0207709
968	0	0.998	0	0	0.002	0.238	0.151	0.535	0.016	0.06	0.465206
969	0	0	0.998	0	0.002	0.001	0.003	0.935	0.001	0.06	0.0193162
970	0	0	0	0.998	0.002	0.067	0.039	0.002	0.832	0.06	0.0582695
971	0	0	0.998	0	0.002	0	0.756	0.183	0.001	0.06	0.434102
972	0.998	0	0	0	0.002	0.037	0	0.903	0	0.06	0.608936
973	0.998	0	0	0	0.002	0.94	0	0	0	0.06	0.0175039
974	0.013	0	0.985	0	0.002	0.031	0	0.909	0	0.06	0.0197285
975	0.998	0	0	0	0.002	0.939	0	0	0	0.061	0.0178495
976	0	0	0.998	0	0.002	0	0	0.94	0	0.06	0.0175039
977	0	0	0.998	0	0.002	0	0	0.94	0	0.06	0.0175039
978	0	0	0.998	0	0.002	0	0	0.94	0	0.06	0.0175039
979	0.998	0	0	0	0.002	0.33	0.007	0.602	0	0.061	0.316425
980	0.998	0	0	0	0.002	0.939	0	0.001	0	0.06	0.0178658
981	0.998	0	0	0	0.002	0.94	0	0	0	0.06	0.0175039
982	0.001	0.998	0	0	0.001	0	0.886	0.054	0	0.06	0.0393167
983	0.999	0	0	0	0.001	0.94	0	0	0	0.06	0.0190386
984	0.999	0	0	0	0.001	0.353	0	0.587	0	0.06	0.302437
985	0	0.998	0	0	0.002	0	0.94	0	0	0.06	0.0175039
986	0	0.998	0	0	0.002	0	0.94	0	0	0.06	0.0175039
987	0	0.998	0	0	0.002	0	0.94	0	0	0.06	0.0175039
988	0.999	0	0	0	0.001	0.94	0	0	0	0.06	0.0190386
989	0.001	0	0.998	0	0.001	0	0	0.94	0	0.06	0.0193703
990	0.998	0	0	0	0.002	0.94	0	0	0	0.06	0.0175039
991	0	0.998	0	0	0.002	0	0.934	0	0.006	0.06	0.0196794
992	0	0.998	0	0	0.002	0	0.935	0	0.005	0.06	0.0193162
993	0	0	0.998	0	0.002	0.194	0	0.739	0.007	0.06	0.096422
994	0.001	0.985	0	0.013	0.001	0.11	0.794	0.001	0.035	0.06	0.0623074
995	0.001	0.998	0	0	0.001	0	0.94	0	0	0.06	0.0193703
996	0.999	0	0	0	0.001	0.874	0	0.005	0.061	0.06	0.0435506
997	0	0	0.999	0	0.001	0.001	0	0.939	0	0.06	0.0194007
998	0	0.998	0	0.001	0.001	0	0.938	0	0.002	0.06	0.0191396
999	0	0	0.001	0.998	0.001	0	0	0	0.94	0.06	0.0193703
1000	0.999	0	0	0	0.001	0.94	0	0	0	0.06	0.0190386
1001	0.999	0	0	0	0.001	0.94	0	0	0	0.06	0.0190386
1002	0	0	0.998	0	0.002	0	0	0.94	0	0.06	0.0175039
1003	0	0	0.998	0	0.002	0	0	0.94	0	0.06	0.0175039
1004	0	0	0	0.998	0.002	0	0.004	0	0.936	0.06	0.0189532
1005	0	0.998	0	0	0.002	0	0.94	0	0	0.06	0.0175039
1006	0	0.998	0	0	0.002	0	0.94	0	0	0.06	0.0175039
1007	0	0.998	0	0	0.002	0	0.94	0	0	0.06	0.0175039
1008	0.998	0	0	0	0.002	0.659	0.067	0.074	0.14	0.06	0.131919
1009	0.999	0	0	0	0.001	0.94	0	0	0	0.06	0.0190386
1010	0.999	0	0	0	0.001	0.94	0	0	0	0.06	0.0190386
1011	0	0	0.998	0.001	0.001	0.028	0	0.911	0	0.061	0.0299703
1012	0	0	0	0.999	0.001	0.054	0	0.038	0.813	0.095	0.0671579
1013	0	0.986	0.001	0.012	0.001	0.539	0.108	0.221	0.069	0.063	0.494105
1014	0.999	0	0	0	0.001	0.097	0.588	0.038	0.215	0.062	0.526694
1015	0.001	0	0	0.998	0.001	0.601	0.019	0.055	0.262	0.063	0.36481
1016	0.001	0	0.998	0	0.001	0.134	0.036	0.622	0.148	0.06	0.148213
1017	0	0	0.999	0	0.001	0.036	0	0.903	0	0.061	0.0326166
1018	0.001	0	0	0.997	0.002	0	0.419	0	0.521	0.06	0.200583
1019	0	0	0	0.998	0.002	0	0	0	0.94	0.06	0.0175039
1020	0.998	0	0	0	0.002	0.939	0.001	0	0	0.06	0.0178658
1021	0.998	0	0	0	0.002	0.94	0	0	0	0.06	0.0175039
1022	0	0	0.998	0	0.002	0	0	0.94	0	0.06	0.0175039
1023	0	0	0	0.998	0.002	0	0	0	0.94	0.06	0.0175039
1024	0	0	0.998	0	0.002	0	0	0.939	0.001	0.06	0.0178658
1025	0	0	0.998	0.001	0.001	0	0	0.936	0.004	0.06	0.0195685
1026	0	0	0.999	0	0.001	0.19	0	0.48	0.27	0.06	0.224528
1027	0.999	0	0	0	0.001	0.816	0	0.124	0	0.06	0.0661855
1028	0.999	0	0	0	0.001	0.94	0	0	0	0.06	0.0190386
1029	0.998	0.001	0	0	0.001	0.94	0	0	0	0.06	0.0193703
1030	0	0.999	0	0	0.001	0	0.187	0.753	0	0.06	0.432172
1031	0	0	0.999	0	0.001	0	0	0.94	0	0.06	0.0190386
1032	0.999	0	0	0	0.001	0.939	0.001	0	0	0.06	0.0194007
1033	0	0	0	0.999	0.001	0.163	0	0.107	0.67	0.06	0.128485
1034	0	0	0.999	0	0.001	0	0	0.94	0	0.06	0.0190386
1035	0	0	0	0.999	0.001	0	0	0	0.94	0.06	0.0190386
1036	0	0	0.999	0	0.001	0.032	0	0.901	0.007	0.06	0.0333703
1037	0	0	0.999	0	0.001	0.018	0.01	0.91	0.002	0.06	0.0300246
1038	0	0	0.999	0	0.001	0.343	0.049	0.547	0.001	0.06	0.188318
1039	0.999	0	0	0	0.001	0.373	0.01	0.555	0.002	0.06	0.289213
1040	0.999	0	0	0	0.001	0.235	0.506	0.035	0.164	0.06	0.390205
1041	0	0	0.999	0	0.001	0	0.126	0.209	0.605	0.06	0.412374
1042	0	0	0.999	0	0.001	0.037	0	0.882	0.021	0.06	0.0405115
1043	0	0.999	0	0	0.001	0	0.94	0	0	0.06	0.0190386
1044	0.883	0.078	0	0.038	0.001	0.266	0.005	0.169	0.5	0.06	0.301626
1045	0	0.972	0	0.027	0.001	0.576	0.037	0.142	0.185	0.06	0.570861
1046	0.999	0	0	0	0.001	0.94	0	0	0	0.06	0.0190386
1047	0	0	0.999	0	0.001	0.069	0	0.871	0	0.06	0.0446953
1048	0.999	0	0	0	0.001	0.94	0	0	0	0.06	0.0190386
1049	0	0.999	0	0	0.001	0	0.94	0	0	0.06	0.0190386
1050	0.999	0	0	0	0.001	0.94	0	0	0	0.06	0.0190386
1051	0	0	0.999	0	0.001	0.469	0.002	0.469	0	0.06	0.230761
1052	0	0.999	0	0	0.001	0	0.938	0	0.002	0.06	0.0197632
1053	0	0.981	0	0.018	0.001	0	0.855	0	0.085	0.06	0.0325877
1054	0.999	0	0	0	0.001	0.939	0	0.001	0	0.06	0.0194007
1055	0	0	0.999	0	0.001	0	0	0.94	0	0.06	0.0190386
1056	0	0	0.999	0	0.001	0	0	0.94	0	0.06	0.0190386
1057	0.999	0	0	0	0.001	0.94	0	0	0	0.06	0.0190386
1058	0	0	0.019	0.98	0.001	0	0	0.45	0.49	0.06	0.182994
1059	0	0	0.999	0	0.001	0	0	0.94	0	0.06	0.0190386
1060	0	0	0	0.999	0.001	0	0	0	0.94	0.06	0.0190386
1061	0	0	0	0.999	0.001	0	0	0	0.94	0.06	0.0190386
1062	0	0	0.999	0	0.001	0	0	0.939	0.001	0.06	0.0194007
1063	0	0	0.999	0	0.001	0	0	0.94	0	0.06	0.0190386
1064	0	0.999	0	0	0.001	0	0.94	0	0	0.06	0.0190386
1065	0	0	0	0.999	0.001	0	0	0	0.94	0.06	0.0190386
1066	0	0	0	0.999	0.001	0	0	0	0.94	0.06	0.0190386
1067	0.999	0	0	0	0.001	0.94	0	0	0	0.06	0.0190386
1068	0	0	0.999	0	0.001	0	0	0.94	0	0.06	0.0190386
1069	0.999	0	0	0	0.001	0.94	0	0	0	0.06	0.0190386
1070	0.999	0	0	0	0.001	0.94	0	0	0	0.06	0.0190386
1071	0	0	0.999	0	0.001	0	0	0.94	0	0.06	0.0190386
1072	0	0.999	0	0	0.001	0	0.94	0	0	0.06	0.0190386
1073	0.999	0	0	0	0.001	0.94	0	0	0	0.06	0.0190386
1074	0	0	0.999	0	0.001	0	0	0.94	0	0.06	0.0190386
1075	0	0.999	0	0	0.001	0	0.94	0	0	0.06	0.0190386
1076	0	0.999	0	0	0.001	0	0.94	0	0	0.06	0.0190386
1077	0.999	0	0	0	0.001	0.94	0	0	0	0.06	0.0190386
1078	0	0.018	0	0.981	0.001	0	0.022	0	0.918	0.06	0.0192124
1079	0	0.999	0	0	0.001	0.002	0.938	0	0	0.06	0.0197632
1080	0.98	0.019	0	0	0.001	0.49	0.45	0	0	0.06	0.182994
1081	0	0	0	0.999	0.001	0	0	0	0.94	0.06	0.0190386
1082	0	0	0	0.999	0.001	0	0	0	0.94	0.06	0.0190386
1083	0	0	0	0.999	0.001	0	0	0	0.939	0.061	0.0193925
1084	0.999	0	0	0	0.001	0.94	0	0	0	0.06	0.0190386
1085	0.999	0	0	0	0.001	0.94	0	0	0	0.06	0.0190386
1086	0.999	0	0	0	0.001	0.94	0	0	0	0.06	0.0190386
1087	0	0	0.999	0	0.001	0	0	0.94	0	0.06	0.0190386
1088	0.999	0	0	0	0.001	0.94	0	0	0	0.06	0.0190386
1089	0.999	0	0	0	0.001	0.26	0	0.68	0	0.06	0.369992
1090	0.999	0	0	0	0.001	0.26	0	0	0.68	0.06	0.369992
1091	0	0	0.999	0	0.001	0	0	0.939	0.001	0.06	0.0194007
1092	0	0.999	0	0	0.001	0	0.94	0	0	0.06	0.0190386
1093	0	0	0.999	0	0.001	0	0	0.94	0	0.06	0.0190386
1094	0	0	0	0.999	0.001	0	0	0	0.94	0.06	0.0190386
1095	0.999	0	0	0	0.001	0.94	0	0	0	0.06	0.0190386
1096	0.999	0	0	0	0.001	0.94	0	0	0	0.06	0.0190386
1097	0	0	0	0.999	0.001	0	0.034	0	0.906	0.06	0.0315087
1098	0.999	0	0	0	0.001	0.94	0	0	0	0.06	0.0190386
1099	0	0	0.999	0	0.001	0	0	0.94	0	0.06	0.0190386
1100	0	0.999	0	0	0.001	0	0.94	0	0	0.06	0.0190386
1101	0	0	0	0.999	0.001	0	0	0	0.94	0.06	0.0190386
1102	0	0.999	0	0	0.001	0	0.94	0	0	0.06	0.0190386
1103	0.999	0	0	0	0.001	0.94	0	0	0	0.06	0.0190386
1104	0	0.999	0	0	0.001	0	0.94	0	0	0.06	0.0190386
1105	0	0	0	0.999	0.001	0	0.001	0	0.939	0.06	0.0194007
1106	0.018	0	0.981	0	0.001	0.084	0	0.856	0	0.06	0.0323023
1107	0	0	0.999	0	0.001	0.002	0	0.938	0	0.06	0.0197632
1108	0	0	0	0.999	0.001	0	0	0	0.94	0.06	0.0190386
1109	0	0.999	0	0	0.001	0.001	0.939	0	0	0.06	0.0194007
1110	0	0	0.999	0	0.001	0.018	0	0.919	0.003	0.06	0.0267022
1111	0.999	0	0	0	0.001	0.94	0	0	0	0.06	0.0190386
1112	0	0	0.999	0	0.001	0	0	0.94	0	0.06	0.0190386
1113	0	0	0	0.999	0.001	0.019	0.235	0	0.686	0.06	0.12124
1114	0	0.999	0	0	0.001	0	0.211	0.729	0	0.06	0.410624
1115	0	0	0.999	0	0.001	0.169	0.028	0.733	0.01	0.06	0.100584
1116	0	0	0.999	0	0.001	0.001	0.567	0.112	0.26	0.06	0.509026
1117	0	0.999	0	0	0.001	0	0.534	0.052	0.354	0.06	0.195122
1118	0	0.999	0	0	0.001	0.002	0.9	0.009	0.029	0.06	0.0337435
1119	0	0	0	0.999	0.001	0.001	0.002	0.005	0.932	0.06	0.0219436
1120	0	0	0.999	0	0.001	0	0	0.94	0	0.06	0.0190386
1121	0	0.999	0	0	0.001	0	0.94	0	0	0.06	0.0190386
1122	0	0	0.999	0	0.001	0	0	0.94	0	0.06	0.0190386
1123	0	0.999	0	0	0.001	0	0.94	0	0	0.06	0.0190386
1124	0	0	0.999	0	0.001	0	0.752	0.188	0	0.06	0.431249
1125	0	0	0.999	0	0.001	0	0	0.94	0	0.06	0.0190386
1126	0.999	0	0	0	0.001	0.94	0	0	0	0.06	0.0190386
1127	0.999	0	0	0	0.001	0.94	0	0	0	0.06	0.0190386
1128	0	0	0.999	0	0.001	0.749	0	0.191	0	0.06	0.428495
1129	0.999	0	0	0	0.001	0.94	0	0	0	0.06	0.0190386
1130	0	0	0	0.999	0.001	0	0	0	0.94	0.06	0.0190386
1131	0	0	0.999	0	0.001	0.068	0	0.811	0.061	0.06	0.0681882
1132	0	0	0	0.999	0.001	0.058	0.054	0	0.828	0.06	0.061413
1133	0.999	0	0	0	0.001	0.819	0.043	0	0.078	0.06	0.0649878
1134	0.999	0	0	0	0.001	0.727	0.071	0.003	0.001	0.198	0.102577
1135	0	0.999	0	0	0.001	0	0.938	0.002	0	0.06	0.0197632
1136	0	0	0.999	0	0.001	0	0	0.94	0	0.06	0.0190386
1137	0	0	0.999	0	0.001	0	0	0.94	0	0.06	0.0190386
1138	0	0	0.999	0	0.001	0	0	0.94	0	0.06	0.0190386
1139	0	0	0.999	0	0.001	0	0.001	0.939	0	0.06	0.0194007
1140	0	0.999	0	0	0.001	0	0.939	0	0.001	0.06	0.0194007
1141	0	0	0	0.999	0.001	0	0	0	0.94	0.06	0.0190386
1142	0.999	0	0	0	0.001	0.94	0	0	0	0.06	0.0190386
1143	0.999	0	0	0	0.001	0.94	0	0	0	0.06	0.0190386
1144	0.996	0.001	0.001	0	0.002	0.517	0	0.423	0	0.06	0.199411
1145	0	0.999	0	0	0.001	0	0.895	0.001	0.044	0.06	0.0356139
1146	0.001	0.998	0	0	0.001	0.19	0.556	0.036	0.157	0.061	0.180755
1147	0.998	0	0	0.001	0.001	0.168	0.119	0.077	0.576	0.06	0.446543
1148	0	0	0.001	0.998	0.001	0.261	0.048	0.435	0.195	0.061	0.421397
1149	0.013	0.001	0.985	0	0.001	0.13	0.313	0.14	0.355	0.062	0.4541
1150	0	0.998	0	0	0.002	0.007	0.879	0	0.054	0.06	0.0400983
1151	0.999	0	0	0	0.001	0.892	0	0.048	0	0.06	0.0367396
1152	0	0.999	0	0	0.001	0	0.94	0	0	0.06	0.0190386
1153	0	0.999	0	0	0.001	0	0.94	0	0	0.06	0.0190386
1154	0	0	0.999	0	0.001	0	0	0.94	0	0.06	0.0190386
1155	0.999	0	0	0	0.001	0.94	0	0	0	0.06	0.0190386
1156	0.999	0	0	0	0.001	0.94	0	0	0	0.06	0.0190386
1157	0	0	0.999	0	0.001	0.001	0	0.939	0	0.06	0.0194007
1158	0	0.999	0	0	0.001	0	0.939	0	0.001	0.06	0.0194007
1159	0	0	0	0.999	0.001	0.061	0.005	0	0.874	0.06	0.0435506
1160	0.015	0	0.984	0	0.001	0.034	0.001	0.793	0.111	0.061	0.0647776
1161	0	0.999	0	0	0.001	0.007	0.736	0.004	0.193	0.06	0.0992959
1162	0	0	0.999	0	0.001	0.001	0	0.939	0	0.06	0.0194007
1163	0	0	0.999	0	0.001	0	0	0.936	0	0.064	0.0204568
1164	0.001	0.983	0.015	0	0.001	0.222	0.186	0.524	0.002	0.066	0.396966
1165	0.983	0	0	0.016	0.001	0.091	0.067	0.005	0.768	0.069	0.495652
1166	0.015	0	0.983	0.001	0.001	0.035	0.133	0.341	0.416	0.075	0.294039
1167	0	0.984	0	0.015	0.001	0.032	0.433	0.241	0.224	0.07	0.226405
1168	0.001	0.015	0.983	0	0.001	0.372	0.17	0.299	0.064	0.095	0.312719
1169	0.998	0	0	0.001	0.001	0.285	0.277	0.263	0.046	0.129	0.348059
1170	0	0.999	0	0	0.001	0.225	0.188	0.418	0.019	0.15	0.430794
1171	0.956	0.003	0.027	0.002	0.012	0.12	0.31	0.288	0.024	0.258	0.422408
1172	0	0.062	0	0	0.938	0.012	0.083	0.073	0.017	0.815	0.0382729
1173	0	0.921	0.002	0.06	0.017	0.058	0.065	0.24	0.085	0.552	0.480192
1174	0	0	0.011	0.985	0.004	0.167	0.053	0.477	0.185	0.118	0.402674
1175	0.982	0	0	0.017	0.001	0.452	0.193	0.066	0.209	0.08	0.213454
1176	0.017	0.001	0.057	0.924	0.001	0.674	0.023	0.075	0.145	0.083	0.391157
1177	0.011	0	0.985	0.001	0.003	0.518	0.072	0.224	0.099	0.087	0.367288
1178	0	0.027	0.005	0.956	0.012	0.061	0.243	0.335	0.095	0.266	0.452048
1179	0	0	0.999	0	0.001	0.027	0.367	0.196	0.222	0.188	0.423381
1180	0.001	0	0	0.998	0.001	0.047	0.238	0.288	0.265	0.162	0.36326
1181	0	0	0.015	0.984	0.001	0.059	0.254	0.18	0.38	0.127	0.260298
1182	0.015	0	0.984	0	0.001	0.206	0.196	0.429	0.063	0.106	0.229183
1183	0.001	0	0	0.998	0.001	0.383	0.284	0.162	0.058	0.113	0.574466
1184	0	0	0.016	0.983	0.001	0.102	0.01	0.671	0.103	0.114	0.482006
1185	0	0.015	0.983	0.001	0.001	0.002	0.517	0.162	0.215	0.104	0.419599
1186	0	0	0.999	0	0.001	0	0	0.903	0.001	0.096	0.0323913
1187	0	0	0.999	0	0.001	0	0	0.905	0	0.095	0.0316522
1188	0	0	0	0.999	0.001	0	0.001	0.001	0.905	0.093	0.0316627
1189	0.999	0	0	0	0.001	0.907	0	0	0	0.093	0.0309195
1190	0	0	0.999	0	0.001	0.001	0	0.906	0	0.093	0.031291
1191	0.015	0	0.984	0	0.001	0.014	0.021	0.872	0	0.093	0.0387863
1192	0	0	0.999	0	0.001	0.012	0.004	0.891	0	0.093	0.0368978
1193	0	0	0.999	0	0.001	0	0	0.907	0	0.093	0.0309195
1194	0.999	0	0	0	0.001	0.906	0	0.001	0	0.093	0.031291
1195	0	0	0.999	0	0.001	0	0	0.907	0	0.093	0.0309195
1196	0	0.999	0	0	0.001	0	0.907	0	0	0.093	0.0309195
1197	0	0	0.999	0	0.001	0.095	0	0.811	0.001	0.093	0.0679706
1198	0	0	0	0.999	0.001	0.003	0	0.001	0.901	0.095	0.033142
1199	0	0	0	0.999	0.001	0.091	0.01	0.001	0.804	0.094	0.0707835
1200	0	0.999	0	0	0.001	0.002	0.887	0.008	0.009	0.094	0.0383988
1201	0	0	0	0.999	0.001	0	0.403	0.01	0.491	0.096	0.218148
1202	0	0	0.999	0	0.001	0.072	0.344	0.478	0.012	0.094	0.225432
1203	0	0	0	0.999	0.001	0.063	0.097	0.114	0.63	0.096	0.146873
1204	0.999	0	0	0	0.001	0.539	0.015	0.302	0.049	0.095	0.192265
1205	0.999	0	0	0	0.001	0.19	0.033	0.051	0.119	0.607	0.428258
1206	0	0	0.999	0	0.001	0.041	0.248	0.371	0.245	0.095	0.290289
1207	0	0.999	0	0	0.001	0.057	0.339	0.473	0.036	0.095	0.311714
1208	0	0.999	0	0	0.001	0.015	0.44	0.451	0	0.094	0.247397
1209	0	0	0.802	0.197	0.001	0.01	0.002	0.802	0.092	0.094	0.044068
1210	0	0	0.197	0.802	0.001	0.249	0.129	0.239	0.29	0.093	0.22426
1211	0	0.144	0	0.855	0.001	0.389	0.103	0.012	0.403	0.093	0.212017
1212	0	0	0.999	0	0.001	0.001	0	0.905	0.001	0.093	0.0316627
1213	0.999	0	0	0	0.001	0.905	0	0.002	0	0.093	0.0316627
1214	0.999	0	0	0	0.001	0.906	0	0.001	0	0.093	0.031291
1215	0	0	0.999	0	0.001	0.002	0	0.904	0	0.094	0.0320295
1216	0	0	0.999	0	0.001	0	0.199	0.405	0.302	0.094	0.268633
1217	0	0	0	0.999	0.001	0.024	0.491	0.005	0.386	0.094	0.280606
1218	0	0	0.999	0	0.001	0.404	0.167	0.265	0.07	0.094	0.365844
1219	0.021	0.002	0.705	0.271	0.001	0.184	0.129	0.249	0.345	0.093	0.166226
1220	0.003	0.739	0.257	0	0.001	0.727	0.049	0.092	0.038	0.094	0.488208
1221	0	0.965	0	0.034	0.001	0.001	0.79	0.054	0.062	0.093	0.0553119
1222	0	0.02	0	0.979	0.001	0	0.814	0.004	0.089	0.093	0.490024
1223	0	0	0.999	0	0.001	0	0.001	0.906	0	0.093	0.031291
1224	0.016	0	0.001	0.982	0.001	0.227	0.072	0.072	0.536	0.093	0.165391
1225	0.002	0	0.997	0	0.001	0.616	0.001	0.29	0	0.093	0.340293
1226	0.999	0	0	0	0.001	0.906	0	0.001	0	0.093	0.031291
1227	0.017	0	0.982	0	0.001	0.038	0.003	0.866	0	0.093	0.0347265
1228	0	0	0.999	0	0.001	0.001	0.054	0.851	0	0.094	0.0521749
1229	0	0.257	0.739	0.003	0.001	0.539	0.089	0.123	0.152	0.097	0.407689
1230	0.268	0.135	0.005	0.591	0.001	0.099	0.254	0.409	0.142	0.096	0.264121
1231	0	0	0	0.999	0.001	0.043	0.144	0.204	0.515	0.094	0.205029
1232	0	0	0.999	0	0.001	0.108	0.005	0.768	0.026	0.093	0.085554
1233	0	0.999	0	0	0.001	0.083	0.401	0.419	0.003	0.094	0.271127
1234	0	0	0	0.999	0.001	0	0	0	0.906	0.094	0.0312857
1235	0	0	0.999	0	0.001	0	0	0.907	0	0.093	0.0309195
1236	0	0	0.999	0	0.001	0	0	0.907	0	0.093	0.0309195
1237	0.999	0	0	0	0.001	0.907	0	0	0	0.093	0.0309195
1238	0	0	0.999	0	0.001	0.002	0.46	0.439	0.006	0.093	0.247995
1239	0	0	0.999	0	0.001	0.016	0.1	0.414	0.377	0.093	0.26308
1240	0	0	0	0.999	0.001	0.083	0.004	0.484	0.334	0.095	0.31516
1241	0.999	0	0	0	0.001	0.358	0.23	0.076	0.242	0.094	0.29887
1242	0	0	0	0.999	0.001	0.442	0.056	0.124	0.284	0.094	0.351264
1243	0	0.999	0	0	0.001	0.017	0.471	0.337	0.08	0.095	0.229393
1244	0.999	0	0	0	0.001	0.489	0.012	0.404	0	0.095	0.219264
1245	0	0	0.999	0	0.001	0.009	0.011	0.882	0.004	0.094	0.0402885
1246	0.999	0	0	0	0.001	0.812	0.001	0.019	0.073	0.095	0.0675588
1247	0.999	0	0	0	0.001	0.906	0	0.001	0	0.093	0.031291
1248	0	0	0.999	0	0.001	0	0	0.906	0.001	0.093	0.031291
1249	0	0	0	0.999	0.001	0.11	0.001	0	0.796	0.093	0.0740303
1250	0	0	0.999	0	0.001	0	0	0.907	0	0.093	0.0309195
1251	0	0.999	0	0	0.001	0.702	0.204	0.001	0	0.093	0.416567
1252	0	0	0.999	0	0.001	0.004	0.002	0.898	0.003	0.093	0.0342731
1253	0.999	0	0	0	0.001	0.901	0	0.001	0.005	0.093	0.0331526
1254	0.999	0	0	0	0.001	0.905	0.001	0.001	0	0.093	0.0316627
1255	0	0	0	0.999	0.001	0	0.001	0	0.906	0.093	0.031291
1256	0	0	0.999	0	0.001	0.001	0.105	0.801	0	0.093	0.0720018
1257	0	0.999	0	0	0.001	0	0.896	0	0.011	0.093	0.0350215
1258	0	0	0	0.999	0.001	0.01	0.642	0.002	0.253	0.093	0.375333
1259	0	0	0.999	0	0.001	0	0	0.906	0.001	0.093	0.031291
1260	0.999	0	0	0	0.001	0.138	0.001	0.768	0	0.093	0.480232
1261	0	0.999	0	0	0.001	0.12	0.565	0.002	0.22	0.093	0.178844
1262	0.999	0	0	0	0.001	0.898	0	0.005	0.004	0.093	0.0342731
1263	0	0	0	0.999	0.001	0.001	0	0.001	0.905	0.093	0.0316627
1264	0.981	0	0.018	0	0.001	0.344	0	0.563	0	0.093	0.270861
1265	0.999	0	0	0	0.001	0.906	0	0.001	0	0.093	0.031291
1266	0	0	0.999	0	0.001	0	0	0.907	0	0.093	0.0309195
1267	0	0	0	0.999	0.001	0	0.001	0	0.906	0.093	0.031291
1268	0.999	0	0	0	0.001	0.906	0	0	0.001	0.093	0.031291
1269	0.998	0	0.001	0	0.001	0.273	0	0.634	0	0.093	0.356042
1270	0	0.999	0	0	0.001	0	0.907	0	0	0.093	0.0309195
1271	0	0	0.999	0	0.001	0.001	0	0.906	0	0.093	0.031291
1272	0.996	0	0	0.003	0.001	0.797	0.109	0.001	0	0.093	0.0745048
1273	0	0.015	0	0.983	0.002	0.129	0.007	0.113	0.282	0.469	0.344212
1274	0.999	0	0	0	0.001	0.553	0	0.353	0.001	0.093	0.184994
1275	0.999	0	0	0	0.001	0.906	0	0.001	0	0.093	0.031291
1276	0.394	0	0	0.605	0.001	0.186	0.003	0.685	0.033	0.093	0.4435
1277	0	0	0.999	0	0.001	0.162	0.081	0.645	0.019	0.093	0.139818
1278	0	0.982	0.017	0	0.001	0.22	0.419	0.128	0.139	0.094	0.236814
1279	0	0	0.999	0	0.001	0.555	0.015	0.335	0.002	0.093	0.314479
1280	0.002	0	0.982	0.015	0.001	0.025	0	0.874	0.008	0.093	0.0377149
1281	0	0	0.999	0	0.001	0	0	0.907	0	0.093	0.0309195
1282	0	0	0	0.999	0.001	0	0	0	0.907	0.093	0.0309195
1283	0	0	0.999	0	0.001	0	0	0.907	0	0.093	0.0309195
1284	0.999	0	0	0	0.001	0.87	0	0.037	0	0.093	0.0448599
1285	0.999	0	0	0	0.001	0.107	0	0.8	0	0.093	0.514595
1286	0.999	0	0	0	0.001	0.907	0	0	0	0.093	0.0309195
1287	0.999	0	0	0	0.001	0.89	0	0.015	0.002	0.093	0.037274
1288	0.524	0	0.475	0	0.001	0.161	0.001	0.048	0.697	0.093	0.423432
1289	0	0.999	0	0	0.001	0	0.907	0	0	0.093	0.0309195
1290	0.015	0.982	0	0.002	0.001	0.008	0.874	0	0.025	0.093	0.0377149
1291	0	0.999	0	0	0.001	0.002	0.324	0.015	0.566	0.093	0.322147
1292	0	0.017	0.982	0	0.001	0.138	0.131	0.42	0.218	0.093	0.236031
1293	0	0.999	0	0	0.001	0.019	0.644	0.081	0.163	0.093	0.140286
1294	0.605	0	0	0.394	0.001	0.033	0.682	0.003	0.189	0.093	0.441802
1295	0	0.999	0	0	0.001	0	0.896	0.011	0	0.093	0.0350215
1296	0	0	0.999	0	0.001	0.048	0.002	0.857	0	0.093	0.0498563
1297	0	0.999	0	0	0.001	0	0.749	0	0.158	0.093	0.0935371
1298	0	0.999	0	0	0.001	0	0.907	0	0	0.093	0.0309195
1299	0	0	0.999	0	0.001	0	0	0.907	0	0.093	0.0309195
1300	0.017	0	0.982	0.001	0	0.38	0	0.397	0.13	0.093	0.241242
1301	1	0	0	0	0	0.907	0	0	0	0.093	0.0333656
1302	1	0	0	0	0	0.878	0	0.004	0.025	0.093	0.0442647
1303	0.001	0	0.999	0	0	0.008	0.002	0.897	0	0.093	0.0358464
1304	0.999	0.001	0	0	0	0.082	0.798	0.003	0.024	0.093	0.544166
1305	0.001	0.998	0.001	0	0	0	0.904	0.003	0	0.093	0.0340014
1306	0.001	0.999	0	0	0	0	0.42	0	0.487	0.093	0.262181
1307	1	0	0	0	0	0.899	0.004	0.004	0	0.093	0.0363475
1308	1	0	0	0	0	0.907	0	0	0	0.093	0.0333656
1309	0	0	1	0	0	0	0	0.907	0	0.093	0.0333656
1310	0	0	1	0	0	0	0	0.907	0	0.093	0.0333656
1311	0	0	0.983	0.016	0.001	0.004	0	0.219	0.684	0.093	0.366943
1312	0	0	0	0.999	0.001	0	0	0	0.907	0.093	0.0309195
1313	0	0	0	0.999	0.001	0	0	0	0.907	0.093	0.0309195
1314	0	0.999	0	0	0.001	0	0.876	0	0.031	0.093	0.0425714
1315	0	0.999	0	0	0.001	0	0.906	0	0.001	0.093	0.031291
1316	0	0	0	0.999	0.001	0.014	0.003	0.003	0.887	0.093	0.0384042
1317	0.001	0	0.998	0	0.001	0.147	0.005	0.755	0	0.093	0.0882861
1318	0	0.02	0	0.979	0.001	0.374	0.185	0.287	0.061	0.093	0.541521
1319	0	0.979	0.02	0	0.001	0	0.062	0.844	0.001	0.093	0.525334
1320	0	0.999	0	0	0.001	0	0.268	0.628	0.011	0.093	0.363513
1321	0.999	0	0	0	0.001	0.871	0.033	0.002	0.001	0.093	0.0444777
1322	0.999	0	0	0	0.001	0.907	0	0	0	0.093	0.0309195
1323	0	0.999	0	0	0.001	0.011	0.128	0.635	0.133	0.093	0.49094
1324	0	0	0.999	0	0.001	0	0	0.907	0	0.093	0.0309195
1325	0	0	0	0.999	0.001	0.002	0.551	0.15	0.204	0.093	0.416567
1326	0	0	0	0.999	0.001	0.03	0	0.011	0.865	0.094	0.0467701
1327	0.998	0.001	0	0	0.001	0.193	0.681	0.025	0.008	0.093	0.422779
1328	0.999	0	0	0	0.001	0.247	0.001	0.659	0	0.093	0.380158
1329	0	0	0	0.999	0.001	0	0	0.001	0.906	0.093	0.031291
1330	0	0.999	0	0	0.001	0	0.906	0	0.001	0.093	0.031291
1331	0	0	0.999	0	0.001	0.133	0.635	0.128	0.011	0.093	0.49094
1332	0.018	0	0.981	0	0.001	0.022	0.001	0.871	0.012	0.094	0.0363901
1333	0	0.02	0.979	0	0.001	0.001	0.841	0.062	0	0.096	0.525353
1334	0	0	0.999	0	0.001	0.001	0.287	0.245	0.374	0.093	0.38178
1335	0	0.998	0	0.001	0.001	0	0.755	0.005	0.147	0.093	0.0882861
1336	0.999	0	0	0	0.001	0.887	0.003	0.003	0.014	0.093	0.0384042
1337	0	0	0.999	0	0.001	0.001	0	0.906	0	0.093	0.031291
1338	0	0	0.999	0	0.001	0.021	0	0.886	0	0.093	0.0387815
1339	0	0	0.999	0	0.001	0	0	0.907	0	0.093	0.0309195
1340	0	0	0	0.999	0.001	0	0	0	0.907	0.093	0.0309195
1341	0.001	0	0.983	0.015	0.001	0.23	0	0.039	0.638	0.093	0.568634
1342	0.999	0	0	0	0.001	0.907	0	0	0	0.093	0.0309195
1343	0	0	0.999	0	0.001	0	0	0.907	0	0.093	0.0309195
1344	0	0	0	0.999	0.001	0	0.222	0.15	0.535	0.093	0.194377
1345	0	0.999	0	0	0.001	0	0.907	0	0	0.093	0.0309195
1346	0	0	0.999	0	0.001	0	0	0.907	0	0.093	0.0309195
1347	0.979	0	0.02	0	0.001	0.012	0	0.895	0	0.093	0.60981
1348	0	0.984	0	0.015	0.001	0	0.16	0.716	0.031	0.093	0.444363
1349	0	0.999	0	0	0.001	0.545	0.207	0.141	0.002	0.105	0.413854
1350	0	0.999	0	0	0.001	0	0.904	0.003	0	0.093	0.0320348
1351	0	0.999	0	0	0.001	0	0.907	0	0	0.093	0.0309195
1352	0	0	0	0.999	0.001	0	0	0	0.907	0.093	0.0309195
1353	0.999	0	0	0	0.001	0.904	0	0	0.003	0.093	0.0320348
1354	0.999	0	0	0	0.001	0.907	0	0	0	0.093	0.0309195
1355	0	0	0.999	0	0.001	0	0.009	0.898	0	0.093	0.0342731
1356	0	0	0.999	0	0.001	0	0.576	0.33	0.001	0.093	0.317948
1357	0	0.999	0	0	0.001	0	0.753	0.001	0.153	0.093	0.0918451
1358	0	0	0.999	0	0.001	0	0	0.907	0	0.093	0.0309195
1359	0.999	0	0	0	0.001	0.904	0.001	0.002	0	0.093	0.0320348
1360	0	0	0.999	0	0.001	0.002	0	0.904	0.001	0.093	0.0320348
1361	0	0	0.999	0	0.001	0	0.003	0.902	0	0.095	0.0327691
1362	0	0.999	0	0	0.001	0	0.886	0.021	0	0.093	0.0387815
1363	0.001	0.784	0	0.214	0.001	0.048	0.73	0.033	0.014	0.175	0.137079
1364	0	0	0.999	0	0.001	0	0	0.886	0.003	0.111	0.0386935
1365	0.999	0	0	0	0.001	0.905	0	0.002	0	0.093	0.0316627
1366	0.998	0	0.001	0	0.001	0.793	0	0.114	0	0.093	0.0726736
1367	0.999	0	0	0	0.001	0.903	0.002	0.001	0.001	0.093	0.0324071
1368	0.214	0	0.784	0.001	0.001	0.034	0.01	0.731	0.047	0.178	0.113472
1369	0	0	0.999	0	0.001	0	0.02	0.885	0.002	0.093	0.0391591
1370	0	0.999	0	0	0.001	0.001	0.902	0.003	0.001	0.093	0.0327797
1371	0	0	0.999	0	0.001	0.001	0	0.905	0.001	0.093	0.0316627
1372	0	0	0	0.999	0.001	0	0.002	0.001	0.904	0.093	0.0320348
1373	0.999	0	0	0	0.001	0.904	0.003	0	0	0.093	0.0320348
1374	0	0	0.999	0	0.001	0.001	0.001	0.905	0	0.093	0.0316627
1375	0	0.001	0	0.998	0.001	0.001	0.212	0.576	0.118	0.093	0.498872
1376	0	0.998	0	0.001	0.001	0	0.541	0.009	0.357	0.093	0.188005
1377	0	0	0.999	0	0.001	0.001	0	0.906	0	0.093	0.031291
1378	0.999	0	0	0	0.001	0.907	0	0	0	0.093	0.0309195
1379	0	0	0	0.999	0.001	0.117	0	0	0.79	0.093	0.0764761
1380	0	0	0.999	0	0.001	0	0	0.907	0	0.093	0.0309195
1381	0	0	0.999	0	0.001	0	0.003	0.904	0	0.093	0.0320348
1382	0.015	0	0.984	0	0.001	0.319	0	0.588	0	0.093	0.140172
1383	0.999	0	0	0	0.001	0.351	0.507	0.008	0.041	0.093	0.303565
1384	0.999	0	0	0	0.001	0.907	0	0	0	0.093	0.0309195
1385	0.999	0	0	0	0.001	0.642	0.004	0.247	0.014	0.093	0.141223
1386	0	0.999	0	0	0.001	0.002	0.75	0.009	0.146	0.093	0.0931135
1387	0.938	0	0.061	0	0.001	0.291	0.297	0.317	0.002	0.093	0.270512
1388	0	0	0.999	0	0.001	0	0.001	0.906	0	0.093	0.031291
1389	0	0	0.999	0	0.001	0	0	0.907	0	0.093	0.0309195
1390	0	0	0	0.999	0.001	0	0.001	0.001	0.905	0.093	0.0316627
1391	0	0.001	0	0.998	0.001	0.046	0.01	0.001	0.85	0.093	0.0512011
1392	0.999	0	0	0	0.001	0.389	0	0.515	0.003	0.093	0.278699
1393	0.999	0	0	0	0.001	0.906	0	0	0.001	0.093	0.031291
1394	0	0	0	0.999	0.001	0.006	0.009	0.342	0.55	0.093	0.186545
1395	0.999	0	0	0	0.001	0.907	0	0	0	0.093	0.0309195
1396	0	0	0	0.999	0.001	0.07	0	0	0.837	0.093	0.0576473
1397	0	0	0	0.999	0.001	0.001	0	0	0.906	0.093	0.031291
1398	0	0.999	0	0	0.001	0	0.907	0	0	0.093	0.0309195
1399	0	0.999	0	0	0.001	0	0.906	0.001	0	0.093	0.031291
1400	0	0.061	0	0.938	0.001	0.002	0.317	0.297	0.291	0.093	0.270512
1401	0	0	0.999	0	0.001	0.144	0.009	0.752	0.002	0.093	0.0922676
1402	0	0	0	0.999	0.001	0.014	0.249	0.003	0.64	0.094	0.142158
1403	0.999	0	0	0	0.001	0.623	0.125	0.159	0	0.093	0.150226
1404	0	0.999	0	0	0.001	0	0.907	0	0	0.093	0.0309195
1405	0	0.001	0	0.998	0.001	0	0.748	0	0.155	0.097	0.458989
1406	0	0.05	0.002	0.947	0.001	0.672	0	0.011	0.199	0.118	0.422959
1407	0.001	0.085	0.912	0	0.002	0.001	0.803	0.072	0.004	0.12	0.418447
1408	0	0	0.912	0.086	0.002	0.002	0.799	0.022	0.057	0.12	0.587863
1409	0.014	0	0.068	0.916	0.002	0.01	0.141	0.028	0.687	0.134	0.103459
1410	0.012	0.032	0.946	0.008	0.002	0.249	0.136	0.435	0.026	0.154	0.183078
1411	0.007	0.009	0.001	0.981	0.002	0.215	0.223	0.118	0.283	0.161	0.314196
1412	0.051	0	0.001	0.947	0.001	0.249	0.079	0.274	0.236	0.162	0.32284
1413	0.997	0	0.001	0	0.002	0.256	0.04	0.411	0.131	0.162	0.367028
1414	0	0.97	0.001	0.027	0.002	0.188	0.27	0.34	0.043	0.159	0.33611
1415	0	0	0	0.998	0.002	0.065	0.483	0.066	0.22	0.166	0.400068
1416	0	0	0.999	0	0.001	0.046	0.13	0.705	0.014	0.105	0.112501
1417	0	0.999	0	0	0.001	0.232	0.595	0.058	0.005	0.11	0.163736
1418	0	0	0.999	0	0.001	0.08	0.04	0.747	0.022	0.111	0.0942973
1419	0.999	0	0	0	0.001	0.853	0.005	0.025	0.021	0.096	0.0513885
1420	0.901	0	0	0.098	0.001	0.404	0.008	0.034	0.458	0.096	0.157162
1421	0	0	0.999	0	0.001	0.003	0.002	0.897	0.002	0.096	0.0346314
1422	0	0	0.994	0.005	0.001	0.008	0.006	0.87	0.02	0.096	0.040158
1423	0.062	0	0.937	0	0.001	0.017	0.006	0.879	0.001	0.097	0.0408731
1424	0	0	0.999	0	0.001	0	0	0.904	0	0.096	0.032019
1425	0.028	0	0.971	0	0.001	0.003	0.005	0.531	0.363	0.098	0.197572
1426	0	0	0.999	0	0.001	0.001	0.001	0.902	0.001	0.095	0.0327691
1427	0.999	0	0	0	0.001	0.904	0	0	0	0.096	0.032019
1428	0	0.999	0	0	0.001	0.001	0.902	0	0.002	0.095	0.0327691
1429	0	0	0.999	0	0.001	0.003	0	0.902	0	0.095	0.0327691
1430	0	0	0.999	0	0.001	0	0.772	0.133	0	0.095	0.485534
1431	0.999	0	0	0	0.001	0.781	0.003	0.003	0.117	0.096	0.0801529
1432	0	0	0.999	0	0.001	0	0.106	0.775	0.023	0.096	0.0826308
1433	0.994	0.005	0	0	0.001	0.12	0.002	0.665	0.117	0.096	0.49793
1434	0.999	0	0	0	0.001	0.883	0.004	0.016	0	0.097	0.0398944
1435	0	0	0.999	0	0.001	0.002	0.012	0.888	0	0.098	0.0380011
1436	0	0	0.999	0	0.001	0.007	0.002	0.894	0	0.097	0.0357502
1437	0	0.994	0	0.005	0.001	0.389	0.217	0.282	0.014	0.098	0.400193
1438	0	0	0	0.999	0.001	0.034	0.03	0.081	0.757	0.098	0.0901332
1439	0.999	0	0	0	0.001	0.88	0.012	0.008	0	0.1	0.0410157
1440	0	0	0.154	0.845	0.001	0.037	0.002	0.863	0.001	0.097	0.470286
1441	0	0.001	0.998	0	0.001	0.002	0.042	0.851	0.008	0.097	0.0500927
1442	0	0.129	0	0.87	0.001	0.016	0.557	0.259	0.072	0.096	0.397408
1443	0	0.075	0.02	0.904	0.001	0.19	0.252	0.224	0.237	0.097	0.276246
1444	0.758	0	0.241	0	0.001	0.526	0.039	0.324	0.015	0.096	0.0631447
1445	0	0	0.987	0.012	0.001	0.019	0.182	0.657	0.045	0.097	0.122596
1446	0	0.999	0	0	0.001	0.003	0.891	0.005	0.005	0.096	0.036882
1447	0.029	0.921	0.003	0.046	0.001	0.039	0.243	0.622	0	0.096	0.359493
1448	0.004	0.026	0.902	0.067	0.001	0.014	0.502	0.357	0.031	0.096	0.227838
1449	0.003	0	0.996	0	0.001	0.262	0.033	0.604	0.004	0.097	0.151883
1450	0	0.005	0.994	0	0.001	0.002	0.549	0.35	0.001	0.098	0.290707
1451	0	0.994	0	0.005	0.001	0.008	0.285	0.29	0.315	0.102	0.338221
1452	0	0	0.999	0	0.001	0.02	0.113	0.748	0.017	0.102	0.0939151
1453	0.921	0	0	0.078	0.001	0.305	0.306	0.014	0.276	0.099	0.253123
1454	0	0.921	0	0.078	0.001	0.003	0.033	0.006	0.86	0.098	0.484306
1455	0	0	0.999	0	0.001	0	0.001	0.889	0.012	0.098	0.0376243
1456	0	0	0.999	0	0.001	0.007	0	0.894	0	0.099	0.0357401
1457	0.005	0	0	0.994	0.001	0.591	0.001	0.013	0.297	0.098	0.327765
1458	0.003	0	0	0.996	0.001	0.541	0.166	0.014	0.18	0.099	0.429397
1459	0.002	0	0.994	0.003	0.001	0.146	0	0.587	0.159	0.108	0.156095
1460	0.003	0	0	0.996	0.001	0.597	0.001	0.008	0.297	0.097	0.332507
1461	0	0.994	0.005	0	0.001	0.002	0.235	0.664	0.001	0.098	0.375759
1462	0	0.996	0	0.003	0.001	0.003	0.715	0.034	0.151	0.097	0.101567
1463	0.067	0.902	0.026	0.004	0.001	0.031	0.356	0.501	0.015	0.097	0.228367
1464	0.046	0.003	0.921	0.029	0.001	0.001	0.625	0.239	0.038	0.097	0.360488
1465	0	0	0.999	0	0.001	0.004	0.001	0.89	0.007	0.098	0.0372479
1466	0	0	0	0.999	0.001	0	0.01	0.164	0.727	0.099	0.102922
1467	0	0	0.001	0.998	0.001	0	0.775	0.02	0.097	0.108	0.524454
1468	0.001	0.02	0	0.978	0.001	0.013	0.814	0.001	0.064	0.108	0.521041
1469	0.999	0	0	0	0.001	0.887	0.002	0.002	0	0.109	0.0383252
1470	0.999	0	0	0	0.001	0.771	0	0.115	0	0.114	0.0842045
1471	0	0	0.999	0	0.001	0.121	0.002	0.767	0	0.11	0.0858873
1472	0	0.906	0.074	0.019	0.001	0.113	0.682	0.091	0.005	0.109	0.0849791
1473	0.396	0.005	0.524	0.074	0.001	0.132	0.404	0.305	0.05	0.109	0.213868
1474	0.001	0.018	0.078	0.902	0.001	0.123	0.286	0.379	0.103	0.109	0.382724
1475	0	0	0.999	0	0.001	0.013	0.069	0.668	0.14	0.11	0.129097
1476	0.005	0.001	0	0.993	0.001	0.127	0.114	0.069	0.58	0.11	0.159058
1477	0.999	0	0	0	0.001	0.876	0	0.009	0.003	0.112	0.0424789
1478	0	0	0.999	0	0.001	0.011	0	0.879	0	0.11	0.0413477
1479	0	0	0.998	0.001	0.001	0	0.003	0.885	0.002	0.11	0.0384382
1480	0	0.901	0.003	0.095	0.001	0.074	0.348	0.464	0.004	0.11	0.303367
1481	0	0	0.737	0.25	0.013	0.181	0.001	0.175	0.045	0.598	0.375735
1482	0	0	0.898	0.101	0.001	0.133	0.011	0.511	0.228	0.117	0.127418
1483	0.788	0	0.203	0.008	0.001	0.159	0.002	0.675	0.052	0.112	0.226848
1484	0.048	0.002	0.793	0.156	0.001	0.18	0.027	0.611	0.07	0.112	0.0773675
1485	0.219	0.001	0.367	0.412	0.001	0.129	0.041	0.689	0.029	0.112	0.178683
1486	0.031	0.001	0.555	0.412	0.001	0.31	0.015	0.547	0.016	0.112	0.220424
1487	0.375	0.095	0.012	0.517	0.001	0.234	0.02	0.573	0.062	0.111	0.3331
1488	0	0.703	0.001	0.295	0.001	0.192	0.011	0.635	0.05	0.112	0.586768
1489	0	0.685	0	0.314	0.001	0.002	0.212	0.116	0.558	0.112	0.16012
1490	0.921	0	0	0.078	0.001	0.883	0.003	0.002	0	0.112	0.0652671
1491	0	0	0.999	0	0.001	0.001	0	0.887	0	0.112	0.0383117
1492	0	0	0.999	0	0.001	0	0	0.883	0.005	0.112	0.0398228
1493	0	0.311	0	0.688	0.001	0.005	0.872	0.005	0.006	0.112	0.332308
1494	0.999	0	0	0	0.001	0.887	0	0.001	0	0.112	0.0383117
1495	0.999	0	0	0	0.001	0.888	0	0	0	0.112	0.0379346
1496	0.999	0	0	0	0.001	0.887	0	0.001	0	0.112	0.0383117
1497	0	0	0	0.999	0.001	0.002	0.001	0	0.884	0.113	0.0394401
1498	0	0.999	0	0	0.001	0.002	0.884	0.002	0	0.112	0.0394446
1499	0	0.999	0	0	0.001	0.001	0.887	0	0	0.112	0.0383117
1500	0	0	0.999	0	0.001	0.004	0.109	0.77	0.004	0.113	0.0846245
1501	0	0.001	0.998	0	0.001	0.001	0.512	0.06	0.314	0.113	0.571435
1502	0.221	0.012	0.097	0.669	0.001	0.061	0.559	0.02	0.248	0.112	0.29316
1503	0.286	0.481	0.008	0.224	0.001	0.017	0.544	0.015	0.312	0.112	0.11371
1504	0.273	0.362	0.139	0.225	0.001	0.027	0.668	0.044	0.148	0.113	0.135264
1505	0.145	0.779	0.011	0.064	0.001	0.057	0.596	0.04	0.195	0.112	0.0740561
1506	0.005	0.188	0	0.806	0.001	0.032	0.624	0.012	0.22	0.112	0.196629
1507	0.014	0.085	0	0.9	0.001	0.127	0.379	0.269	0.114	0.111	0.378765
1508	0.721	0.004	0.008	0.266	0.001	0.391	0.036	0.304	0.157	0.112	0.165148
1509	0.269	0.008	0.005	0.717	0.001	0.381	0.04	0.136	0.33	0.113	0.122002
1510	0	0.726	0.251	0.006	0.017	0.163	0.382	0.197	0.041	0.217	0.14321
1511	0.098	0.003	0.898	0	0.001	0.138	0.223	0.33	0.198	0.111	0.244886
1512	0.001	0.998	0	0	0.001	0.012	0.748	0.118	0.012	0.11	0.0923943
1513	0	0.098	0	0.901	0.001	0.008	0.474	0.003	0.404	0.111	0.155563
1514	0	0	0.999	0	0.001	0.015	0.004	0.754	0.114	0.113	0.0913262
1515	0.999	0	0	0	0.001	0.763	0.118	0.005	0.004	0.11	0.0875582
1516	0	0	0.999	0	0.001	0.021	0	0.755	0.114	0.11	0.0909179
1517	0.122	0	0.877	0	0.001	0.496	0.229	0.161	0.003	0.111	0.312851
1518	0.003	0.526	0.076	0.394	0.001	0.039	0.287	0.408	0.157	0.109	0.151134
1519	0.019	0.074	0.906	0	0.001	0.017	0.132	0.739	0.002	0.11	0.0447221
1520	0	0.019	0	0.98	0.001	0.009	0.121	0.007	0.754	0.109	0.068928
1521	0	0	0.999	0	0.001	0.01	0	0.88	0	0.11	0.0409683
1522	0.999	0	0	0	0.001	0.771	0	0.118	0.001	0.11	0.0842222
1523	0	0.02	0.001	0.978	0.001	0.04	0.093	0.009	0.748	0.11	0.0717941
1524	0.002	0	0.997	0	0.001	0.017	0.001	0.867	0.006	0.109	0.0433578
1525	0.98	0.001	0	0.018	0.001	0.097	0.014	0.779	0	0.11	0.52546
1526	0	0.998	0	0	0.002	0.01	0.185	0.681	0.002	0.122	0.431541
1527	0	0	0.999	0	0.001	0.004	0.003	0.865	0	0.128	0.0466164
1528	0.999	0	0	0	0.001	0.849	0.006	0.022	0.003	0.12	0.0528305
1529	0	0	0.999	0	0.001	0.132	0.015	0.733	0.001	0.119	0.100244
1530	0	0.037	0.862	0.1	0.001	0.003	0.213	0.65	0.012	0.122	0.102209
1531	0.002	0.872	0.033	0.092	0.001	0.005	0.314	0.558	0.004	0.119	0.273472
1532	0.932	0.012	0.02	0.035	0.001	0.424	0.286	0.148	0.023	0.119	0.193772
1533	0	0.968	0.001	0.03	0.001	0.514	0.26	0.076	0.028	0.122	0.350522
1534	0	0.013	0	0.986	0.001	0.1	0.03	0.18	0.475	0.215	0.216082
1535	0.916	0	0	0.082	0.002	0.293	0.03	0.003	0.501	0.173	0.234535
1536	0.002	0.915	0	0.082	0.001	0.554	0.039	0.107	0.167	0.133	0.52324
1537	0.042	0.001	0.953	0.003	0.001	0.732	0.003	0.087	0.043	0.135	0.452357
1538	0.029	0.001	0.969	0	0.001	0.073	0.025	0.715	0.065	0.122	0.0836623
1539	0.035	0.019	0.012	0.933	0.001	0.104	0.054	0.268	0.456	0.118	0.165752
1540	0.036	0.033	0.928	0.002	0.001	0.448	0.117	0.316	0.002	0.117	0.23278
1541	0.099	0.862	0.038	0	0.001	0.025	0.527	0.213	0.116	0.119	0.144749
1542	0	0.089	0	0.91	0.001	0.018	0.699	0.141	0.024	0.118	0.495543
1543	0	0	0.999	0	0.001	0.155	0.02	0.706	0.001	0.118	0.112002
1544	0.999	0	0	0	0.001	0.74	0.133	0.003	0.005	0.119	0.0972436
1545	0.999	0	0	0	0.001	0.881	0	0.006	0.002	0.111	0.0405846
1546	0	0	0.999	0	0.001	0.147	0.137	0.596	0.002	0.118	0.163209
1547	0	0.224	0	0.775	0.001	0.007	0.433	0.03	0.427	0.103	0.0885131
1548	0.898	0.019	0.082	0	0.001	0.18	0.206	0.3	0.214	0.1	0.315321
1549	0.874	0	0.125	0	0.001	0.035	0.195	0.581	0.09	0.099	0.451376
1550	0	0.846	0.001	0.152	0.001	0.005	0.792	0.053	0.05	0.1	0.0640903
1551	0.839	0.006	0	0.154	0.001	0.01	0.407	0.014	0.469	0.1	0.473292
1552	0.837	0	0.162	0	0.001	0.018	0.013	0.865	0.006	0.098	0.422864
1553	0.999	0	0	0	0.001	0.859	0.007	0.029	0.005	0.1	0.0490481
1554	0	0	0	0.999	0.001	0.171	0.038	0.234	0.459	0.098	0.236259
1555	0.012	0	0.987	0	0.001	0.027	0.449	0.194	0.219	0.111	0.41449
1556	0	0.999	0	0	0.001	0.003	0.76	0.004	0.121	0.112	0.0888063
1557	0	0.999	0	0	0.001	0.002	0.863	0.003	0.012	0.12	0.0474169
1558	0.111	0.888	0	0	0.001	0.824	0.059	0.008	0.004	0.105	0.409533
1559	0.004	0.007	0	0.988	0.001	0.033	0.697	0.125	0.041	0.104	0.578212
1560	0	0	0.999	0	0.001	0.698	0.001	0.192	0.007	0.102	0.427318
1561	0	0.999	0	0	0.001	0	0.768	0.129	0	0.103	0.0855032
1562	0	0	0	0.999	0.001	0.114	0	0.002	0.781	0.103	0.0801179
1563	0	0	0	0.999	0.001	0	0.015	0.801	0.08	0.104	0.547773
1564	0	0.999	0	0	0.001	0.008	0.889	0.001	0.001	0.101	0.0376093
1565	0	0.999	0	0	0.001	0.006	0.897	0	0	0.097	0.0346262
1566	0.999	0	0	0	0.001	0.676	0	0.224	0.003	0.097	0.125516
1567	0.062	0	0.937	0	0.001	0.842	0.001	0.058	0.002	0.097	0.46681
1568	0	0	0.999	0	0.001	0.006	0	0.897	0	0.097	0.0346262
1569	0.999	0	0	0	0.001	0.902	0.001	0	0	0.097	0.0327588
1570	0.999	0	0	0	0.001	0.902	0	0	0.001	0.097	0.0327588
1571	0.999	0	0	0	0.001	0.903	0	0	0	0.097	0.0323862
1572	0.999	0	0	0	0.001	0.889	0	0.001	0.013	0.097	0.0376295
1573	0	0	0.999	0	0.001	0.05	0.001	0.848	0.004	0.097	0.0533255
1574	0	0.999	0	0	0.001	0.003	0.883	0.013	0.001	0.1	0.0398792
1575	0	0.925	0	0.074	0.001	0.011	0.837	0.041	0.009	0.102	0.0665248
1576	0.01	0	0	0.989	0.001	0.003	0.011	0.011	0.872	0.103	0.0436828
1577	0	0.999	0	0	0.001	0.001	0.894	0	0.002	0.103	0.0357204
1578	0	0	0	0.999	0.001	0.005	0.015	0.093	0.788	0.099	0.0772631
1579	0.999	0	0	0	0.001	0.805	0.079	0.002	0.014	0.1	0.0703491
1580	0.999	0	0	0	0.001	0.32	0.004	0.142	0.05	0.484	0.324148
1581	0	0	0.999	0	0.001	0.029	0.154	0.518	0.123	0.176	0.203102
1582	0	0.999	0	0	0.001	0.029	0.654	0.197	0.003	0.117	0.135512
1583	0.857	0	0	0.142	0.001	0.246	0.031	0.534	0.074	0.115	0.328168
1584	0	0.021	0	0.978	0.001	0.511	0.127	0.137	0.071	0.154	0.530038
1585	0	0.999	0	0	0.001	0.197	0.083	0.254	0.02	0.446	0.54317
1586	0.987	0	0	0	0.013	0.065	0	0.018	0.006	0.911	0.537022
1587	0.012	0	0.987	0	0.001	0.172	0.015	0.611	0.036	0.166	0.136411
1588	0.019	0.001	0.979	0	0.001	0.065	0.2	0.506	0.076	0.153	0.188193
1589	0.003	0	0.001	0.995	0.001	0.151	0.307	0.076	0.299	0.167	0.330282
1590	0.969	0.002	0	0.028	0.001	0.354	0.244	0.122	0.119	0.161	0.264289
1591	0.976	0.001	0.014	0.008	0.001	0.549	0.065	0.174	0.067	0.145	0.15169
1592	0.011	0.97	0.002	0.016	0.001	0.135	0.165	0.356	0.212	0.132	0.400258
1593	0.917	0.065	0	0.017	0.001	0.493	0.033	0.308	0.039	0.127	0.185437
1594	0.097	0.143	0	0.759	0.001	0.039	0.012	0.822	0.007	0.12	0.608474
1595	0.033	0.563	0.2	0.202	0.002	0.004	0.027	0.833	0.013	0.123	0.348506
1596	0.878	0.001	0.118	0.002	0.001	0.138	0.007	0.045	0.69	0.12	0.432043
1597	0.995	0.001	0.003	0	0.001	0.173	0	0.73	0.001	0.096	0.435672
1598	0.999	0	0	0	0.001	0.133	0.757	0.006	0.005	0.099	0.485514
1599	0	0.084	0	0.915	0.001	0	0.896	0	0.002	0.102	0.539876
1600	0	0.999	0	0	0.001	0	0.896	0	0.002	0.102	0.0349756
1601	0	0	0.999	0	0.001	0.001	0	0.897	0.001	0.101	0.0346061
1602	0	0	0	0.999	0.001	0.006	0	0	0.898	0.096	0.0342573
1603	0.999	0	0	0	0.001	0.903	0.001	0	0	0.096	0.0323913
1604	0	1	0	0	0	0.007	0.897	0	0	0.096	0.0370959
1605	0	0.999	0	0.001	0	0.008	0.837	0	0.059	0.096	0.0578733
1606	0	0.99	0.01	0	0	0.008	0.052	0.844	0	0.096	0.562661
1607	0.001	0.998	0	0	0.001	0.01	0.833	0.052	0.009	0.096	0.0578329
1608	0.999	0	0	0.001	0	0.901	0.001	0.002	0	0.096	0.0359216
1609	1	0	0	0	0	0.903	0	0.001	0	0.096	0.0348542
1610	1	0	0	0	0	0.904	0	0	0	0.096	0.0344817
1611	0	1	0	0	0	0.004	0.896	0	0	0.1	0.0374705
1612	0	1	0	0	0	0	0.896	0	0	0.104	0.0374705
1613	0	0	1	0	0	0.006	0	0.896	0	0.098	0.0374705
1614	1	0	0	0	0	0.902	0	0	0	0.098	0.0352271
1615	0	1	0	0	0	0.006	0.896	0	0	0.098	0.0374705
1616	1	0	0	0	0	0.902	0	0	0	0.098	0.0352271
1617	0	1	0	0	0	0.006	0.896	0	0	0.098	0.0374705
1618	0.999	0	0	0.001	0	0.898	0.002	0	0.002	0.098	0.0360873
1619	0	0	1	0	0	0	0	0.896	0	0.104	0.0374705
1620	0	0	1	0	0	0.004	0	0.896	0	0.1	0.0374705
1621	0	0	0	1	0	0.007	0	0	0.895	0.098	0.0378455
1622	0.001	0	0.999	0	0	0.688	0	0.214	0	0.098	0.406797
1623	0	0.001	0.999	0	0	0.006	0.002	0.894	0	0.098	0.0375854
1624	0.001	0	0.008	0.991	0	0.022	0.002	0.876	0.002	0.098	0.661082
1625	0	0.924	0	0.076	0	0.006	0.895	0	0.001	0.098	0.0601768
1626	0.905	0	0.095	0	0	0.046	0	0.839	0.016	0.099	0.447485
1627	0.002	0	0.998	0	0	0.681	0	0.22	0	0.099	0.398661
1628	0	0	1	0	0	0	0	0.896	0	0.104	0.0374705
1629	0.009	0	0	0.991	0	0.011	0.001	0.737	0.147	0.104	0.467307
1630	0.99	0.001	0	0.009	0	0.71	0.006	0.119	0.061	0.104	0.100691
1631	0	0	1	0	0	0.021	0.001	0.875	0.004	0.099	0.0454066
1632	1	0	0	0	0	0.902	0	0	0	0.098	0.0352271
1633	0	0	1	0	0	0.015	0	0.887	0	0.098	0.0408555
1634	0.998	0	0	0.002	0	0.82	0.004	0.039	0.039	0.098	0.0634447
1635	1	0	0	0	0	0.787	0	0.114	0	0.099	0.0801824
1636	0	0	0	1	0	0	0.116	0.006	0.774	0.104	0.0855431
1637	0.991	0	0	0.009	0	0.145	0.739	0.001	0.011	0.104	0.469359
1638	0	1	0	0	0	0	0.896	0	0	0.104	0.0374705
1639	0	0.986	0	0.014	0	0.166	0.059	0	0.676	0.099	0.545494
1640	0.995	0.005	0	0	0	0.6	0.302	0	0	0.098	0.152301
1641	1	0	0	0	0	0.902	0	0	0	0.098	0.0352271
1642	0	0	1	0	0	0.005	0	0.896	0	0.099	0.0374705
1643	0	0	1	0	0	0.284	0	0.613	0	0.103	0.157565
1644	0	1	0	0	0	0	0.885	0	0.011	0.104	0.041611
1645	0	0	1	0	0	0.003	0	0.896	0	0.101	0.0374705
1646	0	1	0	0	0	0.572	0.285	0.037	0.008	0.098	0.353159
1647	0	0	0	1	0	0.039	0	0.78	0.083	0.098	0.546681
1648	0	0.001	0	0.999	0	0.005	0.807	0	0.089	0.099	0.535268
1649	0	0	1	0	0	0.006	0	0.896	0	0.098	0.0374705
1650	1	0	0	0	0	0.249	0	0.653	0	0.098	0.381201
1651	0	0	1	0	0	0.006	0	0.896	0	0.098	0.0374705
1652	1	0	0	0	0	0.845	0	0.011	0.046	0.098	0.0569782
1653	0	0	1	0	0	0.006	0	0.894	0.002	0.098	0.0382207
1654	1	0	0	0	0	0.902	0	0	0	0.098	0.0352271
1655	0.999	0	0	0.001	0	0.868	0.001	0.022	0.011	0.098	0.0466731
1656	0	0.999	0	0.001	0	0.006	0.883	0.013	0	0.098	0.0426843
1657	0	0.001	0	0.999	0	0.006	0.836	0	0.06	0.098	0.574027
1658	0.001	0.999	0	0	0	0.027	0.862	0.013	0	0.098	0.0485403
1659	0.006	0	0.993	0.001	0	0.01	0.025	0.033	0.833	0.099	0.611051
1660	0	0	1	0	0	0.007	0.556	0.092	0.246	0.099	0.535339
1661	0	0	1	0	0	0.012	0.012	0.867	0.009	0.1	0.0484649
1662	0.008	0.001	0	0.991	0	0.009	0.177	0	0.715	0.099	0.104138
1663	0	0	0.999	0.001	0	0.007	0.148	0.045	0.702	0.098	0.596618
1664	1	0	0	0	0	0.902	0	0	0	0.098	0.0352271
1665	1	0	0	0	0	0.9	0	0.002	0	0.098	0.0359738
1666	0	0	1	0	0	0.006	0	0.896	0	0.098	0.0374705
1667	0	0	1	0	0	0.006	0	0.896	0	0.098	0.0374705
1668	1	0	0	0	0	0.902	0	0	0	0.098	0.0352271
1669	1	0	0	0	0	0.902	0	0	0	0.098	0.0352271
1670	0	1	0	0	0	0.006	0.896	0	0	0.098	0.0374705
1671	0	0	0	1	0	0.002	0	0	0.896	0.102	0.0374705
1672	0.992	0.008	0	0	0	0.023	0.849	0	0.026	0.102	0.615549
1673	0	0	1	0	0	0	0	0.776	0.12	0.104	0.0847144
1674	0	0	1	0	0	0	0	0.896	0	0.104	0.0374705
1675	0	1	0	0	0	0	0.896	0	0	0.104	0.0374705
1676	1	0	0	0	0	0.896	0	0	0	0.104	0.0374705
1677	1	0	0	0	0	0.896	0	0	0	0.104	0.0374705
1678	1	0	0	0	0	0.796	0	0.1	0	0.104	0.0765064
1679	0.992	0	0	0.008	0	0.701	0.036	0	0.159	0.104	0.102908
1680	0	0	0	1	0	0.001	0	0	0.895	0.104	0.0378455
1681	0.001	0	0.999	0	0	0.073	0	0.824	0	0.103	0.0629012
1682	0.007	0	0.993	0	0	0.693	0.013	0.19	0	0.104	0.412886
1683	0.001	0.079	0	0.92	0	0.006	0.87	0	0.02	0.104	0.507314
1684	0.102	0.001	0.897	0	0	0.068	0.813	0.001	0.014	0.104	0.628191
1685	0	1	0	0	0	0	0.89	0.006	0	0.104	0.0397245
1686	0	0.999	0	0.001	0	0	0.896	0	0	0.104	0.0377905
1687	0	0	1	0	0	0	0	0.896	0	0.104	0.0374705
1688	0	0	0	1	0	0	0	0	0.896	0.104	0.0374705
1689	1	0	0	0	0	0.896	0	0	0	0.104	0.0374705
1690	1	0	0	0	0	0.896	0	0	0	0.104	0.0374705
1691	0	1	0	0	0	0	0.895	0.001	0	0.104	0.0378455
1692	0	0	0	1	0	0	0	0	0.896	0.104	0.0374705
1693	0	0	0	1	0	0	0	0	0.896	0.104	0.0374705
1694	0	1	0	0	0	0	0.895	0	0.001	0.104	0.0378455
1695	0	0	1	0	0	0	0	0.896	0	0.104	0.0374705
1696	0	0	1	0	0	0	0.001	0.895	0	0.104	0.0378455
1697	0	0	1	0	0	0	0	0.896	0	0.104	0.0374705
1698	1	0	0	0	0	0.896	0	0	0	0.104	0.0374705
1699	0	0	0.999	0.001	0	0	0	0.892	0.004	0.104	0.0380399
1700	1	0	0	0	0	0.896	0	0	0	0.104	0.0374705
1701	1	0	0	0	0	0.896	0	0	0	0.104	0.0374705
1702	0.001	0	0.999	0	0	0	0	0.896	0	0.104	0.0377905
1703	0	0	1	0	0	0	0.006	0.889	0	0.105	0.0401012
1704	0	0.897	0.001	0.102	0	0.014	0.001	0.812	0.068	0.105	0.628191
1705	0.92	0	0.079	0.001	0	0.019	0	0.87	0.006	0.105	0.509251
1706	0	0.993	0	0.007	0	0	0.023	0.013	0.859	0.105	0.617866
1707	0	0	1	0	0	0.007	0.001	0.887	0	0.105	0.0408555
1708	0	1	0	0	0	0	0.894	0	0	0.106	0.0382207
1709	0	0.087	0	0.913	0	0	0.697	0	0.196	0.107	0.297898
1710	0	0.025	0.975	0	0	0.005	0.614	0.013	0.257	0.111	0.605775
1711	0.823	0.005	0.151	0.021	0	0.165	0.563	0.044	0.11	0.118	0.375089
1712	0.001	0.065	0.003	0.931	0	0.176	0.21	0.306	0.187	0.121	0.354024
1713	0.771	0	0.143	0.001	0.085	0.071	0.002	0.267	0.023	0.637	0.305926
1714	0.016	0.061	0.012	0.826	0.085	0.02	0.001	0.163	0.115	0.701	0.347007
1715	0.004	0.014	0.817	0.013	0.152	0.128	0	0.026	0.135	0.711	0.403295
1716	0.012	0	0.005	0.817	0.166	0.118	0	0.118	0.008	0.756	0.422815
1717	0	0	0.808	0.024	0.168	0.021	0.009	0.16	0.018	0.792	0.239222
1718	0.001	0.459	0.039	0.349	0.152	0.04	0.078	0.124	0.028	0.73	0.282153
1719	0.003	0.648	0.262	0.002	0.085	0.034	0.115	0.116	0.029	0.706	0.271027
1720	0.184	0.647	0.002	0.082	0.085	0.036	0.125	0.078	0.062	0.699	0.284772
1721	0.069	0.807	0.015	0.024	0.085	0.039	0.061	0.328	0.122	0.45	0.366898
1722	0.067	0.002	0.728	0.187	0.016	0.044	0.024	0.612	0.031	0.289	0.114514
1723	0.286	0.172	0.427	0.082	0.033	0.032	0.171	0.076	0.458	0.263	0.248841
1724	0.009	0.002	0.163	0.645	0.181	0.038	0.104	0.587	0.08	0.191	0.225661
1725	0.094	0.002	0.646	0.087	0.171	0.529	0.059	0.14	0.071	0.201	0.189793
1726	0.003	0.001	0.713	0	0.283	0.389	0.014	0.227	0.114	0.256	0.236231
1727	0.709	0.002	0.02	0	0.269	0.314	0.028	0.257	0.124	0.277	0.148954
1728	0	0	0.758	0.069	0.173	0.066	0.054	0.588	0.025	0.267	0.057386
1729	0.019	0.738	0.002	0.067	0.174	0.024	0.589	0.065	0.038	0.284	0.0317595
1730	0.001	0.012	0.02	0.354	0.613	0.03	0.594	0.02	0.064	0.292	0.273582
1731	0.083	0.096	0.207	0.001	0.613	0.014	0.49	0.092	0.099	0.305	0.155574
1732	0.283	0.067	0.003	0.025	0.622	0.061	0.158	0.285	0.18	0.316	0.198248
1733	0.207	0.003	0.001	0.158	0.631	0.261	0.052	0.288	0.082	0.317	0.144249
1734	0.146	0.093	0.013	0.448	0.3	0.043	0.077	0.093	0.017	0.77	0.21032
1735	0.07	0.026	0.455	0.14	0.309	0.049	0.042	0.103	0.013	0.793	0.147613
1736	0.003	0.019	0.15	0.069	0.759	0.022	0.073	0.074	0.018	0.813	0.0275491
1737	0.002	0	0.232	0.001	0.765	0.013	0.082	0.045	0.008	0.852	0.0679387
1738	0.147	0	0.087	0.001	0.765	0.006	0.03	0.041	0.009	0.914	0.0601436
1739	0.085	0	0.002	0	0.913	0.01	0.017	0.038	0.009	0.926	0.0358675
1740	0	0	0.234	0	0.766	0.001	0.002	0.076	0	0.921	0.0257146
1741	0	0.234	0.001	0	0.765	0	0.106	0.003	0.001	0.89	0.0153198
1742	0.001	0.001	0.002	0.236	0.76	0.001	0.155	0.002	0.017	0.825	0.108233
1743	0	0.003	0.238	0.002	0.757	0.003	0.141	0.024	0.025	0.807	0.100534
1744	0.695	0	0.004	0.001	0.3	0.037	0.005	0.167	0.012	0.779	0.289761
1745	0.698	0	0	0.002	0.3	0.197	0.006	0.028	0.009	0.76	0.13892
1746	0.793	0.001	0.205	0.001	0	0.143	0.012	0.666	0.058	0.121	0.25114
1747	0.016	0.156	0.01	0.818	0	0.072	0.024	0.653	0.13	0.121	0.421544
1748	0.002	0.975	0.023	0	0	0.193	0.011	0.667	0.018	0.111	0.606957
1749	0.913	0	0.087	0	0	0.166	0.001	0.727	0	0.106	0.323171
1750	0	0	1	0	0	0.005	0	0.889	0	0.106	0.0401012
1751	0	0.002	0	0.998	0	0.002	0.589	0.003	0.301	0.105	0.334858
1752	0	0.993	0	0.007	0	0.003	0.777	0.01	0.103	0.107	0.073291
1753	0	0	1	0	0	0.002	0	0.89	0.001	0.107	0.0397245
1754	0.974	0.026	0	0	0	0.008	0.881	0	0.001	0.11	0.610934
1755	1	0	0	0	0	0.89	0	0.001	0	0.109	0.0397245
1756	0.006	0	0.994	0	0	0.007	0.006	0.88	0	0.107	0.0409169
1757	0.997	0	0	0.003	0	0.541	0.009	0.045	0.3	0.105	0.186015
1758	0.006	0	0.003	0.991	0	0.01	0.002	0.88	0.003	0.105	0.667628
1759	1	0	0	0	0	0.878	0.001	0.016	0	0.105	0.0442647
1760	0.009	0.991	0	0	0	0.863	0.032	0	0	0.105	0.596906
1761	0.001	0.992	0.001	0.006	0	0.127	0.148	0.152	0.468	0.105	0.45107
1762	0.992	0.006	0	0.002	0	0.781	0.05	0.026	0.038	0.105	0.0714604
1763	0	0	1	0	0	0.006	0	0.888	0	0.106	0.0404782
1764	0	0.896	0.104	0	0	0.005	0.001	0.888	0	0.106	0.522797
1765	0	0.079	0	0.921	0	0.005	0.834	0.012	0.044	0.105	0.469314
1766	0	0.079	0.92	0.001	0	0.005	0.609	0.141	0.14	0.105	0.359666
1767	0	0.001	0.999	0	0	0.005	0.747	0.142	0.001	0.105	0.475
1768	0.001	0.999	0	0	0	0.635	0.033	0.004	0.223	0.105	0.616381
1769	0	0	0.001	0.999	0	0.583	0.002	0.279	0.031	0.105	0.620265
1770	0	0	1	0	0	0.005	0.003	0.887	0	0.105	0.0408555
1771	0	1	0	0	0	0.006	0.889	0	0	0.105	0.0401012
1772	0.913	0	0.087	0	0	0.019	0	0.875	0	0.106	0.500756
1773	1	0	0	0	0	0.894	0	0	0	0.106	0.0382207
1774	0	1	0	0	0	0.005	0.888	0.001	0	0.106	0.0404782
1775	0	0	0	1	0	0	0	0	0.888	0.112	0.0404782
1776	0	0	1	0	0	0	0	0.888	0	0.112	0.0404782
1777	0	0	0	1	0	0	0	0	0.888	0.112	0.0404782
1778	0	0	0	1	0	0	0	0	0.888	0.112	0.0404782
1779	0	0	0	1	0	0	0	0	0.888	0.112	0.0404782
1780	1	0	0	0	0	0.891	0	0	0	0.109	0.0393481
1781	0.002	0	0	0.998	0	0.005	0.483	0.135	0.268	0.109	0.364306
1782	0	0.001	0	0.999	0	0.003	0.829	0	0.059	0.109	0.57547
1783	1	0	0	0	0	0.891	0	0	0	0.109	0.0393481
1784	1	0	0	0	0	0.891	0	0	0	0.109	0.0393481
1785	1	0	0	0	0	0.891	0	0	0	0.109	0.0393481
1786	1	0	0	0	0	0.89	0	0	0	0.11	0.0397245
1787	1	0	0	0	0	0.888	0	0	0	0.112	0.0404782
1788	0	1	0	0	0	0	0.888	0	0	0.112	0.0404782
1789	1	0	0	0	0	0.888	0	0	0	0.112	0.0404782
1790	0	1	0	0	0	0	0.885	0	0.003	0.112	0.041611
1791	1	0	0	0	0	0.888	0	0	0	0.112	0.0404782
1792	0	0	1	0	0	0	0	0.888	0	0.112	0.0404782
1793	0	0.999	0.001	0	0	0	0.127	0.761	0	0.112	0.490981
1794	0.999	0	0.001	0	0	0.073	0	0.01	0.805	0.112	0.558175
1795	0	1	0	0	0	0.003	0.883	0	0.002	0.112	0.0423677
1796	0	0	0	1	0	0	0.009	0	0.879	0.112	0.0438847
1797	0	0.089	0.911	0	0	0.001	0.871	0.016	0	0.112	0.504537
1798	0	0	0	1	0	0.002	0.034	0	0.852	0.112	0.0542528
1799	0	0	1	0	0	0	0	0.888	0	0.112	0.0404782
1800	0	1	0	0	0	0	0.888	0	0	0.112	0.0404782
1801	1	0	0	0	0	0.058	0.005	0.398	0.427	0.112	0.58075
1802	1	0	0	0	0	0.888	0	0	0	0.112	0.0404782
1803	1	0	0	0	0	0.886	0	0.002	0	0.112	0.0412331
1804	0.017	0.981	0.002	0	0	0.033	0.202	0.653	0	0.112	0.39997
1805	0.983	0	0	0.017	0	0.012	0.38	0.057	0.439	0.112	0.624378
1806	0	1	0	0	0	0.005	0.875	0.008	0	0.112	0.0454066
1807	0	0	1	0	0	0	0	0.888	0	0.112	0.0404782
1808	0.983	0	0	0.017	0	0.563	0.012	0.011	0.302	0.112	0.15304
1809	1	0	0	0	0	0.887	0	0.001	0	0.112	0.0408555
1810	1	0	0	0	0	0.888	0	0	0	0.112	0.0404782
1811	0	0	1	0	0	0	0.008	0.873	0.007	0.112	0.0461693
1812	0.017	0	0	0.983	0	0.439	0.057	0.38	0.012	0.112	0.624378
1813	0	0.002	0.981	0.017	0	0	0.653	0.202	0.031	0.114	0.400396
1814	0	0	1	0	0	0	0	0.886	0.002	0.112	0.0412331
1815	1	0	0	0	0	0.886	0	0	0.002	0.112	0.0412331
1816	0.001	0.999	0	0	0	0.541	0.165	0.165	0.017	0.112	0.451967
1817	0	0	1	0	0	0	0	0.888	0	0.112	0.0404782
1818	0	0	0	1	0	0	0	0	0.888	0.112	0.0404782
1819	1	0	0	0	0	0.888	0	0	0	0.112	0.0404782
1820	0	0	0	1	0	0	0.002	0	0.886	0.112	0.0412331
1821	1	0	0	0	0	0.853	0	0.033	0.002	0.112	0.0538648
1822	0	0.911	0.089	0	0	0	0.016	0.871	0.001	0.112	0.504537
1823	0	0	1	0	0	0	0	0.888	0	0.112	0.0404782
1824	0	0	1	0	0	0.002	0	0.883	0.003	0.112	0.0423677
1825	0	0.001	0	0.999	0	0.13	0.005	0.675	0.078	0.112	0.551859
1826	0	0.001	0.999	0	0	0	0.761	0.127	0	0.112	0.490981
1827	0	0	0	1	0	0	0.097	0	0.791	0.112	0.0785451
1828	0	0	1	0	0	0	0	0.888	0.001	0.111	0.0404782
1829	1	0	0	0	0	0.881	0.007	0	0	0.112	0.0431256
1830	0	0.998	0	0.002	0	0.008	0.881	0	0	0.111	0.0437579
1831	0.001	0	0.999	0	0	0.013	0	0.876	0	0.111	0.0435391
1832	0	1	0	0	0	0	0.889	0	0	0.111	0.0401012
1833	0	1	0	0	0	0	0.794	0	0.095	0.111	0.0773208
1834	0	0	0	1	0	0.001	0	0	0.888	0.111	0.0404782
1835	0	0	1	0	0	0	0	0.888	0	0.112	0.0404782
1836	0	1	0	0	0	0	0.888	0	0	0.112	0.0404782
1837	0	1	0	0	0	0	0.889	0	0	0.111	0.0401012
1838	0	1	0	0	0	0	0.889	0	0	0.111	0.0401012
1839	0	0	1	0	0	0.035	0	0.854	0	0.111	0.053477
1840	0	0	1	0	0	0	0	0.889	0	0.111	0.0401012
1841	0	0	0	1	0	0	0	0.001	0.889	0.11	0.0401012
1842	0	0	1	0	0	0	0	0.889	0	0.111	0.0401012
1843	0	1	0	0	0	0.001	0.888	0	0	0.111	0.0404782
1844	0	0.989	0	0.011	0	0	0.218	0.001	0.67	0.111	0.379954
1845	0	0	1	0	0	0	0	0.889	0	0.111	0.0401012
1846	0	0	1	0	0	0	0	0.889	0	0.111	0.0401012
1847	1	0	0	0	0	0.887	0	0	0.002	0.111	0.0408555
1848	1	0	0	0	0	0.889	0	0	0	0.111	0.0401012
1849	0	0	1	0	0	0	0.001	0.886	0.002	0.111	0.0412331
1850	0.007	0	0.993	0	0	0	0.001	0.888	0	0.111	0.0427083
1851	0	0	0	1	0	0	0	0.001	0.888	0.111	0.0404782
1852	0	0	0	1	0	0.001	0.096	0.004	0.788	0.111	0.0797725
1853	1	0	0	0	0	0.889	0	0	0	0.111	0.0401012
1854	1	0	0	0	0	0.889	0	0	0	0.111	0.0401012
1855	0.007	0	0.002	0.991	0	0	0	0.883	0.006	0.111	0.667726
1856	0.001	0	0	0.999	0	0.011	0.003	0.848	0.027	0.111	0.628998
1857	0	0	1	0	0	0	0.002	0.887	0	0.111	0.0408555
1858	0.999	0	0.001	0	0	0.027	0.002	0.859	0	0.112	0.626841
1859	0.001	0	0	0.999	0	0.868	0	0.002	0.018	0.112	0.644036
1860	0	0	1	0	0	0.301	0.003	0.583	0.001	0.112	0.17231
1861	0.001	0	0.999	0	0	0.001	0.004	0.877	0.005	0.113	0.0442669
1862	0	0	0.998	0.002	0	0.001	0	0.678	0.207	0.114	0.122014
1863	0	0	1	0	0	0	0	0.886	0	0.114	0.0412331
1864	0	0	0	1	0	0	0	0	0.886	0.114	0.0412331
1865	0.001	0.002	0	0.989	0.008	0.002	0	0	0.681	0.317	0.108929
1866	0.992	0	0	0	0.008	0.683	0	0	0	0.317	0.108201
1867	0	0	0.975	0.017	0.008	0.002	0	0.681	0.001	0.316	0.111653
1868	0.016	0.976	0	0	0.008	0.001	0.657	0.025	0.001	0.316	0.122215
1869	0	0	0.873	0.127	0	0.022	0.011	0.761	0.057	0.149	0.0718254
1870	0.111	0.822	0	0.067	0	0.275	0.528	0.011	0.073	0.113	0.0771608
1871	0.98	0.003	0.016	0.001	0	0.732	0.018	0.128	0.018	0.104	0.0774452
1872	0.872	0.108	0.019	0.001	0	0.814	0.006	0.062	0.004	0.114	0.0742572
1873	0	0	0.976	0.016	0.008	0	0.029	0.651	0.001	0.319	0.124917
1874	0.017	0.975	0	0	0.008	0.001	0.679	0	0.001	0.319	0.112505
1875	0	0	0.992	0	0.008	0.001	0.001	0.679	0	0.319	0.109974
1876	0.992	0	0	0	0.008	0.68	0	0.001	0	0.319	0.109524
1877	0.992	0	0	0	0.008	0.681	0	0	0	0.319	0.109074
1878	0	0	1	0	0	0.001	0.001	0.883	0	0.115	0.0423677
1879	0	1	0	0	0	0	0.884	0	0	0.116	0.0419892
1880	0.001	0	0	0.999	0	0.202	0.136	0.001	0.545	0.116	0.188754
1881	0	0.999	0	0.001	0	0.004	0.871	0.006	0.003	0.116	0.046122
1882	0	0.001	0	0.999	0	0.03	0.296	0	0.559	0.115	0.181332
1883	0	0	0.001	0.999	0	0	0.002	0.867	0.017	0.114	0.646067
1884	0.001	0	0.999	0	0	0.862	0	0.024	0	0.114	0.63238
1885	1	0	0	0	0	0.883	0	0.003	0	0.114	0.0423677
1886	0	0	0	1	0	0	0.857	0.003	0.026	0.114	0.632534
1887	0	0.992	0	0.008	0	0	0.704	0	0.182	0.114	0.101059
1888	0	0	1	0	0	0	0	0.714	0.172	0.114	0.111107
1889	1	0	0	0	0	0.886	0	0	0	0.114	0.0412331
1890	1	0	0	0	0	0.886	0	0	0	0.114	0.0412331
1891	0	0	1	0	0	0	0	0.886	0	0.114	0.0412331
1892	0	0.993	0	0.007	0	0	0.885	0.001	0	0.114	0.0438356
1893	0	1	0	0	0	0.002	0.882	0.001	0	0.115	0.0427465
1894	0	1	0	0	0	0	0.886	0	0	0.114	0.0412331
1895	0	1	0	0	0	0	0.886	0	0	0.114	0.0412331
1896	0.011	0	0.989	0	0	0.667	0.001	0.218	0	0.114	0.379979
1897	0	0	1	0	0	0	0	0.885	0	0.115	0.041611
1898	0	0	0	1	0	0	0	0	0.886	0.114	0.0412331
1899	1	0	0	0	0	0.624	0	0.262	0	0.114	0.152274
1900	1	0	0	0	0	0.887	0	0	0	0.113	0.0408555
1901	1	0	0	0	0	0.887	0	0	0	0.113	0.0408555
1902	0	1	0	0	0	0	0.886	0	0.001	0.113	0.0412331
1903	0	0	1	0	0	0	0	0.887	0	0.113	0.0408555
1904	0	0	1	0	0	0	0.001	0.886	0	0.113	0.0412331
1905	0	1	0	0	0	0	0.887	0	0	0.113	0.0408555
1906	0	0	1	0	0	0	0	0.887	0	0.113	0.0408555
1907	0	0	1	0	0	0	0	0.887	0	0.113	0.0408555
1908	0	1	0	0	0	0	0.882	0.002	0.003	0.113	0.0427465
1909	0	1	0	0	0	0	0.881	0.005	0	0.114	0.0431256
1910	0	0	1	0	0	0	0	0.886	0	0.114	0.0412331
1911	0	0	0	1	0	0	0	0	0.887	0.113	0.0408555
1912	1	0	0	0	0	0.887	0	0	0	0.113	0.0408555
1913	1	0	0	0	0	0.887	0	0	0	0.113	0.0408555
1914	0	1	0	0	0	0	0.886	0.001	0	0.113	0.0412331
1915	0	0	0	1	0	0	0	0	0.887	0.113	0.0408555
1916	1	0	0	0	0	0.886	0	0.001	0	0.113	0.0412331
1917	0	0	0	1	0	0	0	0	0.887	0.113	0.0408555
1918	1	0	0	0	0	0.886	0	0	0.001	0.113	0.0412331
1919	1	0	0	0	0	0.887	0	0	0	0.113	0.0408555
1920	0	1	0	0	0	0	0.886	0	0	0.114	0.0412331
1921	0	0	1	0	0	0	0.005	0.881	0	0.114	0.0431256
1922	0	0	1	0	0	0.003	0.003	0.881	0	0.113	0.0431256
1923	0	0	0	1	0	0	0	0	0.887	0.113	0.0408555
1924	0	1	0	0	0	0	0.887	0	0	0.113	0.0408555
1925	0	1	0	0	0	0	0.885	0	0.002	0.113	0.041611
1926	0	0	0	1	0	0.001	0	0	0.886	0.113	0.0412331
1927	1	0	0	0	0	0.887	0	0	0	0.113	0.0408555
1928	1	0	0	0	0	0.887	0	0	0	0.113	0.0408555
1929	0	0	1	0	0	0	0	0.887	0	0.113	0.0408555
1930	0	0	1	0	0	0	0	0.887	0	0.113	0.0408555
1931	0	0	0	1	0	0	0	0	0.886	0.114	0.0412331
1932	1	0	0	0	0	0.886	0	0	0	0.114	0.0412331
1933	0	0	1	0	0	0	0	0.886	0	0.114	0.0412331
1934	0	1	0	0	0	0	0.886	0	0	0.114	0.0412331
1935	0	0	1	0	0	0	0	0.886	0	0.114	0.0412331
1936	1	0	0	0	0	0.886	0	0	0	0.114	0.0412331
1937	1	0	0	0	0	0.886	0	0	0	0.114	0.0412331
1938	1	0	0	0	0	0.886	0	0	0	0.114	0.0412331
1939	0	0	0	1	0	0	0	0	0.886	0.114	0.0412331
1940	0	0	0	1	0	0	0	0	0.886	0.114	0.0412331
1941	0	1	0	0	0	0	0.886	0	0	0.114	0.0412331
1942	0	1	0	0	0	0	0.886	0	0	0.114	0.0412331
1943	0	0	0	1	0	0	0	0	0.886	0.114	0.0412331
1944	0	0	0	1	0	0	0	0	0.886	0.114	0.0412331
1945	0	0	1	0	0	0	0	0.886	0	0.114	0.0412331
1946	0	0	0	1	0	0	0	0	0.886	0.114	0.0412331
1947	0	1	0	0	0	0	0.886	0	0	0.114	0.0412331
1948	0	0	1	0	0	0.007	0.003	0.876	0	0.114	0.0450257
1949	0	0	1	0	0	0	0	0.886	0	0.114	0.0412331
1950	0	0	1	0	0	0	0	0.884	0.002	0.114	0.0419892
1951	0	0	0	1	0	0	0	0	0.886	0.114	0.0412331
1952	1	0	0	0	0	0.886	0	0	0	0.114	0.0412331
1953	1	0	0	0	0	0.886	0	0	0	0.114	0.0412331
1954	0	0	1	0	0	0.004	0	0.882	0	0.114	0.0427465
1955	0	0	0	1	0	0	0	0	0.886	0.114	0.0412331
1956	0	0	0	1	0	0	0	0.002	0.884	0.114	0.0419892
1957	0	1	0	0	0	0	0.886	0	0	0.114	0.0412331
1958	0	1	0	0	0	0	0.879	0	0.007	0.114	0.0438847
1959	0	0	1	0	0	0	0	0.886	0	0.114	0.0412331
1960	1	0	0	0	0	0.886	0	0	0	0.114	0.0412331
1961	0	1	0	0	0	0	0.886	0	0	0.114	0.0412331
1962	0	1	0	0	0	0	0.886	0	0	0.114	0.0412331
1963	0	0	0	1	0	0.001	0.664	0	0.222	0.113	0.403585
1964	0	0	1	0	0	0	0	0.887	0	0.113	0.0408555
1965	0	1	0	0	0	0	0.887	0	0	0.113	0.0408555
1966	1	0	0	0	0	0.887	0	0	0	0.113	0.0408555
1967	0	1	0	0	0	0	0.873	0.001	0.013	0.113	0.0461693
1968	0	0	1	0	0	0	0.001	0.886	0	0.113	0.0412331
1969	1	0	0	0	0	0.886	0.001	0	0	0.113	0.0412331
1970	1	0	0	0	0	0.887	0	0	0	0.113	0.0408555
1971	0	0	0	1	0	0.765	0	0	0.122	0.113	0.500241
1972	0	0	1	0	0	0.105	0.001	0.781	0	0.113	0.082649
1973	0	0	1	0	0	0	0.001	0.886	0	0.113	0.0412331
1974	0	0.999	0	0.001	0	0	0.873	0.001	0.013	0.113	0.044682
1975	0.002	0	0.998	0	0	0	0	0.885	0.001	0.114	0.0422454
1976	0	0	0	1	0	0.001	0	0	0.886	0.113	0.0412331
1977	1	0	0	0	0	0.887	0	0	0	0.113	0.0408555
1978	1	0	0	0	0	0.887	0	0	0	0.113	0.0408555
1979	0	0.088	0	0.912	0	0.001	0.82	0	0.066	0.113	0.427836
1980	0	0	1	0	0	0	0.001	0.886	0	0.113	0.0412331
1981	1	0	0	0	0	0.886	0	0	0	0.114	0.0412331
1982	0	0	0	1	0	0	0.794	0.002	0.09	0.114	0.537823
1983	0	0.001	0.999	0	0	0	0.204	0.014	0.668	0.114	0.653064
1984	0	0	0.999	0.001	0	0	0	0.146	0.74	0.114	0.470862
1985	0	0.999	0.001	0	0	0.001	0.058	0.826	0	0.115	0.57692
1986	0	0.889	0.111	0	0	0.103	0.067	0.716	0	0.114	0.408749
1987	0.89	0	0.11	0	0	0.01	0.043	0.833	0	0.114	0.495844
1988	0	0.184	0.816	0	0	0	0.883	0.002	0.001	0.114	0.440861
1989	0.009	0	0.991	0	0	0.243	0	0.644	0	0.113	0.125638
1990	0	1	0	0	0	0	0.886	0.001	0	0.113	0.0412331
1991	0	0	0	1	0	0	0	0	0.887	0.113	0.0408555
1992	0	0	1	0	0	0	0	0.887	0	0.113	0.0408555
1993	0	0	0	1	0	0	0.001	0	0.886	0.113	0.0412331
1994	0	1	0	0	0	0	0.886	0.001	0	0.113	0.0412331
1995	0	0	0	1	0	0	0.002	0	0.885	0.113	0.041611
1996	0	1	0	0	0	0	0.725	0	0.161	0.114	0.106315
1997	0.001	0.999	0	0	0	0.465	0.019	0.403	0	0.113	0.642344
1998	0.991	0	0.001	0.008	0	0.637	0	0.25	0	0.113	0.145062
[truncated: 906 more rows]

## Sheet: LM_23S_0.4
	LM 23S (T=0.4) pretrain frequency					LM 23S (T=0.4) finetune frequency
E. coli reference position	A	C	G	U	deletion	A	C	G	U	deletion	JSD
1	0	0	0	0	1	0	0	0	0	1	0
2	0	0	1	0	0	0	0	1	0	0	0
3	0	0	0	1	0	0	0	0	1	0	0
4	0	0	0	1	0	0	0	0	1	0	0
5	1	0	0	0	0	1	0	0	0	0	0
6	1	0	0	0	0	1	0	0	0	0	0
7	0	0	1	0	0	0	0	1	0	0	0
8	0	1	0	0	0	0	1	0	0	0	0
9	0	0	1	0	0	0	0	1	0	0	0
10	1	0	0	0	0	1	0	0	0	0	0
11	0	1	0	0	0	0	1	0	0	0	0
12	0	0	0	1	0	0	0	0	1	0	0
13	1	0	0	0	0	1	0	0	0	0	0
14	1	0	0	0	0	1	0	0	0	0	0
15	0	0	1	0	0	0	0	1	0	0	0
16	0	1	0	0	0	0	1	0	0	0	0
17	0	0	1	0	0	0	0	1	0	0	0
18	0	0	0	1	0	0	0	0	1	0	0
19	1	0	0	0	0	1	0	0	0	0	0
20	0	1	0	0	0	0	1	0	0	0	0
21	1	0	0	0	0	1	0	0	0	0	0
22	0	1	0	0	0	0	1	0	0	0	0
23	0	0	1	0	0	0	0	1	0	0	0
24	0	0	1	0	0	0	0	1	0	0	0
25	0	0	0	1	0	0	0	0	1	0	0
26	0	0	1	0	0	0	0	1	0	0	0
27	0	0	1	0	0	0	0	1	0	0	0
28	1	0	0	0	0	1	0	0	0	0	0
29	0	0	0	1	0	0	0	0	1	0	0
30	0	0	1	0	0	0	0	1	0	0	0
31	0	1	0	0	0	0	1	0	0	0	0
32	0	1	0	0	0	0	1	0	0	0	0
33	0	1	0	0	0	0	1	0	0	0	0
34	0	0	0	1	0	0	0	0	1	0	0
35	0	0	1	0	0	0	0	1	0	0	0
36	0	0	1	0	0	0	0	1	0	0	0
37	0	1	0	0	0	0	1	0	0	0	0
38	1	0	0	0	0	1	0	0	0	0	0
39	0	0	1	0	0	0	0	1	0	0	0
40	0	0	0	1	0	0	0	0	1	0	0
41	0	1	0	0	0	0	1	0	0	0	0
42	1	0	0	0	0	1	0	0	0	0	0
43	0	0	1	0	0	0	0	1	0	0	0
44	1	0	0	0	0	1	0	0	0	0	0
45	0	0	1	0	0	0	0	1	0	0	0
46	0	0	1	0	0	0	0	1	0	0	0
47	0	1	0	0	0	0	1	0	0	0	0
48	0	0	1	0	0	0	0	1	0	0	0
49	1	0	0	0	0	1	0	0	0	0	0
50	0	0	0	1	0	0	0	0	1	0	0
51	0	0	1	0	0	0	0	1	0	0	0
52	1	0	0	0	0	1	0	0	0	0	0
53	1	0	0	0	0	1	0	0	0	0	0
54	0	0	1	0	0	0	0	1	0	0	0
55	0	0	1	0	0	0	0	1	0	0	0
56	1	0	0	0	0	1	0	0	0	0	0
57	0	1	0	0	0	0	1	0	0	0	0
58	0	0	1	0	0	0	0	1	0	0	0
59	0	0	0	1	0	0	0	0	1	0	0
60	0	0	1	0	0	0	0	1	0	0	0
61	0	1	0	0	0	0	1	0	0	0	0
62	0	0	0	1	0	0	0	0	1	0	0
63	1	0	0	0	0	1	0	0	0	0	0
64	1	0	0	0	0	1	0	0	0	0	0
65	0	0	0	1	0	0	0	0	1	0	0
66	0	1	0	0	0	0	1	0	0	0	0
67	0	0	0	1	0	0	0	0	1	0	0
68	0	0	1	0	0	0	0	1	0	0	0
69	0	1	0	0	0	0	1	0	0	0	0
70	0	0	1	0	0	0	0	1	0	0	0
71	1	0	0	0	0	1	0	0	0	0	0
72	0	0	0	1	0	0	0	0	1	0	0
73	1	0	0	0	0	1	0	0	0	0	0
74	1	0	0	0	0	1	0	0	0	0	0
75	0	0	1	0	0	0	0	1	0	0	0
76	0	1	0	0	0	0	1	0	0	0	0
77	0	0	1	0	0	0	0	1	0	0	0
78	0	0	0	1	0	0	0	0	1	0	0
79	0	1	0	0	0	0	1	0	0	0	0
80	0	0	1	0	0	0	0	1	0	0	0
81	0	0	1	0	0	0	0	1	0	0	0
82	0	0	0	1	0	0	0	0	1	0	0
83	1	0	0	0	0	1	0	0	0	0	0
84	1	0	0	0	0	1	0	0	0	0	0
85	0	0	1	0	0	0	0	1	0	0	0
86	0	0	1	0	0	0	0	1	0	0	0
87	0	0	0	1	0	0	0	0	1	0	0
88	0	0	1	0	0	0	0	1	0	0	0
89	1	0	0	0	0	1	0	0	0	0	0
90	0	0	0	1	0	0	0	0	1	0	0
91	1	0	0	0	0	1	0	0	0	0	0
92	0	0	0	1	0	0	0	0	1	0	0
93	0	0	1	0	0	0	0	1	0	0	0
94	1	0	0	0	0	1	0	0	0	0	0
95	1	0	0	0	0	1	0	0	0	0	0
96	0	1	0	0	0	0	1	0	0	0	0
97	0	1	0	0	0	0	1	0	0	0	0
98	0	0	1	0	0	0	0	1	0	0	0
99	0	0	0	1	0	0	0	0	1	0	0
100	0	0	0	1	0	0	0	0	1	0	0
101	1	0	0	0	0	1	0	0	0	0	0
102	0	0	0	1	0	0	0	0	1	0	0
103	1	0	0	0	0	1	0	0	0	0	0
104	1	0	0	0	0	1	0	0	0	0	0
105	0	1	0	0	0	0	1	0	0	0	0
106	0	1	0	0	0	0	1	0	0	0	0
107	0	0	1	0	0	0	0	1	0	0	0
108	0	0	1	0	0	0	0	1	0	0	0
109	0	1	0	0	0	0	1	0	0	0	0
110	0	0	1	0	0	0	0	1	0	0	0
111	1	0	0	0	0	1	0	0	0	0	0
112	0	0	0	1	0	0	0	0	1	0	0
113	0	0	0	1	0	0	0	0	1	0	0
114	0	0	0	1	0	0	0	0	1	0	0
115	0	1	0	0	0	0	1	0	0	0	0
116	0	1	0	0	0	0	1	0	0	0	0
117	0	0	1	0	0	0	0	1	0	0	0
118	1	0	0	0	0	1	0	0	0	0	0
119	1	0	0	0	0	1	0	0	0	0	0
120	0	0	0	1	0	0	0	0	1	0	0
121	0	0	1	0	0	0	0	1	0	0	0
122	0	0	1	0	0	0	0	1	0	0	0
123	0	0	1	0	0	0	0	1	0	0	0
124	0	0	1	0	0	0	0	1	0	0	0
125	1	0	0	0	0	1	0	0	0	0	0
126	1	0	0	0	0	1	0	0	0	0	0
127	1	0	0	0	0	1	0	0	0	0	0
128	0	1	0	0	0	0	1	0	0	0	0
129	0	1	0	0	0	0	1	0	0	0	0
130	0	1	0	0	0	0	1	0	0	0	0
131	1	0	0	0	0	1	0	0	0	0	0
132	0	0	1	0	0	0	0	1	0	0	0
133	0	0	0	1	0	0	0	0	1	0	0
134	0	0	1	0	0	0	0	1	0	0	0
135	0	0	0	1	0	0	0	0	1	0	0
136	0	0	1	0	0	0	0	1	0	0	0
137	0	0	0	1	0	0	0	0	1	0	0
138	0	0	0	1	0	0	0	0	1	0	0
139	0	0	0	1	0	0	0	0	1	0	0
140	0	1	0	0	0	0	1	0	0	0	0
141	0	0	1	0	0	0	0	1	0	0	0
142	1	0	0	0	0	1	0	0	0	0	0
143	0	1	0	0	0	0	1	0	0	0	0
144	1	0	0	0	0	1	0	0	0	0	0
145	0	1	0	0	0	0	1	0	0	0	0
146	1	0	0	0	0	1	0	0	0	0	0
147	0	1	0	0	0	0	1	0	0	0	0
148	0	0	0	1	0	0	0	0	1	0	0
149	1	0	0	0	0	1	0	0	0	0	0
150	0	0	0	1	0	0	0	0	1	0	0
151	0	1	0	0	0	0	1	0	0	0	0
152	1	0	0	0	0	1	0	0	0	0	0
153	0	0	0	1	0	0	0	0	1	0	0
154	0	0	0	1	0	0	0	0	1	0	0
155	1	0	0	0	0	1	0	0	0	0	0
156	1	0	0	0	0	1	0	0	0	0	0
157	0	1	0	0	0	0	1	0	0	0	0
158	0	0	0	1	0	0	0	0	1	0	0
159	0	0	1	0	0	0	0	1	0	0	0
160	1	0	0	0	0	1	0	0	0	0	0
161	1	0	0	0	0	1	0	0	0	0	0
162	0	0	0	1	0	0	0	0	1	0	0
163	0	1	0	0	0	0	1	0	0	0	0
164	0	1	0	0	0	0	1	0	0	0	0
165	1	0	0	0	0	1	0	0	0	0	0
166	0	0	0	1	0	0	0	0	1	0	0
167	1	0	0	0	0	1	0	0	0	0	0
168	0	0	1	0	0	0	0	1	0	0	0
169	0	0	1	0	0	0	0	1	0	0	0
170	0	0	0	1	0	0	0	0	1	0	0
171	0	0	0	1	0	0	0	0	1	0	0
172	1	0	0	0	0	1	0	0	0	0	0
173	1	0	0	0	0	1	0	0	0	0	0
174	0	0	0	1	0	0	0	0	1	0	0
175	0	0	1	0	0	0	0	1	0	0	0
176	1	0	0	0	0	1	0	0	0	0	0
177	0	0	1	0	0	0	0	1	0	0	0
178	0	0	1	0	0	0	0	1	0	0	0
179	0	1	0	0	0	0	1	0	0	0	0
180	0	0	1	0	0	0	0	1	0	0	0
181	1	0	0	0	0	1	0	0	0	0	0
182	1	0	0	0	0	1	0	0	0	0	0
183	0	1	0	0	0	0	1	0	0	0	0
184	0	1	0	0	0	0	1	0	0	0	0
185	0	0	1	0	0	0	0	1	0	0	0
186	0	0	1	0	0	0	0	1	0	0	0
187	0	0	1	0	0	0	0	1	0	0	0
188	0	0	1	0	0	0	0	1	0	0	0
189	0	0	1	0	0	0	0	1	0	0	0
190	1	0	0	0	0	1	0	0	0	0	0
191	1	0	0	0	0	1	0	0	0	0	0
192	0	1	0	0	0	0	1	0	0	0	0
193	0	0	0	1	0	0	0	0	1	0	0
194	0	0	1	0	0	0	0	1	0	0	0
195	1	0	0	0	0	1	0	0	0	0	0
196	1	0	0	0	0	1	0	0	0	0	0
197	1	0	0	0	0	1	0	0	0	0	0
198	0	1	0	0	0	0	1	0	0	0	0
199	1	0	0	0	0	1	0	0	0	0	0
200	0	0	0	1	0	0	0	0	1	0	0
201	0	1	0	0	0	0	1	0	0	0	0
202	0	0	0	1	0	0	0	0	1	0	0
203	1	0	0	0	0	1	0	0	0	0	0
204	1	0	0	0	0	1	0	0	0	0	0
205	0	0	1	0	0	0	0	1	0	0	0
206	0	0	0	1	0	0	0	0	1	0	0
207	1	0	0	0	0	1	0	0	0	0	0
208	0	1	0	0	0	0	1	0	0	0	0
209	0	1	0	0	0	0	1	0	0	0	0
210	0	1	0	0	0	0	1	0	0	0	0
211	0	1	0	0	0	0	1	0	0	0	0
212	0	0	1	0	0	0	0	1	0	0	0
213	1	0	0	0	0	1	0	0	0	0	0
214	0	0	1	0	0	0	0	1	0	0	0
215	0	0	1	0	0	0	0	1	0	0	0
216	1	0	0	0	0	1	0	0	0	0	0
217	1	0	0	0	0	1	0	0	0	0	0
218	1	0	0	0	0	1	0	0	0	0	0
219	1	0	0	0	0	1	0	0	0	0	0
220	0	0	1	0	0	0	0	1	0	0	0
221	1	0	0	0	0	1	0	0	0	0	0
222	1	0	0	0	0	1	0	0	0	0	0
223	1	0	0	0	0	1	0	0	0	0	0
224	0	0	0	1	0	0	0	0	1	0	0
225	0	1	0	0	0	0	1	0	0	0	0
226	1	0	0	0	0	1	0	0	0	0	0
227	1	0	0	0	0	1	0	0	0	0	0
228	0	1	0	0	0	0	1	0	0	0	0
229	0	1	0	0	0	0	1	0	0	0	0
230	0	0	1	0	0	0	0	1	0	0	0
231	1	0	0	0	0	1	0	0	0	0	0
232	0	0	1	0	0	0	0	1	0	0	0
233	1	0	0	0	0	1	0	0	0	0	0
234	0	0	0	1	0	0	0	0	1	0	0
235	0	0	0	1	0	0	0	0	1	0	0
236	0	1	0	0	0	0	1	0	0	0	0
237	0	1	0	0	0	0	1	0	0	0	0
238	0	1	0	0	0	0	1	0	0	0	0
239	0	1	0	0	0	0	1	0	0	0	0
240	0	1	0	0	0	0	1	0	0	0	0
241	1	0	0	0	0	1	0	0	0	0	0
242	0	0	1	0	0	0	0	1	0	0	0
243	0	0	0	1	0	0	0	0	1	0	0
244	1	0	0	0	0	1	0	0	0	0	0
245	0	0	1	0	0	0	0	1	0	0	0
246	0	1	0	0	0	0	1	0	0	0	0
247	0	0	1	0	0	0	0	1	0	0	0
248	0	0	1	0	0	0	0	1	0	0	0
249	0	1	0	0	0	0	1	0	0	0	0
250	0	0	1	0	0	0	0	1	0	0	0
251	1	0	0	0	0	1	0	0	0	0	0
252	0	0	1	0	0	0	0	1	0	0	0
253	0	1	0	0	0	0	1	0	0	0	0
254	0	0	1	0	0	0	0	1	0	0	0
255	1	0	0	0	0	1	0	0	0	0	0
256	1	0	0	0	0	1	0	0	0	0	0
257	0	1	0	0	0	0	1	0	0	0	0
258	0	0	1	0	0	0	0	1	0	0	0
259	0	0	1	0	0	0	0	1	0	0	0
260	0	0	1	0	0	0	0	1	0	0	0
261	0	0	1	0	0	0	0	1	0	0	0
262	1	0	0	0	0	1	0	0	0	0	0
263	0	0	1	0	0	0	0	1	0	0	0
264	0	0	1	0	0	0	0	1	0	0	0
265	1	0	0	0	0	1	0	0	0	0	0
266	0	0	1	0	0	0	0	1	0	0	0
267	0	1	0	0	0	0	1	0	0	0	0
268	0	1	0	0	0	0	1	0	0	0	0
269	0	1	0	0	0	0	1	0	0	0	0
270	1	0	0	0	0	1	0	0	0	0	0
271	0	0	1	0	0	0	0	1	0	0	0
272	1	0	0	0	0	1	0	0	0	0	0
273	0	0	1	0	0	0	0	1	0	0	0
274	0	1	0	0	0	0	1	0	0	0	0
275	0	1	0	0	0	0	1	0	0	0	0
276	0	0	0	1	0	0	0	0	1	0	0
277	0	0	1	0	0	0	0	1	0	0	0
278	1	0	0	0	0	1	0	0	0	0	0
279	1	0	0	0	0	1	0	0	0	0	0
280	0	0	0	1	0	0	0	0	1	0	0
281	0	1	0	0	0	0	1	0	0	0	0
282	1	0	0	0	0	1	0	0	0	0	0
283	0	0	1	0	0	0	0	1	0	0	0
284	0	0	0	1	0	0	0	0	1	0	0
285	0	0	1	0	0	0	0	1	0	0	0
286	0	0	0	1	0	0	0	0	1	0	0
287	0	0	1	0	0	0	0	1	0	0	0
288	0	0	0	1	0	0	0	0	1	0	0
289	0	0	1	0	0	0	0	1	0	0	0
290	0	0	0	1	0	0	0	0	1	0	0
291	0	0	1	0	0	0	0	1	0	0	0
292	0	0	0	1	0	0	0	0	1	0	0
293	0	0	0	1	0	0	0	0	1	0	0
294	1	0	0	0	0	1	0	0	0	0	0
295	0	0	1	0	0	0	0	1	0	0	0
296	0	0	0	1	0	0	0	0	1	0	0
297	0	0	1	0	0	0	0	1	0	0	0
298	0	0	1	0	0	0	0	1	0	0	0
299	1	0	0	0	0	1	0	0	0	0	0
300	1	0	0	0	0	1	0	0	0	0	0
301	0	0	1	0	0	0	0	1	0	0	0
302	0	1	0	0	0	0	1	0	0	0	0
303	0	0	1	0	0	0	0	1	0	0	0
304	0	0	0	1	0	0	0	0	1	0	0
305	0	1	0	0	0	0	1	0	0	0	0
306	0	0	0	1	0	0	0	0	1	0	0
307	0	0	1	0	0	0	0	1	0	0	0
308	0	0	1	0	0	0	0	1	0	0	0
309	1	0	0	0	0	1	0	0	0	0	0
310	1	0	0	0	0	1	0	0	0	0	0
311	1	0	0	0	0	1	0	0	0	0	0
312	0	0	1	0	0	0	0	1	0	0	0
313	0	0	1	0	0	0	0	1	0	0	0
314	0	1	0	0	0	0	1	0	0	0	0
315	0	0	1	0	0	0	0	1	0	0	0
316	0	1	0	0	0	0	1	0	0	0	0
317	0	0	1	0	0	0	0	1	0	0	0
318	0	1	0	0	0	0	1	0	0	0	0
319	0	0	1	0	0	0	0	1	0	0	0
320	1	0	0	0	0	1	0	0	0	0	0
321	0	0	0	1	0	0	0	0	1	0	0
322	1	0	0	0	0	1	0	0	0	0	0
323	0	1	0	0	0	0	1	0	0	0	0
324	1	0	0	0	0	1	0	0	0	0	0
325	0	0	1	0	0	0	0	1	0	0	0
326	0	0	1	0	0	0	0	1	0	0	0
327	0	0	1	0	0	0	0	1	0	0	0
328	0	0	0	1	0	0	0	0	1	0	0
329	0	0	1	0	0	0	0	1	0	0	0
330	1	0	0	0	0	1	0	0	0	0	0
331	0	1	0	0	0	0	1	0	0	0	0
332	1	0	0	0	0	1	0	0	0	0	0
333	0	0	1	0	0	0	0	1	0	0	0
334	0	1	0	0	0	0	1	0	0	0	0
335	0	1	0	0	0	0	1	0	0	0	0
336	0	1	0	0	0	0	1	0	0	0	0
337	0	1	0	0	0	0	1	0	0	0	0
338	0	0	1	0	0	0	0	1	0	0	0
339	0	0	0	1	0	0	0	0	1	0	0
340	1	0	0	0	0	1	0	0	0	0	0
341	0	1	0	0	0	0	1	0	0	0	0
342	1	0	0	0	0	1	0	0	0	0	0
343	0	1	0	0	0	0	1	0	0	0	0
344	1	0	0	0	0	1	0	0	0	0	0
345	1	0	0	0	0	1	0	0	0	0	0
346	1	0	0	0	0	1	0	0	0	0	0
347	1	0	0	0	0	1	0	0	0	0	0
348	1	0	0	0	0	1	0	0	0	0	0
349	0	0	0	1	0	0	0	0	1	0	0
350	0	0	1	0	0	0	0	1	0	0	0
351	0	1	0	0	0	0	1	0	0	0	0
352	1	0	0	0	0	1	0	0	0	0	0
353	0	1	0	0	0	0	1	0	0	0	0
354	1	0	0	0	0	1	0	0	0	0	0
355	0	0	0	1	0	0	0	0	1	0	0
356	0	0	1	0	0	0	0	1	0	0	0
357	0	1	0	0	0	0	1	0	0	0	0
358	0	0	0	1	0	0	0	0	1	0	0
359	0	0	1	0	0	0	0	1	0	0	0
360	0	0	0	1	0	0	0	0	1	0	0
361	0	0	1	0	0	0	0	1	0	0	0
362	1	0	0	0	0	1	0	0	0	0	0
363	0	0	1	0	0	0	0	1	0	0	0
364	0	1	0	0	0	0	1	0	0	0	0
365	0	0	0	1	0	0	0	0	1	0	0
366	0	1	0	0	0	0	1	0	0	0	0
367	0	0	1	0	0	0	0	1	0	0	0
368	1	0	0	0	0	1	0	0	0	0	0
369	0	0	0	1	0	0	0	0	1	0	0
370	0	0	1	0	0	0	0	1	0	0	0
371	1	0	0	0	0	1	0	0	0	0	0
372	0	0	1	0	0	0	0	1	0	0	0
373	0	0	0	1	0	0	0	0	1	0	0
374	1	0	0	0	0	1	0	0	0	0	0
375	0	0	1	0	0	0	0	1	0	0	0
376	0	0	1	0	0	0	0	1	0	0	0
377	0	0	1	0	0	0	0	1	0	0	0
378	0	1	0	0	0	0	1	0	0	0	0
379	0	0	1	0	0	0	0	1	0	0	0
380	0	0	1	0	0	0	0	1	0	0	0
381	0	0	1	0	0	0	0	1	0	0	0
382	1	0	0	0	0	1	0	0	0	0	0
383	0	1	0	0	0	0	1	0	0	0	0
384	1	0	0	0	0	1	0	0	0	0	0
385	0	1	0	0	0	0	1	0	0	0	0
386	0	0	1	0	0	0	0	1	0	0	0
387	0	0	0	1	0	0.001	0	0	0.999	0	0.000346699
388	0	0	1	0	0	0	0	1	0	0	0
389	0.022	0	0.975	0.003	0	0	0	0.999	0.001	0	0.00795919
390	0	0.021	0	0.979	0	0	0.001	0	0.999	0	0.00564119
391	1	0	0	0	0	1	0	0	0	0	0
392	0	0	0	1	0	0	0	0	1	0	0
393	0	1	0	0	0	0	1	0	0	0	0
394	0	1	0	0	0	0	1	0	0	0	0
395	0	0	0	1	0	0	0	0	1	0	0
396	0	0	1	0	0	0	0	1	0	0	0
397	0	0	0	1	0	0	0	0	1	0	0
398	0	1	0	0	0	0	1	0	0	0	0
399	0	0	0	1	0	0	0	0	1	0	0
400	0	0	1	0	0	0	0	1	0	0	0
401	1	0	0	0	0	1	0	0	0	0	0
402	1	0	0	0	0	1	0	0	0	0	0
403	0	0	0	1	0	0	0	0.157	0.843	0	0.0577597
404	1	0	0	0	0	1	0	0	0	0	0
405	0	0	0	1	0	0	0	0	1	0	0
406	0	0	1	0	0	0	0	1	0	0	0
407	0	0	1	0	0	0	0	1	0	0	0
408	0	0	1	0	0	0	0	1	0	0	0
409	0	0	1	0	0	0	0	1	0	0	0
410	0	0	1	0	0	0	0	1	0	0	0
411	0	0	1	0	0	0	0	1	0	0	0
412	1	0	0	0	0	1	0	0	0	0	0
413	0	1	0	0	0	0	1	0	0	0	0
414	0	1	0	0	0	0	1	0	0	0	0
415	1	0	0	0	0	1	0	0	0	0	0
416	0	0	0	1	0	0	0.034	0	0.966	0	0.0119305
417	0	1	0	0	0	0	1	0	0	0	0
418	0	1	0	0	0	0	0.998	0	0.002	0	0.000693648
419	0	0	0	1	0	0	0.001	0	0.999	0	0.000346699
420	0	1	0	0	0	0	1	0	0	0	0
421	0	1	0	0	0	0	0.999	0	0.001	0	0.000346699
422	1	0	0	0	0	1	0	0	0	0	0
423	1	0	0	0	0	1	0	0	0	0	0
424	0	0	1	0	0	0	0	1	0	0	0
425	0	0	1	0	0	0	0	1	0	0	0
426	0	1	0	0	0	0	1	0	0	0	0
427	0	0	0	1	0	0	0	0	1	0	0
428	1	0	0	0	0	1	0	0	0	0	0
429	1	0	0	0	0	1	0	0	0	0	0
430	1	0	0	0	0	1	0	0	0	0	0
431	0	0	0	1	0	0	0	0	1	0	0
432	1	0	0	0	0	1	0	0	0	0	0
433	0	1	0	0	0	0	1	0	0	0	0
434	0	0	0	1	0	0	0	0	1	0	0
435	0	1	0	0	0	0	1	0	0	0	0
436	0	1	0	0	0	0	1	0	0	0	0
437	0	0	0	1	0	0	0	0	1	0	0
438	0	0	1	0	0	0	0	1	0	0	0
439	1	0	0	0	0	0.998	0	0.002	0	0	0.000693648
440	0	1	0	0	0	0.001	0.962	0.002	0.035	0	0.0133538
441	0	0	0	1	0	0.002	0	0	0.998	0	0.000693648
442	0	0	1	0	0	0	0	1	0	0	0
443	1	0	0	0	0	1	0	0	0	0	0
444	0	1	0	0	0	0	1	0	0	0	0
445	0	1	0	0	0	0	1	0	0	0	0
446	0	0	1	0	0	0	0	1	0	0	0
447	1	0	0	0	0	1	0	0	0	0	0
448	0	0	0	1	0	0	0	0	1	0	0
449	1	0	0	0	0	1	0	0	0	0	0
450	0	0	1	0	0	0	0	1	0	0	0
451	0	0	0	1	0	0	0	0	1	0	0
452	0	0	1	0	0	0	0	1	0	0	0
453	1	0	0	0	0	1	0	0	0	0	0
454	1	0	0	0	0	1	0	0	0	0	0
455	0	1	0	0	0	0	1	0	0	0	0
456	0	1	0	0	0	0.001	0.987	0	0.012	0	0.00452672
457	1	0	0	0	0	1	0	0	0	0	0
458	0	0	1	0	0	0	0	1	0	0	0
459	0	0	0	1	0	0	0	0	1	0	0
460	1	0	0	0	0	1	0	0	0	0	0
461	0	1	0	0	0	0	1	0	0	0	0
462	0	1	0	0	0	0	1	0	0	0	0
463	0	0	1	0	0	0	0	1	0	0	0
464	0	0	0	1	0	0	0	0	1	0	0
465	0	0	1	0	0	0	0	1	0	0	0
466	1	0	0	0	0	1	0	0	0	0	0
467	0	0	1	0	0	0	0	1	0	0	0
468	0	0	1	0	0	0	0	1	0	0	0
469	0	0	1	0	0	0	0	1	0	0	0
470	1	0	0	0	0	1	0	0	0	0	0
471	1	0	0	0	0	1	0	0	0	0	0
472	1	0	0	0	0	1	0	0	0	0	0
473	0	0	1	0	0	0	0	1	0	0	0
474	0	0	1	0	0	0	0	1	0	0	0
475	0	1	0	0	0	0	0.999	0	0.001	0	0.000346699
476	0	0	1	0	0	0	0	1	0	0	0
477	1	0	0	0	0	1	0	0	0	0	0
478	1	0	0	0	0	1	0	0	0	0	0
479	1	0	0	0	0	1	0	0	0	0	0
480	1	0	0	0	0	1	0	0	0	0	0
481	0	0	1	0	0	0	0	1	0	0	0
482	1	0	0	0	0	1	0	0	0	0	0
483	1	0	0	0	0	1	0	0	0	0	0
484	0	1	0	0	0	0	1	0	0	0	0
485	0	1	0	0	0	0	1	0	0	0	0
486	0	1	0	0	0	0	1	0	0	0	0
487	0	1	0	0	0	0	0.999	0	0.001	0	0.000346699
488	0	0	0.999	0.001	0	0	0	0.083	0.917	0	0.54281
489	0	0	1	0	0	0.001	0	0.999	0	0	0.000346699
490	0	0.999	0	0.001	0	0.001	0.074	0.001	0.907	0.017	0.554605
491	0	0	1	0	0	0.001	0.001	0.997	0.001	0	0.00104085
492	1	0	0	0	0	0.975	0.024	0.001	0	0	0.00874346
493	0	0	1	0	0	0.001	0	0.999	0	0	0.000346699
494	0	0	1	0	0	0	0	1	0	0	0
495	0	0	1	0	0	0	0	1	0	0	0
496	0	0	1	0	0	0	0	1	0	0	0
497	1	0	0	0	0	1	0	0	0	0	0
498	0	0	1	0	0	0	0	1	0	0	0
499	0	0	0	1	0	0	0	0	1	0	0
500	0	0	1	0	0	0	0	1	0	0	0
501	1	0	0	0	0	1	0	0	0	0	0
502	1	0	0	0	0	1	0	0	0	0	0
503	1	0	0	0	0	1	0	0	0	0	0
504	0.966	0.015	0.002	0.017	0	0.013	0.003	0	0.983	0.001	0.611484
505	1	0	0	0	0	1	0	0	0	0	0
506	0	0	1	0	0	0	0	1	0	0	0
507	1	0	0	0	0	1	0	0	0	0	0
508	0.999	0	0	0.001	0	0.998	0.001	0.001	0	0	0.00103985
509	0	1	0	0	0	0	1	0	0	0	0
510	0	1	0	0	0	0	1	0	0	0	0
511	0	0	0	1	0	0	0	0	1	0	0
512	0	0	1	0	0	0	0	1	0	0	0
513	1	0	0	0	0	1	0	0	0	0	0
514	1	0	0	0	0	1	0	0	0	0	0
515	1	0	0	0	0	1	0	0	0	0	0
516	0	1	0	0	0	0	1	0	0	0	0
517	0	1	0	0	0	0	1	0	0	0	0
518	0	0	1	0	0	0.001	0	0.999	0	0	0.000346699
519	0	0	0	1	0	0	0.004	0	0.996	0	0.0013883
520	0.002	0	0.998	0	0	0.299	0.002	0.699	0	0	0.112241
521	0	0	0	1	0	0	0.001	0	0.999	0	0.000346699
522	1	0	0	0	0	0.784	0	0.216	0	0	0.0814141
523	0	1	0	0	0	0	1	0	0	0	0
524	0	0	1	0	0	0.031	0.005	0.963	0.001	0	0.0129976
525	0	0	0	1	0	0	0.007	0	0.993	0	0.00243216
526	1	0	0	0	0	1	0	0	0	0	0
527	0	1	0	0	0	0	1	0	0	0	0
528	1	0	0	0	0	1	0	0	0	0	0
529	1	0	0	0	0	1	0	0	0	0	0
530	0	0	1	0	0	0	0	1	0	0	0
531	0	1	0	0	0	0	1	0	0	0	0
532	1	0	0	0	0	0.999	0	0.001	0	0	0.000346699
533	0	0	0.999	0	0.001	0	0	0.996	0	0.004	0.00048299
534	0	0	0	0.999	0.001	0	0	0	0.995	0.005	0.000729764
535	0	0	0.999	0	0.001	0.498	0.022	0.475	0	0.005	0.22855
536	0	0	0.999	0	0.001	0	0	0.995	0	0.005	0.000729764
537	0	0	0.999	0	0.001	0	0	0.995	0.001	0.004	0.000830442
538	0.999	0	0	0	0.001	0.996	0	0	0	0.004	0.00048299
539	0	0	0.999	0	0.001	0	0	0.996	0	0.004	0.00048299
540	0	0.999	0	0	0.001	0	0.983	0.012	0	0.005	0.00491893
541	0.052	0.945	0.001	0.001	0.001	0.05	0.907	0.034	0.004	0.005	0.011274
542	0	0.063	0.001	0.935	0.001	0.006	0.344	0.052	0.593	0.005	0.0913561
543	0.117	0.823	0	0.059	0.001	0.143	0.229	0.172	0.451	0.005	0.235385
544	0.005	0.106	0.002	0.207	0.68	0.042	0.063	0.032	0.18	0.683	0.0195439
545	0.004	0.04	0.005	0.927	0.024	0.063	0.076	0.027	0.365	0.469	0.208734
546	0.01	0.001	0.011	0.962	0.016	0.104	0.008	0.057	0.461	0.37	0.178172
547	0.046	0.054	0.001	0.88	0.019	0.248	0.034	0.014	0.399	0.305	0.165122
548	0.767	0.001	0.186	0.042	0.004	0.374	0.035	0.178	0.36	0.053	0.129318
549	0.013	0.024	0.027	0.932	0.004	0.299	0.204	0.19	0.278	0.029	0.254834
550	0.027	0.002	0.85	0.12	0.001	0.23	0.07	0.528	0.156	0.016	0.0904229
551	0.084	0.001	0.913	0.001	0.001	0.191	0.042	0.733	0.019	0.015	0.0367681
552	0	0.001	0.946	0.052	0.001	0.007	0.032	0.877	0.051	0.033	0.0218056
553	0	0	0.999	0	0.001	0.001	0.014	0.951	0.001	0.033	0.0153683
554	0	0	0	0.999	0.001	0	0.002	0	0.965	0.033	0.0103681
555	0	0	0.999	0	0.001	0	0.002	0.961	0.002	0.035	0.0117624
556	0.998	0	0.001	0	0.001	0.964	0.001	0.001	0	0.034	0.0103535
557	0	0.999	0	0	0.001	0.001	0.963	0	0.002	0.034	0.0110645
558	0	0.001	0	0.998	0.001	0.001	0.008	0.023	0.934	0.034	0.0202569
559	0.001	0	0.998	0	0.001	0	0.001	0.964	0.001	0.034	0.0110466
560	0	0.999	0	0	0.001	0.001	0.966	0	0	0.033	0.0100129
561	0	0	0.998	0	0.002	0.001	0.001	0.964	0.001	0.033	0.00948403
562	0	0	0	0.998	0.002	0	0	0.001	0.965	0.034	0.00909986
563	0.998	0	0	0	0.002	0.956	0.001	0.007	0	0.036	0.0122504
564	0	0.998	0	0	0.002	0	0.964	0	0	0.036	0.00939945
565	0	0.998	0	0	0.002	0	0.953	0.001	0.01	0.036	0.013324
566	0	0	0	0.998	0.002	0	0	0	0.964	0.036	0.00939945
567	0	0	0	0.998	0.002	0.002	0.001	0	0.962	0.035	0.010138
568	0	0	0	0.998	0.002	0	0	0	0.965	0.035	0.00907168
569	0	0	0	0.998	0.002	0.001	0	0	0.964	0.035	0.00942686
570	0	0	0.998	0	0.002	0.001	0	0.964	0	0.035	0.00942686
571	0	0	0	0.998	0.002	0.003	0.029	0.001	0.932	0.035	0.0209343
572	0.998	0	0	0	0.002	0.965	0	0	0	0.035	0.00907168
573	0.001	0	0	0.998	0.001	0.002	0	0.01	0.953	0.035	0.0140021
574	0.999	0	0	0	0.001	0.963	0.002	0	0	0.035	0.0110502
575	0.998	0	0	0	0.002	0.964	0	0	0	0.036	0.00939945
576	0	0	0	0.998	0.002	0	0.008	0	0.956	0.036	0.0122504
577	0	0	0.998	0	0.002	0	0	0.964	0	0.036	0.00939945
578	0	0	0.998	0	0.002	0.007	0	0.957	0	0.036	0.0118931
579	0	0.001	0.998	0	0.001	0.001	0	0.964	0.001	0.034	0.0110466
580	0	0	0	0.999	0.001	0	0.019	0.002	0.945	0.034	0.0175127
581	0	0.999	0	0	0.001	0	0.965	0.001	0	0.034	0.0103533
582	0.999	0	0	0	0.001	0.957	0.001	0.005	0.003	0.034	0.0132043
583	0	0	0.999	0	0.001	0.002	0	0.964	0	0.034	0.0107088
584	0	0.999	0	0	0.001	0.001	0.952	0.012	0.001	0.034	0.0149947
585	0	0	0.998	0	0.002	0.001	0	0.964	0.001	0.034	0.00945504
586	0.998	0	0	0	0.002	0.965	0.001	0	0	0.034	0.00909986
587	0	0.998	0	0	0.002	0	0.847	0.119	0	0.034	0.0529499
588	0	0	0	0.998	0.002	0	0.001	0.001	0.964	0.034	0.00945504
589	0	0	0	0.999	0.001	0	0.001	0	0.965	0.034	0.0103533
590	0.998	0	0	0	0.002	0.96	0.003	0.003	0	0.034	0.0108784
591	0	0.002	0	0.996	0.002	0.003	0.556	0.001	0.406	0.034	0.260807
592	0.998	0	0	0	0.002	0.432	0.003	0.011	0.52	0.034	0.251254
593	0	0	0	0.998	0.002	0.002	0.025	0.3	0.639	0.034	0.141788
594	0	0	0	0.998	0.002	0.001	0	0.004	0.961	0.034	0.0105222
595	0	0.866	0	0.132	0.002	0.086	0.612	0.002	0.265	0.035	0.061756
596	0.021	0	0	0.977	0.002	0.296	0.025	0.003	0.641	0.035	0.107427
597	0	0	0.998	0	0.002	0.001	0.009	0.953	0.001	0.036	0.013324
598	0	0	0	0.998	0.002	0	0.056	0.004	0.904	0.036	0.0312084
599	0.977	0	0.021	0	0.002	0.497	0	0.464	0.004	0.035	0.174971
600	0	0	0.998	0	0.002	0.001	0	0.964	0	0.035	0.00942686
601	0	0.998	0	0	0.002	0	0.964	0.001	0	0.035	0.00942686
602	0.966	0	0.032	0	0.002	0.477	0	0.488	0	0.035	0.171304
603	0.998	0	0	0	0.002	0.965	0	0	0	0.035	0.00907168
604	0	0	0.998	0	0.002	0	0	0.965	0	0.035	0.00907168
605	0	0.018	0.98	0	0.002	0	0.249	0.716	0	0.035	0.0788221
606	0	0	0	0.998	0.002	0.001	0.028	0	0.936	0.035	0.0194806
607	0	0	0	0.998	0.002	0	0	0.001	0.964	0.035	0.00942686
608	0.998	0	0	0	0.002	0.964	0	0.001	0	0.035	0.00942686
609	0.998	0	0	0	0.002	0.965	0	0	0	0.035	0.00907168
610	0	0.998	0	0	0.002	0	0.721	0.244	0	0.035	0.104705
611	0	0.998	0	0	0.002	0	0.956	0.007	0.002	0.035	0.0122779
612	0	0	0.998	0	0.002	0.004	0	0.785	0.01	0.201	0.0759679
613	0.09	0.007	0	0.901	0.002	0.301	0.002	0.167	0.495	0.035	0.127536
614	0.998	0	0	0	0.002	0.672	0.006	0.007	0.28	0.035	0.126491
615	0	0	0	0.998	0.002	0.014	0.001	0.024	0.926	0.035	0.0231231
616	0.998	0	0	0	0.002	0.956	0	0.009	0	0.035	0.0122779
617	0	0	0.998	0	0.002	0.002	0.007	0.956	0	0.035	0.0122779
618	0	0	0.998	0	0.002	0.001	0.064	0.722	0.168	0.045	0.104025
619	0	0	0.998	0	0.002	0	0	0.965	0	0.035	0.00907168
620	0	0	0.998	0	0.002	0.004	0.001	0.892	0.068	0.035	0.0357199
621	0.998	0	0	0	0.002	0.964	0	0.001	0	0.035	0.00942686
622	0	0	0.998	0	0.002	0.001	0	0.964	0	0.035	0.00942686
623	0	0.98	0.018	0	0.002	0	0.71	0.255	0	0.035	0.0812095
624	0	0.998	0	0	0.002	0	0.965	0	0	0.035	0.00907168
625	0	0	0.998	0	0.002	0	0	0.965	0	0.035	0.00907168
626	0.034	0.687	0	0.277	0.002	0.124	0	0.001	0.84	0.035	0.335295
627	0.998	0	0	0	0.002	0.965	0	0	0	0.035	0.00907168
628	0	0	0.998	0	0.002	0	0	0.965	0	0.035	0.00907168
629	0.001	0.019	0.978	0	0.002	0.025	0.014	0.926	0	0.035	0.0163698
630	0	0	0.998	0	0.002	0	0	0.965	0	0.035	0.00907168
631	0.998	0	0	0	0.002	0.964	0	0.001	0	0.035	0.00942686
632	0.998	0	0	0	0.002	0.964	0	0.001	0	0.035	0.00942686
633	0.998	0	0	0	0.002	0.963	0	0.001	0	0.036	0.0097549
634	0	0.978	0.019	0.001	0.002	0	0.928	0.014	0.023	0.035	0.0156904
635	0	0.998	0	0	0.002	0	0.963	0.001	0.001	0.035	0.00978231
636	0	0	0.998	0	0.002	0	0	0.965	0	0.035	0.00907168
637	0.998	0	0	0	0.002	0.963	0	0.002	0	0.035	0.00978231
638	0	0	0.998	0	0.002	0	0	0.965	0	0.035	0.00907168
639	0	0	0	0.998	0.002	0	0	0.001	0.964	0.035	0.00942686
640	0	0.998	0	0	0.002	0.004	0.943	0.006	0.012	0.035	0.0169473
641	0	0	0	0.998	0.002	0	0.028	0	0.937	0.035	0.0191179
642	0	0	0	0.998	0.002	0	0	0.118	0.847	0.035	0.0529217
643	0.998	0	0	0	0.002	0.965	0	0	0	0.035	0.00907168
644	0.998	0	0	0	0.002	0.965	0	0	0	0.035	0.00907168
645	0	0.979	0	0.019	0.002	0.119	0.354	0.006	0.484	0.037	0.262992
646	0.019	0	0	0.979	0.002	0.527	0	0	0.438	0.035	0.209898
647	0	0	0.998	0	0.002	0.001	0	0.964	0	0.035	0.00942686
648	0	0	0.998	0	0.002	0.001	0.014	0.947	0.003	0.035	0.0155057
649	0	0	0.998	0	0.002	0	0.001	0.964	0	0.035	0.00942686
650	0	0.998	0	0	0.002	0	0.965	0	0	0.035	0.00907168
651	0	0	0.998	0	0.002	0	0.002	0.963	0	0.035	0.00978231
652	0	0.006	0	0.992	0.002	0.135	0.104	0	0.726	0.035	0.0925385
653	0.001	0.097	0	0.9	0.002	0.16	0.007	0.002	0.712	0.119	0.119007
654	0.876	0.009	0	0.113	0.002	0.359	0.004	0.007	0.595	0.035	0.157626
655	0.998	0	0	0	0.002	0.965	0	0	0	0.035	0.00907168
656	0	0	0.998	0	0.002	0	0	0.965	0	0.035	0.00907168
657	0	0	0	0.998	0.002	0	0	0	0.965	0.035	0.00907168
658	0	0.021	0	0.977	0.002	0.006	0.462	0	0.497	0.035	0.175015
659	0	0	0.996	0.002	0.002	0.035	0.004	0.921	0.005	0.035	0.0235152
660	0	0.998	0	0	0.002	0	0.952	0.01	0.003	0.035	0.0137097
661	0.977	0	0	0.021	0.002	0.643	0.003	0.025	0.295	0.034	0.106564
662	0.129	0	0.869	0	0.002	0.247	0.002	0.631	0.086	0.034	0.05801
663	0	0	0.998	0	0.002	0.015	0.005	0.945	0	0.035	0.0162259
664	0.002	0	0.996	0	0.002	0.13	0.297	0.53	0.007	0.036	0.191327
665	0	0	0	0.998	0.002	0.517	0.013	0.008	0.428	0.034	0.253654
666	0.996	0	0.002	0	0.002	0.407	0	0.552	0.007	0.034	0.260195
667	0	0	0	0.998	0.002	0.003	0.004	0.003	0.956	0.034	0.012306
668	0.999	0	0	0	0.001	0.965	0	0.001	0	0.034	0.0103533
669	0	0	0.999	0	0.001	0	0	0.966	0	0.034	0.00999817
670	0.999	0	0	0	0.001	0.966	0	0	0	0.034	0.00999817
671	0	0.999	0	0	0.001	0	0.966	0	0	0.034	0.00999817
672	0	0.998	0.001	0	0.001	0	0.965	0.001	0	0.034	0.00999831
673	0	0.998	0	0.001	0.001	0.001	0.965	0	0	0.034	0.0106915
674	0	0	0.999	0	0.001	0	0	0.966	0	0.034	0.00999817
675	0.999	0	0	0	0.001	0.966	0	0	0	0.034	0.00999817
676	0.998	0	0	0.001	0.001	0.966	0	0	0	0.034	0.0103365
677	0.998	0	0.001	0	0.001	0.961	0	0.005	0	0.034	0.0107621
678	0	0.998	0	0	0.002	0	0.966	0	0	0.034	0.00874494
679	0	0.999	0	0	0.001	0	0.966	0	0	0.034	0.00999817
680	0.001	0.974	0.024	0	0.001	0.065	0.207	0.693	0.001	0.034	0.361642
681	0.003	0	0.996	0	0.001	0.067	0	0.891	0.008	0.034	0.0321615
682	0.001	0	0.998	0	0.001	0.041	0	0.904	0.021	0.034	0.0304928
683	0	0.021	0	0.978	0.001	0	0.466	0	0.5	0.034	0.174712
684	0	0	0.999	0	0.001	0	0	0.966	0	0.034	0.00999817
685	0.999	0	0	0	0.001	0.966	0	0	0	0.034	0.00999817
686	0	0	0.001	0.998	0.001	0	0.005	0.006	0.955	0.034	0.0128198
687	0	0.998	0	0.001	0.001	0	0.966	0	0	0.034	0.0103365
688	0	0	0	0.999	0.001	0	0	0	0.966	0.034	0.00999817
689	0.998	0	0	0	0.002	0.966	0	0	0	0.034	0.00874494
690	0	0	0.977	0.021	0.002	0.002	0.047	0.239	0.678	0.034	0.34083
691	0	0.998	0	0	0.002	0	0.958	0.002	0.006	0.034	0.0115917
692	0	0.998	0	0	0.002	0	0.966	0	0	0.034	0.00874494
693	0.998	0	0	0	0.002	0.951	0.005	0.002	0.008	0.034	0.0140966
694	0	0	0	0.998	0.002	0	0	0.002	0.964	0.034	0.00945504
695	0	0	0.998	0	0.002	0	0	0.966	0	0.034	0.00874494
696	0	0	0.998	0	0.002	0.043	0.009	0.914	0	0.034	0.0275593
697	0	0	0.998	0	0.002	0	0.662	0.304	0	0.034	0.335496
698	0	0.998	0	0	0.002	0	0.966	0	0	0.034	0.00874494
699	0.998	0	0	0	0.002	0.966	0	0	0	0.034	0.00874494
700	0	0	0.998	0	0.002	0	0	0.966	0	0.034	0.00874494
701	0	0	0.998	0	0.002	0	0	0.966	0	0.034	0.00874494
702	0	0	0	0.998	0.002	0.004	0	0.672	0.29	0.034	0.345804
703	0	0	0	0.998	0.002	0	0.001	0	0.965	0.034	0.00909986
704	0	0	0.998	0	0.002	0	0	0.966	0	0.034	0.00874494
705	0.998	0	0	0	0.002	0.966	0	0	0	0.034	0.00874494
706	0.998	0	0	0	0.002	0.966	0	0	0	0.034	0.00874494
707	0	0	0.998	0	0.002	0.009	0	0.957	0	0.034	0.0119487
708	0	0	0.998	0	0.002	0.01	0.029	0.873	0.054	0.034	0.0429353
709	0	0	0	0.998	0.002	0.01	0.019	0.034	0.903	0.034	0.0316361
710	0	0	0	0.998	0.002	0.028	0.024	0.615	0.298	0.035	0.339854
711	0.019	0	0.979	0	0.002	0.145	0.052	0.761	0.008	0.034	0.0636895
712	0.002	0	0.996	0	0.002	0.067	0.022	0.876	0.001	0.034	0.0378974
713	0	0	0.998	0	0.002	0	0.003	0.962	0.001	0.034	0.0101662
714	0	0	0	0.998	0.002	0	0	0.003	0.963	0.034	0.00981048
715	0.998	0	0	0	0.002	0.964	0	0.001	0.001	0.034	0.00945504
716	0.998	0	0	0	0.002	0.966	0	0	0	0.034	0.00874494
717	0	0.998	0	0	0.002	0.12	0.482	0.009	0.355	0.034	0.22229
718	0.998	0	0	0	0.002	0.94	0.002	0.009	0.015	0.034	0.0180595
719	0	0.996	0	0.002	0.002	0	0.873	0.023	0.07	0.034	0.0389947
720	0	0.002	0	0.996	0.002	0.007	0.573	0.053	0.333	0.034	0.308543
721	0.979	0	0.019	0	0.002	0.27	0.426	0.053	0.217	0.034	0.342508
722	0.998	0	0	0	0.002	0.9	0.035	0.021	0.01	0.034	0.032754
723	0	0.998	0	0	0.002	0.055	0.872	0.029	0.01	0.034	0.0433166
724	0	0	0	0.998	0.002	0	0.002	0	0.963	0.035	0.00978231
725	0	0	0.998	0	0.002	0	0	0.965	0	0.035	0.00907168
726	0	0	0.998	0	0.002	0.001	0	0.964	0	0.035	0.00942686
727	0.998	0	0	0	0.002	0.965	0	0	0	0.035	0.00907168
728	0	0	0.998	0	0.002	0	0	0.965	0	0.035	0.00907168
729	0	0	0.998	0	0.002	0	0	0.965	0	0.035	0.00907168
730	0.998	0	0	0	0.002	0.29	0.671	0	0.004	0.035	0.345776
731	0	0.998	0	0	0.002	0	0.965	0	0	0.035	0.00907168
732	0	0.998	0	0	0.002	0	0.965	0	0	0.035	0.00907168
733	0	0	0.998	0	0.002	0	0	0.965	0	0.035	0.00907168
734	0.998	0	0	0	0.002	0.965	0	0	0	0.035	0.00907168
735	0.998	0	0	0	0.002	0.965	0	0	0	0.035	0.00907168
736	0	0.998	0	0	0.002	0	0.963	0.002	0	0.035	0.00978231
737	0	0.998	0	0	0.002	0	0.962	0.003	0	0.035	0.010138
738	0	0.001	0.997	0	0.002	0.006	0.579	0.379	0.001	0.035	0.280625
739	0.998	0	0	0	0.002	0.802	0.002	0.159	0.002	0.035	0.0707706
740	0	0.998	0	0	0.002	0	0.799	0.022	0.144	0.035	0.0719848
741	0	0	0	0.998	0.002	0.01	0.027	0.113	0.815	0.035	0.0655448
742	0.998	0	0	0	0.002	0.276	0.007	0.437	0.245	0.035	0.356346
743	0.978	0.02	0	0	0.002	0.449	0.054	0.421	0.041	0.035	0.223322
744	0	0.021	0	0.977	0.002	0.002	0.176	0.109	0.678	0.035	0.0958313
745	0	0	0.998	0	0.002	0.001	0.002	0.962	0	0.035	0.010138
746	0	0	0	0.998	0.002	0.002	0.009	0.009	0.945	0.035	0.0162259
747	0	0	0	0.998	0.002	0	0	0	0.965	0.035	0.00907168
748	0	0	0.998	0	0.002	0.002	0	0.958	0.005	0.035	0.0115635
749	0.998	0	0	0	0.002	0.929	0.036	0	0	0.035	0.0220274
750	0.998	0	0	0	0.002	0.965	0	0	0	0.035	0.00907168
751	0.998	0	0	0	0.002	0.965	0	0	0	0.035	0.00907168
752	0.998	0	0	0	0.002	0.961	0	0	0.002	0.037	0.0104399
753	0.977	0	0.021	0	0.002	0.679	0.106	0.177	0.002	0.036	0.0953017
754	0	0	0	0.998	0.002	0.011	0.436	0.047	0.471	0.035	0.228475
755	0	0	0	0.998	0.002	0.014	0.439	0.231	0.281	0.035	0.35254
756	0.998	0	0	0	0.002	0.812	0.111	0.023	0.019	0.035	0.0667456
757	0	0	0.998	0	0.002	0	0.002	0.8	0.163	0.035	0.0715798
758	0	0.997	0.001	0	0.002	0.001	0.378	0.579	0.007	0.035	0.28127
759	0	0	0.998	0	0.002	0	0.003	0.962	0	0.035	0.010138
760	0	0	0.998	0	0.002	0	0.002	0.963	0	0.035	0.00978231
761	0.998	0	0	0	0.002	0.965	0	0	0	0.035	0.00907168
762	0	0	0	0.998	0.002	0	0	0	0.965	0.035	0.00907168
763	0	0	0.998	0	0.002	0	0	0.965	0	0.035	0.00907168
764	0.998	0	0	0	0.002	0.965	0	0	0	0.035	0.00907168
765	0	0.998	0	0	0.002	0	0.303	0.662	0	0.035	0.336195
766	0	0.037	0	0.961	0.002	0	0.743	0.008	0.214	0.035	0.335978
767	0	0	0	0.998	0.002	0	0.001	0	0.964	0.035	0.00942686
768	0	0	0.998	0	0.002	0.001	0.002	0.962	0	0.035	0.010138
769	0	0	0	0.998	0.002	0.008	0.002	0.003	0.952	0.035	0.0137097
770	0	0	0.998	0	0.002	0	0	0.965	0	0.035	0.00907168
771	0	0	0.998	0	0.002	0.003	0	0.96	0.002	0.035	0.0108502
772	0.021	0.977	0	0	0.002	0.671	0.234	0.054	0.006	0.035	0.344997
773	0	0	0	0.998	0.002	0	0	0	0.965	0.035	0.00907168
774	0.001	0.021	0.977	0	0.001	0.714	0.084	0.167	0	0.035	0.423042
775	0	0	0.999	0	0.001	0	0	0.965	0	0.035	0.0103391
776	0	0	0.999	0	0.001	0	0.006	0.957	0.002	0.035	0.01319
777	0.021	0	0.978	0	0.001	0.627	0	0.338	0	0.035	0.269647
778	0	0	0.999	0	0.001	0	0	0.965	0	0.035	0.0103391
779	0	0	0	0.999	0.001	0.008	0.002	0	0.955	0.035	0.0139054
780	0	0	0.999	0	0.001	0.001	0	0.964	0	0.035	0.0106945
781	0.999	0	0	0	0.001	0.965	0	0	0	0.035	0.0103391
782	0.999	0	0	0	0.001	0.965	0	0	0	0.035	0.0103391
783	0.999	0	0	0	0.001	0.965	0	0	0	0.035	0.0103391
784	0	0	0.999	0	0.001	0.231	0	0.655	0.079	0.035	0.135647
785	0	0	0.999	0	0.001	0.002	0	0.95	0.013	0.035	0.0156985
786	0	0.999	0	0	0.001	0	0.965	0	0	0.035	0.0103391
787	0	0.978	0	0.021	0.001	0	0.294	0	0.671	0.035	0.299978
788	0.999	0	0	0	0.001	0.965	0	0	0	0.035	0.0103391
789	0.999	0	0	0	0.001	0.965	0	0	0	0.035	0.0103391
790	0	0	0	0.999	0.001	0.033	0.001	0.001	0.93	0.035	0.0229391
791	0	0.999	0	0	0.001	0	0.965	0	0	0.035	0.0103391
792	0.999	0	0	0	0.001	0.654	0	0.31	0.001	0.035	0.136111
793	0.999	0	0	0	0.001	0.965	0	0	0	0.035	0.0103391
794	0.978	0	0.021	0	0.001	0.504	0	0.461	0	0.035	0.172647
795	0	0.999	0	0	0.001	0	0.811	0.011	0.143	0.035	0.0684548
796	0	0.976	0	0.023	0.001	0.123	0.698	0.001	0.143	0.035	0.0889003
797	0	0.023	0.974	0.002	0.001	0.004	0.707	0.189	0.065	0.035	0.377212
798	0	0	0.999	0	0.001	0	0.012	0.952	0	0.036	0.0149666
799	0	0	0.999	0	0.001	0	0	0.965	0	0.035	0.0103391
800	0.999	0	0	0	0.001	0.858	0	0	0.107	0.035	0.0499543
801	0	0	0.999	0	0.001	0.006	0	0.957	0.002	0.035	0.01319
802	0.999	0	0	0	0.001	0.965	0	0	0	0.035	0.0103391
803	0	0	0	0.999	0.001	0	0	0	0.965	0.035	0.0103391
804	0.999	0	0	0	0.001	0.965	0	0	0	0.035	0.0103391
805	0	0	0.999	0	0.001	0	0	0.964	0.001	0.035	0.0106945
806	0	0.999	0	0	0.001	0	0.965	0	0	0.035	0.0103391
807	0	0	0	0.999	0.001	0	0	0	0.965	0.035	0.0103391
808	0	0	0.999	0	0.001	0	0.004	0.961	0	0.035	0.0117624
809	0	0	0.999	0	0.001	0	0	0.965	0	0.035	0.0103391
810	0	0	0	0.999	0.001	0	0	0	0.965	0.035	0.0103391
811	0	0	0	0.999	0.001	0.004	0	0	0.961	0.035	0.0117624
812	0	0.999	0	0	0.001	0	0.965	0	0	0.035	0.0103391
813	0	0	0	0.999	0.001	0	0.002	0	0.963	0.035	0.0110502
814	0	0.999	0	0	0.001	0	0.965	0	0	0.035	0.0103391
815	0	0.999	0	0	0.001	0	0.961	0	0.004	0.035	0.0117624
816	0	0.978	0	0.021	0.001	0	0.867	0.003	0.095	0.035	0.0256731
817	0	0.999	0	0	0.001	0	0.965	0	0	0.035	0.0103391
818	0	0	0.999	0	0.001	0	0	0.965	0	0.035	0.0103391
819	0.999	0	0	0	0.001	0.965	0	0	0	0.035	0.0103391
820	0.999	0	0	0	0.001	0.965	0	0	0	0.035	0.0103391
821	0.999	0	0	0	0.001	0.963	0	0.002	0	0.035	0.0110502
822	0	0	0.997	0.002	0.001	0.006	0.002	0.154	0.803	0.035	0.457383
823	0	0.999	0	0	0.001	0.604	0.347	0.014	0	0.035	0.306752
824	0	0	0	0.999	0.001	0.001	0.011	0.267	0.686	0.035	0.121506
825	0.999	0	0	0	0.001	0.696	0.267	0.002	0	0.035	0.117034
826	0	0	0	0.999	0.001	0	0	0	0.965	0.035	0.0103391
827	0	0	0	0.999	0.001	0	0.002	0	0.963	0.035	0.0110502
828	0	0	0	0.999	0.001	0	0.002	0.177	0.786	0.035	0.0785979
829	0.999	0	0	0	0.001	0.963	0.002	0	0	0.035	0.0110502
830	0	0	0.999	0	0.001	0.002	0	0.963	0	0.035	0.0110502
831	0	0	0.999	0	0.001	0	0	0.965	0	0.035	0.0103391
832	0	0	0	0.999	0.001	0	0.002	0.267	0.696	0.035	0.117034
833	0.999	0	0	0	0.001	0.686	0.267	0.011	0.001	0.035	0.121506
834	0	0	0.999	0	0.001	0	0.014	0.347	0.604	0.035	0.306752
835	0.002	0.997	0	0	0.001	0.803	0.153	0.002	0.007	0.035	0.45839
836	0	0	0.999	0	0.001	0	0	0.965	0	0.035	0.0103391
837	0	0.999	0	0	0.001	0	0.965	0	0	0.035	0.0103391
838	0	0.999	0	0	0.001	0	0.962	0.003	0	0.035	0.0114062
839	0	0	0	0.999	0.001	0	0.002	0	0.963	0.035	0.0110502
840	0	0.998	0	0.001	0.001	0.003	0.9	0.001	0.061	0.035	0.0317718
841	0.02	0	0.979	0	0.001	0.715	0.005	0.245	0	0.035	0.338573
842	0.001	0	0.002	0.996	0.001	0.315	0.243	0.303	0.104	0.035	0.50935
843	0.002	0	0.997	0	0.001	0.113	0.002	0.849	0.001	0.035	0.0490141
844	0.975	0.003	0	0.021	0.001	0.096	0.138	0.324	0.407	0.035	0.480154
845	0.995	0.001	0.003	0	0.001	0.336	0.007	0.44	0.181	0.036	0.304345
846	0.002	0.96	0.001	0.015	0.022	0.479	0.024	0.112	0.24	0.145	0.566328
847	0.003	0	0	0.996	0.001	0.333	0.001	0.045	0.566	0.055	0.170699
848	0	0.997	0	0.002	0.001	0.189	0.201	0.41	0.162	0.038	0.414465
849	0.999	0	0	0	0.001	0.677	0.069	0.151	0.067	0.036	0.125554
850	0	0.024	0	0.975	0.001	0.047	0.496	0.233	0.126	0.098	0.44591
851	0	0.977	0	0.022	0.001	0.043	0.159	0.019	0.735	0.044	0.411006
852	0.001	0.001	0.02	0.977	0.001	0.215	0.083	0.36	0.301	0.041	0.296901
853	0.001	0.007	0	0.991	0.001	0.297	0.36	0.133	0.172	0.038	0.426479
854	0.021	0.977	0	0.001	0.001	0.059	0.579	0.045	0.28	0.037	0.150958
855	0	0	0.999	0	0.001	0.008	0.002	0.954	0.001	0.035	0.0142634
856	0	0	0.999	0	0.001	0.001	0.003	0.961	0	0.035	0.0117624
857	0	0	0.999	0	0.001	0.423	0.004	0.536	0	0.037	0.194308
858	0	0	0.999	0	0.001	0	0	0.962	0.002	0.036	0.0113923
859	0	0	0.999	0	0.001	0	0	0.965	0	0.035	0.0103391
860	0	0	0	0.999	0.001	0	0	0	0.965	0.035	0.0103391
861	0.999	0	0	0	0.001	0.965	0	0	0	0.035	0.0103391
862	0	0	0.999	0	0.001	0.001	0	0.964	0	0.035	0.0106945
863	0.999	0	0	0	0.001	0.962	0	0.003	0	0.035	0.0114062
864	0	0	0.999	0	0.001	0	0	0.965	0	0.035	0.0103391
865	0	0.999	0	0	0.001	0	0.965	0	0	0.035	0.0103391
866	0.999	0	0	0	0.001	0.965	0	0	0	0.035	0.0103391
867	0	0.999	0	0	0.001	0	0.965	0	0	0.035	0.0103391
868	0	0	0	0.999	0.001	0	0	0	0.965	0.035	0.0103391
869	0	0	0.999	0	0.001	0	0	0.965	0	0.035	0.0103391
870	0	0	0	0.999	0.001	0.359	0	0.176	0.43	0.035	0.253851
871	0	0	0	0.999	0.001	0.357	0.023	0	0.585	0.035	0.169258
872	0.002	0	0	0.997	0.001	0.195	0.002	0	0.768	0.035	0.081024
873	0.002	0.997	0	0	0.001	0.129	0.045	0.763	0.028	0.035	0.592981
874	0	0	0.999	0	0.001	0.001	0	0.964	0	0.035	0.0106945
875	0.015	0	0.984	0	0.001	0	0	0.965	0	0.035	0.0154368
876	0	0.999	0	0	0.001	0	0.961	0	0.004	0.035	0.0117624
877	0	0	0	0.999	0.001	0.001	0	0.004	0.96	0.035	0.0121189
878	0.999	0	0	0	0.001	0.96	0.004	0	0	0.036	0.012105
879	0	0	0.999	0	0.001	0.003	0	0.962	0	0.035	0.0114062
880	0	0	0.999	0	0.001	0	0	0.965	0	0.035	0.0103391
881	0	0	0.999	0	0.001	0	0	0.957	0	0.043	0.0130883
882	0	0	0.999	0	0.001	0	0.059	0.89	0	0.051	0.0375722
883	0	0	0.994	0.005	0.001	0.001	0.468	0.393	0.096	0.042	0.267436
884	0	0.687	0	0.312	0.001	0.013	0.618	0.168	0.165	0.036	0.0856788
885	0	0.999	0	0	0.001	0.07	0.491	0.042	0.362	0.035	0.218648
886	0.999	0	0	0	0.001	0.364	0.025	0.062	0.418	0.131	0.294726
887	0	0	0	0.999	0.001	0.532	0.097	0.005	0.264	0.102	0.366585
888	0	0.999	0	0	0.001	0.354	0.556	0.036	0.007	0.047	0.183787
889	0	0.999	0	0	0.001	0.237	0.66	0.057	0.003	0.043	0.133236
890	0	0.999	0	0	0.001	0.008	0.246	0	0	0.746	0.37993
891	0	0	0.999	0	0.001	0.42	0.119	0.421	0.001	0.039	0.259235
892	0.312	0	0.687	0	0.001	0.175	0.155	0.623	0.008	0.039	0.0785646
893	0.005	0.994	0	0	0.001	0.091	0.413	0.454	0.003	0.039	0.255171
894	0	0	0	0.999	0.001	0.002	0.226	0.061	0.668	0.043	0.129563
895	0	0	0	0.999	0.001	0	0.002	0	0.963	0.035	0.0110502
896	0.999	0	0	0	0.001	0.963	0	0	0	0.037	0.0110228
897	0	0.999	0	0	0.001	0	0.965	0	0	0.035	0.0103391
898	0	0.999	0	0	0.001	0	0.962	0.002	0.001	0.035	0.0114062
899	0.999	0	0	0	0.001	0.699	0.001	0.265	0	0.035	0.115701
900	0.999	0	0	0	0.001	0.963	0.002	0	0	0.035	0.0110502
901	0.091	0.908	0	0	0.001	0.916	0.048	0.001	0	0.035	0.442923
902	0	0.984	0	0.015	0.001	0	0.965	0	0	0.035	0.0154368
903	0	0.999	0	0	0.001	0	0.965	0	0	0.035	0.0103391
904	0	0	0.997	0.002	0.001	0.027	0.747	0.045	0.146	0.035	0.592858
905	0.997	0	0	0.002	0.001	0.523	0.001	0.002	0.439	0.035	0.195254
906	0	0	0	0.999	0.001	0.447	0	0.292	0.226	0.035	0.398006
907	0	0	0.999	0	0.001	0.008	0.176	0.395	0.386	0.035	0.275383
908	0	0.999	0	0	0.001	0	0.962	0	0.003	0.035	0.0114062
909	0.999	0	0	0	0.001	0.965	0	0	0	0.035	0.0103391
910	0.999	0	0	0	0.001	0.965	0	0	0	0.035	0.0103391
911	0.999	0	0	0	0.001	0.965	0	0	0	0.035	0.0103391
912	0	0.999	0	0	0.001	0	0.965	0	0	0.035	0.0103391
913	0	0	0	0.999	0.001	0	0.001	0	0.964	0.035	0.0106945
914	0.487	0.07	0.442	0	0.001	0.009	0.943	0.002	0.011	0.035	0.534673
915	0	0.999	0	0	0.001	0	0.964	0	0.001	0.035	0.0106945
916	0	0	0.999	0	0.001	0	0	0.965	0	0.035	0.0103391
917	0.999	0	0	0	0.001	0.965	0	0	0	0.035	0.0103391
918	0.999	0	0	0	0.001	0.965	0	0	0	0.035	0.0103391
919	0	0	0	0.999	0.001	0	0.002	0.002	0.961	0.035	0.0117624
920	0.999	0	0	0	0.001	0.534	0.004	0.425	0.002	0.035	0.195389
921	0	0.999	0	0	0.001	0	0.96	0.003	0.002	0.035	0.0121189
922	0	0.999	0	0	0.001	0.001	0.874	0.002	0.088	0.035	0.0438172
923	0.001	0	0.977	0.021	0.001	0.241	0.042	0.62	0.062	0.035	0.130789
924	0.991	0	0.007	0.001	0.001	0.159	0.139	0.376	0.291	0.035	0.439018
925	0.976	0.02	0.002	0.001	0.001	0.324	0.337	0.079	0.225	0.035	0.279462
926	0.023	0	0.976	0	0.001	0.725	0.018	0.163	0.059	0.035	0.405682
927	0.999	0	0	0	0.001	0.339	0	0.003	0.002	0.656	0.31075
928	0.974	0	0.025	0	0.001	0.3	0.199	0.415	0.051	0.035	0.295193
929	0	0	0	0.999	0.001	0.095	0.117	0.184	0.569	0.035	0.177296
930	0.002	0	0.997	0	0.001	0.14	0.077	0.217	0.529	0.037	0.400599
931	0.001	0.023	0	0.975	0.001	0.148	0.233	0.278	0.27	0.071	0.323319
932	0	0.002	0.021	0.973	0.004	0.301	0.084	0.161	0.274	0.18	0.317906
933	0.996	0	0	0.003	0.001	0.554	0.013	0.04	0.355	0.038	0.176918
934	0.003	0	0.021	0.975	0.001	0.184	0.346	0.245	0.189	0.036	0.388264
935	0	0.997	0	0.002	0.001	0.002	0.832	0.005	0.123	0.038	0.055538
936	0.996	0.002	0	0.001	0.001	0.1	0.314	0.234	0.313	0.039	0.514017
937	0	0.979	0	0.02	0.001	0.002	0.252	0.008	0.7	0.038	0.333151
938	0.001	0	0.998	0	0.001	0.056	0.001	0.905	0.003	0.035	0.0299525
939	0	0	0.999	0	0.001	0	0	0.965	0	0.035	0.0103391
940	0	0	0.999	0	0.001	0	0.003	0.961	0	0.036	0.0117485
941	0.999	0	0	0	0.001	0.965	0	0	0	0.035	0.0103391
942	0	0	0.999	0	0.001	0	0	0.965	0	0.035	0.0103391
943	0.999	0	0	0	0.001	0.193	0	0.002	0.77	0.035	0.426937
944	0	0.999	0	0	0.001	0	0.939	0.026	0	0.035	0.0196673
945	0.999	0	0	0	0.001	0.963	0	0.002	0	0.035	0.0110502
946	0	0.999	0	0	0.001	0	0.137	0.828	0	0.035	0.481773
947	0.999	0	0	0	0.001	0.831	0.001	0.049	0.084	0.035	0.0604939
948	0	0.999	0	0	0.001	0	0.956	0.007	0.002	0.035	0.0135475
949	0	0	0.999	0	0.001	0.025	0.171	0.112	0.657	0.035	0.509292
950	0	0	0.999	0	0.001	0.667	0.007	0.277	0.014	0.035	0.357065
951	0	0.999	0	0	0.001	0.007	0.774	0	0.184	0.035	0.0835451
952	0	0	0.999	0	0.001	0	0.003	0.962	0	0.035	0.0114062
953	0	0	0.999	0	0.001	0.192	0.001	0.763	0.009	0.035	0.0881259
954	0	0	0.999	0	0.001	0	0	0.965	0	0.035	0.0103391
955	0	0	0	0.999	0.001	0.067	0.117	0.243	0.538	0.035	0.193284
956	0	0	0.999	0	0.001	0	0	0.965	0	0.035	0.0103391
957	0	0.999	0	0	0.001	0.761	0.202	0.001	0	0.036	0.418816
958	0	0	0	0.999	0.001	0	0	0.007	0.958	0.035	0.0128327
959	0.999	0	0	0	0.001	0.965	0	0	0	0.035	0.0103391
960	0.999	0	0	0	0.001	0.965	0	0	0	0.035	0.0103391
961	0	0.999	0	0	0.001	0.009	0.258	0.698	0	0.035	0.371839
962	0	0	0.999	0	0.001	0.296	0.243	0.359	0.066	0.036	0.29868
963	0	0	0	0.999	0.001	0.001	0.005	0	0.96	0.034	0.0121332
964	0	0.994	0	0.005	0.001	0.001	0.848	0	0.117	0.034	0.0449497
965	0	0.999	0	0	0.001	0.001	0.963	0.002	0	0.034	0.0110645
966	0	0	0.999	0	0.001	0.183	0	0.774	0.009	0.034	0.0835594
967	0	0	0	0.999	0.001	0.01	0.001	0.012	0.943	0.034	0.0182346
968	0	0.999	0	0	0.001	0.252	0.11	0.58	0.024	0.034	0.511609
969	0	0	0.999	0	0.001	0.002	0.004	0.957	0.003	0.034	0.0132043
970	0	0	0	0.999	0.001	0.081	0.046	0.002	0.837	0.034	0.0581458
971	0	0	0.999	0	0.001	0.001	0.828	0.137	0	0.034	0.481787
972	0.998	0	0.001	0	0.001	0.05	0	0.916	0	0.034	0.586507
973	0.999	0	0	0	0.001	0.966	0	0	0	0.034	0.00999817
974	0.022	0	0.977	0	0.001	0.042	0	0.924	0	0.034	0.0118181
975	0.999	0	0	0	0.001	0.964	0.002	0	0	0.034	0.0107088
976	0	0	0.999	0	0.001	0	0.002	0.964	0	0.034	0.0107088
977	0	0	0.999	0	0.001	0	0	0.966	0	0.034	0.00999817
978	0	0	0.999	0	0.001	0	0	0.966	0	0.034	0.00999817
979	0.999	0	0	0	0.001	0.32	0.005	0.641	0	0.034	0.325469
980	0.999	0	0	0	0.001	0.959	0	0.007	0	0.034	0.0124899
981	0.999	0	0	0	0.001	0.966	0	0	0	0.034	0.00999817
982	0	0.999	0	0	0.001	0.001	0.88	0.085	0	0.034	0.0415503
983	0.999	0	0	0	0.001	0.966	0	0	0	0.034	0.00999817
984	0.999	0	0	0	0.001	0.309	0	0.657	0	0.034	0.333331
985	0	0.999	0	0	0.001	0	0.966	0	0	0.034	0.00999817
986	0	0.999	0	0	0.001	0	0.966	0	0	0.034	0.00999817
987	0	0.999	0	0	0.001	0	0.964	0.002	0	0.034	0.0107088
988	0.999	0	0	0	0.001	0.965	0	0.001	0	0.034	0.0103533
989	0	0	0.999	0	0.001	0	0	0.966	0	0.034	0.00999817
990	0.999	0	0	0	0.001	0.966	0	0	0	0.034	0.00999817
991	0	0.999	0	0	0.001	0	0.959	0	0.007	0.034	0.0124899
992	0	0.999	0	0	0.001	0	0.961	0	0.005	0.034	0.0117767
993	0	0	0.999	0	0.001	0.222	0	0.731	0.013	0.034	0.101726
994	0	0.977	0	0.022	0.001	0.142	0.784	0.003	0.037	0.034	0.0663754
995	0	0.999	0	0	0.001	0	0.963	0	0	0.037	0.0110228
996	0.999	0	0	0	0.001	0.892	0	0.009	0.065	0.034	0.0370205
997	0	0	0.999	0	0.001	0.001	0	0.965	0	0.034	0.0103533
998	0	0.999	0	0	0.001	0	0.956	0	0.01	0.034	0.0135618
999	0	0	0	0.999	0.001	0	0	0.001	0.965	0.034	0.0103533
1000	0.999	0	0	0	0.001	0.966	0	0	0	0.034	0.00999817
1001	0.999	0	0	0	0.001	0.966	0	0	0	0.034	0.00999817
1002	0	0	0.999	0	0.001	0	0	0.965	0	0.035	0.0103391
1003	0	0	0.999	0	0.001	0	0	0.965	0	0.035	0.0103391
1004	0	0	0	0.999	0.001	0	0.013	0	0.952	0.035	0.0149804
1005	0	0.999	0	0	0.001	0	0.965	0	0	0.035	0.0103391
1006	0	0.999	0	0	0.001	0	0.965	0	0	0.035	0.0103391
1007	0	0.999	0	0	0.001	0	0.964	0	0.001	0.035	0.0106945
1008	0.999	0	0	0	0.001	0.614	0.091	0.094	0.166	0.035	0.155036
1009	0.999	0	0	0	0.001	0.965	0	0	0	0.035	0.0103391
1010	0.999	0	0	0	0.001	0.965	0	0	0	0.035	0.0103391
1011	0.001	0	0.998	0	0.001	0.055	0	0.907	0.001	0.037	0.0291913
1012	0	0	0	0.997	0.003	0.068	0	0.049	0.816	0.067	0.0631421
1013	0.001	0.977	0	0.021	0.001	0.494	0.111	0.289	0.068	0.038	0.483657
1014	0.997	0.002	0	0	0.001	0.113	0.558	0.029	0.262	0.038	0.501581
1015	0	0	0	0.999	0.001	0.618	0.041	0.089	0.215	0.037	0.407385
1016	0.003	0	0.996	0	0.001	0.111	0.046	0.62	0.183	0.04	0.14587
1017	0	0	0.999	0	0.001	0.021	0	0.943	0	0.036	0.0182064
1018	0	0.002	0	0.995	0.003	0	0.463	0	0.502	0.035	0.203989
1019	0	0	0	0.999	0.001	0	0	0	0.965	0.035	0.0103391
1020	0.999	0	0	0	0.001	0.964	0.001	0	0	0.035	0.0106945
1021	0.999	0	0	0	0.001	0.965	0	0	0	0.035	0.0103391
1022	0	0	0.999	0	0.001	0	0	0.965	0	0.035	0.0103391
1023	0	0	0	0.999	0.001	0	0	0	0.965	0.035	0.0103391
1024	0	0	0.999	0	0.001	0	0	0.963	0.002	0.035	0.0110502
1025	0	0	0.999	0	0.001	0	0.001	0.957	0.007	0.035	0.01319
1026	0	0	0.999	0	0.001	0.204	0.003	0.483	0.275	0.035	0.22311
1027	0.999	0	0	0	0.001	0.809	0.002	0.153	0.001	0.035	0.0692583
1028	0.999	0	0	0	0.001	0.965	0	0	0	0.035	0.0103391
1029	0.999	0	0	0	0.001	0.965	0	0	0	0.035	0.0103391
1030	0	0.999	0	0	0.001	0	0.138	0.827	0	0.035	0.480717
1031	0	0	0.999	0	0.001	0	0.002	0.963	0	0.035	0.0110502
1032	0.999	0	0	0	0.001	0.961	0	0.003	0.001	0.035	0.0117624
1033	0	0	0	0.999	0.001	0.164	0.003	0.121	0.677	0.035	0.125568
1034	0	0	0.999	0	0.001	0	0	0.965	0	0.035	0.0103391
1035	0	0	0	0.999	0.001	0	0	0	0.965	0.035	0.0103391
1036	0	0	0.999	0	0.001	0.035	0.004	0.917	0.009	0.035	0.027705
1037	0	0	0.999	0	0.001	0.031	0.017	0.913	0.004	0.035	0.0291811
1038	0	0	0.999	0	0.001	0.38	0.061	0.523	0.001	0.035	0.201226
1039	0.999	0	0	0	0.001	0.359	0.014	0.589	0.003	0.035	0.298694
1040	0.999	0	0	0	0.001	0.197	0.54	0.045	0.183	0.035	0.423313
1041	0	0	0.999	0	0.001	0.001	0.159	0.153	0.652	0.035	0.465244
1042	0	0	0.999	0	0.001	0.061	0.002	0.871	0.031	0.035	0.0449619
1043	0	0.999	0	0	0.001	0	0.965	0	0	0.035	0.0103391
1044	0.826	0.112	0	0.061	0.001	0.29	0.009	0.173	0.493	0.035	0.259111
1045	0	0.959	0	0.04	0.001	0.567	0.043	0.174	0.181	0.035	0.549881
1046	0.999	0	0	0	0.001	0.962	0	0.003	0	0.035	0.0114062
1047	0	0	0.999	0	0.001	0.048	0	0.917	0	0.035	0.027705
1048	0.999	0	0	0	0.001	0.965	0	0	0	0.035	0.0103391
1049	0	0.999	0	0	0.001	0	0.965	0	0	0.035	0.0103391
1050	0.999	0	0	0	0.001	0.965	0	0	0	0.035	0.0103391
1051	0	0	0.999	0	0.001	0.515	0.003	0.447	0	0.035	0.243758
1052	0	0.999	0	0	0.001	0	0.959	0	0.006	0.035	0.0124756
1053	0	0.971	0	0.028	0.001	0	0.901	0.003	0.061	0.035	0.0150194
1054	0.999	0	0	0	0.001	0.961	0	0.004	0	0.035	0.0117624
1055	0	0	0.999	0	0.001	0	0	0.965	0	0.035	0.0103391
1056	0	0	0.999	0	0.001	0	0	0.965	0	0.035	0.0103391
1057	0.999	0	0	0	0.001	0.965	0	0	0	0.035	0.0103391
1058	0	0	0.028	0.971	0.001	0	0.001	0.432	0.532	0.035	0.149739
1059	0	0	0.999	0	0.001	0	0	0.965	0	0.035	0.0103391
1060	0	0	0	0.999	0.001	0	0	0	0.965	0.035	0.0103391
1061	0	0	0	0.999	0.001	0	0	0.003	0.962	0.035	0.0114062
1062	0	0	0.999	0	0.001	0	0	0.961	0.004	0.035	0.0117624
1063	0	0	0.999	0	0.001	0	0	0.965	0	0.035	0.0103391
1064	0	0.999	0	0	0.001	0	0.965	0	0	0.035	0.0103391
1065	0	0	0	0.999	0.001	0	0.006	0	0.959	0.035	0.0124756
1066	0	0	0	0.999	0.001	0	0.002	0	0.963	0.035	0.0110502
1067	0.999	0	0	0	0.001	0.964	0	0.001	0	0.035	0.0106945
1068	0	0	0.999	0	0.001	0.001	0	0.964	0	0.035	0.0106945
1069	0.999	0	0	0	0.001	0.962	0.003	0	0	0.035	0.0114062
1070	0.999	0	0	0	0.001	0.963	0	0.002	0	0.035	0.0110502
1071	0	0	0.999	0	0.001	0	0	0.965	0	0.035	0.0103391
1072	0	0.999	0	0	0.001	0	0.965	0	0	0.035	0.0103391
1073	0.999	0	0	0	0.001	0.965	0	0	0	0.035	0.0103391
1074	0	0	0.999	0	0.001	0	0	0.965	0	0.035	0.0103391
1075	0	0.999	0	0	0.001	0	0.965	0	0	0.035	0.0103391
1076	0	0.999	0	0	0.001	0	0.965	0	0	0.035	0.0103391
1077	0.999	0	0	0	0.001	0.965	0	0	0	0.035	0.0103391
1078	0	0.028	0	0.971	0.001	0	0.029	0	0.936	0.035	0.0103569
1079	0	0.999	0	0	0.001	0.002	0.961	0	0.002	0.035	0.0117624
1080	0.971	0.028	0	0	0.001	0.531	0.432	0	0.002	0.035	0.150259
1081	0	0	0	0.999	0.001	0	0.001	0	0.964	0.035	0.0106945
1082	0	0	0	0.999	0.001	0	0.003	0	0.962	0.035	0.0114062
1083	0	0	0	0.999	0.001	0.001	0	0	0.963	0.036	0.0110363
1084	0.999	0	0	0	0.001	0.964	0	0	0	0.036	0.0106806
1085	0.999	0	0	0	0.001	0.965	0	0	0	0.035	0.0103391
1086	0.999	0	0	0	0.001	0.962	0	0.003	0	0.035	0.0114062
1087	0	0	0.999	0	0.001	0.001	0	0.964	0	0.035	0.0106945
1088	0.999	0	0	0	0.001	0.965	0	0	0	0.035	0.0103391
1089	0.999	0	0	0	0.001	0.211	0	0.754	0	0.035	0.41089
1090	0.999	0	0	0	0.001	0.211	0	0	0.754	0.035	0.41089
1091	0	0	0.999	0	0.001	0	0	0.963	0.002	0.035	0.0110502
1092	0	0.999	0	0	0.001	0	0.965	0	0	0.035	0.0103391
1093	0	0	0.999	0	0.001	0	0	0.965	0	0.035	0.0103391
1094	0	0	0	0.999	0.001	0	0	0	0.965	0.035	0.0103391
1095	0.999	0	0	0	0.001	0.965	0	0	0	0.035	0.0103391
1096	0.999	0	0	0	0.001	0.965	0	0	0	0.035	0.0103391
1097	0	0	0	0.999	0.001	0	0.064	0	0.901	0.035	0.0336369
1098	0.999	0	0	0	0.001	0.965	0	0	0	0.035	0.0103391
1099	0	0	0.999	0	0.001	0	0	0.965	0	0.035	0.0103391
1100	0	0.999	0	0	0.001	0.001	0.964	0	0	0.035	0.0106945
1101	0	0	0	0.999	0.001	0	0	0.001	0.964	0.035	0.0106945
1102	0	0.999	0	0	0.001	0	0.964	0	0.001	0.035	0.0106945
1103	0.999	0	0	0	0.001	0.964	0	0	0.001	0.035	0.0106945
1104	0	0.999	0	0	0.001	0	0.965	0	0	0.035	0.0103391
1105	0	0	0	0.999	0.001	0	0.005	0	0.96	0.035	0.0121189
1106	0.028	0	0.971	0	0.001	0.061	0.003	0.901	0	0.035	0.0150194
1107	0	0	0.999	0	0.001	0.006	0	0.959	0	0.035	0.0124756
1108	0	0	0	0.999	0.001	0	0.003	0.002	0.96	0.035	0.0121189
1109	0	0.999	0	0	0.001	0.001	0.963	0	0.001	0.035	0.0110502
1110	0	0	0.999	0	0.001	0.019	0	0.936	0.01	0.035	0.0207554
1111	0.999	0	0	0	0.001	0.965	0	0	0	0.035	0.0103391
1112	0	0	0.999	0	0.001	0	0	0.965	0	0.035	0.0103391
1113	0	0	0	0.999	0.001	0.031	0.255	0.003	0.676	0.035	0.126021
1114	0	0.999	0	0	0.001	0	0.153	0.811	0	0.036	0.46523
1115	0	0	0.999	0	0.001	0.186	0.039	0.722	0.018	0.035	0.105604
1116	0	0	0.999	0	0.001	0	0.597	0.093	0.275	0.035	0.531864
1117	0	0.999	0	0	0.001	0.001	0.514	0.061	0.389	0.035	0.206059
1118	0	0.999	0	0	0.001	0	0.903	0.018	0.044	0.035	0.0328913
1119	0	0	0	0.999	0.001	0.002	0.003	0.01	0.95	0.035	0.0156985
1120	0	0	0.999	0	0.001	0	0	0.965	0	0.035	0.0103391
1121	0	0.999	0	0	0.001	0	0.965	0	0	0.035	0.0103391
1122	0	0	0.999	0	0.001	0	0.003	0.962	0	0.035	0.0114062
1123	0	0.999	0	0	0.001	0	0.962	0.001	0.002	0.035	0.0114062
1124	0	0	0.999	0	0.001	0	0.827	0.138	0	0.035	0.480717
1125	0	0	0.999	0	0.001	0	0	0.964	0.001	0.035	0.0106945
1126	0.999	0	0	0	0.001	0.964	0.001	0	0	0.035	0.0106945
1127	0.999	0	0	0	0.001	0.964	0	0	0.001	0.035	0.0106945
1128	0	0	0.999	0	0.001	0.831	0	0.133	0.001	0.035	0.486029
1129	0.999	0	0	0	0.001	0.965	0	0	0	0.035	0.0103391
1130	0	0	0	0.999	0.001	0.001	0	0	0.964	0.035	0.0106945
1131	0	0	0.999	0	0.001	0.092	0	0.775	0.098	0.035	0.0831308
1132	0	0	0	0.999	0.001	0.095	0.077	0.004	0.789	0.035	0.0773692
1133	0.999	0	0	0	0.001	0.792	0.065	0.003	0.105	0.035	0.0761437
1134	0.999	0	0	0	0.001	0.661	0.073	0.016	0.006	0.244	0.131912
1135	0	0.999	0	0	0.001	0.001	0.962	0.002	0	0.035	0.0114062
1136	0	0	0.999	0	0.001	0	0	0.965	0	0.035	0.0103391
1137	0	0	0.999	0	0.001	0	0.001	0.964	0	0.035	0.0106945
1138	0	0	0.999	0	0.001	0	0	0.965	0	0.035	0.0103391
1139	0	0	0.999	0	0.001	0	0.003	0.962	0	0.035	0.0114062
1140	0	0.999	0	0	0.001	0.002	0.962	0.001	0	0.035	0.0114062
1141	0	0	0	0.999	0.001	0	0	0	0.965	0.035	0.0103391
1142	0.999	0	0	0	0.001	0.965	0	0	0	0.035	0.0103391
1143	0.999	0	0	0	0.001	0.962	0	0.003	0	0.035	0.0114062
1144	0.994	0	0.003	0	0.003	0.493	0.002	0.468	0.002	0.035	0.206501
1145	0	0.999	0	0	0.001	0	0.942	0	0.023	0.035	0.0185816
1146	0	0.996	0	0.003	0.001	0.239	0.556	0.043	0.124	0.038	0.177457
1147	0.999	0	0	0	0.001	0.142	0.149	0.052	0.621	0.036	0.47651
1148	0	0	0.002	0.997	0.001	0.299	0.034	0.471	0.157	0.039	0.454858
1149	0.024	0	0.975	0	0.001	0.101	0.381	0.132	0.347	0.039	0.457985
1150	0.001	0.997	0	0.001	0.001	0.008	0.892	0	0.062	0.038	0.0334669
1151	0.998	0	0.001	0	0.001	0.908	0	0.057	0	0.035	0.0288301
1152	0	0.999	0	0	0.001	0	0.965	0	0	0.035	0.0103391
1153	0	0.999	0	0	0.001	0	0.965	0	0	0.035	0.0103391
1154	0	0	0.999	0	0.001	0	0	0.966	0	0.034	0.00999817
1155	0.999	0	0	0	0.001	0.966	0	0	0	0.034	0.00999817
1156	0.999	0	0	0	0.001	0.963	0	0.003	0	0.034	0.0110645
1157	0	0	0.999	0	0.001	0.003	0	0.963	0	0.034	0.0110645
1158	0	0.999	0	0	0.001	0	0.966	0	0	0.034	0.00999817
1159	0	0	0	0.999	0.001	0.066	0.009	0.001	0.89	0.034	0.0377725
1160	0.023	0	0.976	0	0.001	0.034	0.007	0.783	0.142	0.034	0.0673379
1161	0	0.999	0	0	0.001	0.009	0.729	0.012	0.215	0.035	0.102573
1162	0	0	0.999	0	0.001	0.004	0	0.962	0	0.034	0.0114204
1163	0	0	0.999	0	0.001	0	0	0.964	0	0.036	0.0106806
1164	0.001	0.974	0.024	0	0.001	0.242	0.151	0.556	0.004	0.047	0.41569
1165	0.974	0	0	0.025	0.001	0.103	0.11	0.009	0.734	0.044	0.465958
1166	0.025	0	0.972	0.002	0.001	0.028	0.157	0.306	0.469	0.04	0.314286
1167	0	0.973	0	0.026	0.001	0.044	0.434	0.218	0.261	0.043	0.212485
1168	0.002	0.023	0.974	0	0.001	0.327	0.174	0.345	0.06	0.094	0.269769
1169	0.996	0.002	0	0.001	0.001	0.237	0.298	0.283	0.053	0.129	0.379992
1170	0.003	0.996	0	0	0.001	0.228	0.193	0.396	0.018	0.165	0.418427
1171	0.916	0.004	0.056	0.004	0.02	0.113	0.269	0.32	0.03	0.268	0.383036
1172	0	0.115	0	0	0.885	0.018	0.08	0.076	0.014	0.812	0.0397943
1173	0	0.856	0.006	0.109	0.029	0.076	0.059	0.258	0.088	0.519	0.444991
1174	0	0.004	0.019	0.973	0.004	0.164	0.057	0.49	0.188	0.101	0.379634
1175	0.969	0.001	0	0.029	0.001	0.435	0.206	0.077	0.22	0.062	0.208104
1176	0.031	0.001	0.103	0.864	0.001	0.692	0.025	0.095	0.134	0.054	0.359193
1177	0.02	0	0.973	0.003	0.004	0.537	0.078	0.223	0.096	0.066	0.34801
1178	0	0.056	0.007	0.917	0.02	0.056	0.256	0.297	0.114	0.277	0.387193
1179	0	0	0.996	0.003	0.001	0.026	0.35	0.199	0.236	0.189	0.412892
1180	0.001	0	0.002	0.996	0.001	0.062	0.243	0.304	0.237	0.154	0.379806
1181	0	0.002	0.023	0.974	0.001	0.063	0.283	0.202	0.333	0.119	0.276302
1182	0.026	0	0.973	0	0.001	0.226	0.186	0.441	0.064	0.083	0.20984
1183	0.002	0	0	0.997	0.001	0.4	0.237	0.211	0.069	0.083	0.55633
1184	0	0	0.025	0.974	0.001	0.121	0.012	0.679	0.104	0.084	0.465422
1185	0	0.024	0.974	0.001	0.001	0.007	0.548	0.133	0.234	0.078	0.434187
1186	0	0	0.999	0	0.001	0	0	0.934	0	0.066	0.0211684
1187	0	0	0.999	0	0.001	0	0	0.939	0	0.061	0.0193925
1188	0	0	0	0.999	0.001	0	0	0	0.942	0.058	0.0183319
1189	0.999	0	0	0	0.001	0.942	0	0	0	0.058	0.0183319
1190	0	0	0.999	0	0.001	0	0	0.942	0	0.058	0.0183319
1191	0.024	0	0.975	0	0.001	0.016	0.019	0.907	0	0.058	0.0255153
1192	0	0	0.999	0	0.001	0.011	0.002	0.929	0	0.058	0.0230543
1193	0	0	0.999	0	0.001	0	0	0.942	0	0.058	0.0183319
1194	0.999	0	0	0	0.001	0.938	0	0.004	0	0.058	0.01978
1195	0	0	0.999	0	0.001	0	0	0.942	0	0.058	0.0183319
1196	0	0.999	0	0	0.001	0	0.942	0	0	0.058	0.0183319
1197	0	0	0.999	0	0.001	0.138	0	0.803	0.001	0.058	0.0714273
1198	0	0	0	0.999	0.001	0.001	0.008	0	0.933	0.058	0.0215963
1199	0	0	0	0.999	0.001	0.11	0.015	0.002	0.815	0.058	0.0666021
1200	0	0.998	0.001	0	0.001	0	0.926	0.011	0.005	0.058	0.0227578
1201	0	0	0	0.999	0.001	0	0.445	0.006	0.489	0.06	0.219492
1202	0	0	0.999	0	0.001	0.086	0.36	0.477	0.016	0.061	0.226211
1203	0	0	0	0.999	0.001	0.071	0.109	0.12	0.639	0.061	0.142843
1204	0.999	0	0	0	0.001	0.53	0.021	0.317	0.073	0.059	0.197244
1205	0.999	0	0	0	0.001	0.152	0.037	0.068	0.129	0.614	0.464829
1206	0	0	0.999	0	0.001	0.047	0.275	0.359	0.26	0.059	0.298436
1207	0	0.999	0	0	0.001	0.094	0.318	0.488	0.041	0.059	0.326615
1208	0	0.999	0	0	0.001	0.019	0.42	0.5	0.003	0.058	0.259647
1209	0	0	0.759	0.24	0.001	0.024	0.001	0.839	0.074	0.062	0.0520291
1210	0	0	0.24	0.759	0.001	0.258	0.16	0.26	0.264	0.058	0.225448
1211	0	0.171	0	0.828	0.001	0.388	0.119	0.023	0.412	0.058	0.198275
1212	0	0	0.999	0	0.001	0	0	0.942	0	0.058	0.0183319
1213	0.999	0	0	0	0.001	0.942	0	0	0	0.058	0.0183319
1214	0.999	0	0	0	0.001	0.941	0	0	0	0.059	0.018685
1215	0	0	0.999	0	0.001	0.001	0	0.941	0	0.058	0.0186935
1216	0	0	0.999	0	0.001	0	0.264	0.376	0.302	0.058	0.287281
1217	0	0	0	0.999	0.001	0.039	0.549	0.011	0.343	0.058	0.309222
1218	0	0	0.999	0	0.001	0.405	0.185	0.257	0.095	0.058	0.372381
1219	0.035	0.003	0.65	0.311	0.001	0.184	0.121	0.286	0.351	0.058	0.118557
1220	0.012	0.696	0.29	0.001	0.001	0.784	0.047	0.081	0.03	0.058	0.47232
1221	0	0.954	0	0.045	0.001	0.001	0.801	0.079	0.061	0.058	0.0495842
1222	0	0.029	0	0.97	0.001	0	0.861	0.01	0.071	0.058	0.497117
1223	0	0	0.999	0	0.001	0	0.001	0.941	0	0.058	0.0186935
1224	0.024	0	0.003	0.972	0.001	0.236	0.073	0.058	0.575	0.058	0.13422
1225	0.005	0	0.994	0	0.001	0.671	0	0.271	0	0.058	0.347267
1226	0.999	0	0	0	0.001	0.942	0	0	0	0.058	0.0183319
1227	0.027	0	0.972	0	0.001	0.026	0.009	0.906	0.001	0.058	0.0219638
1228	0	0	0.999	0	0.001	0	0.079	0.862	0.001	0.058	0.0481629
1229	0	0.29	0.697	0.012	0.001	0.583	0.073	0.138	0.143	0.063	0.391192
1230	0.307	0.144	0.007	0.541	0.001	0.082	0.294	0.435	0.123	0.066	0.274594
1231	0	0.001	0	0.998	0.001	0.08	0.155	0.208	0.496	0.061	0.212784
1232	0	0	0.999	0	0.001	0.105	0.011	0.79	0.035	0.059	0.0767021
1233	0	0.999	0	0	0.001	0.075	0.373	0.488	0.005	0.059	0.289222
1234	0	0	0	0.999	0.001	0.001	0	0.001	0.939	0.059	0.0194091
1235	0	0	0.999	0	0.001	0.001	0	0.94	0	0.059	0.0190469
1236	0	0	0.999	0	0.001	0.002	0	0.939	0	0.059	0.0194091
1237	0.999	0	0	0	0.001	0.939	0	0.002	0	0.059	0.0194091
1238	0	0	0.999	0	0.001	0	0.508	0.428	0.003	0.061	0.254778
1239	0	0	0.999	0	0.001	0.033	0.112	0.42	0.374	0.061	0.259622
1240	0	0	0	0.999	0.001	0.104	0.011	0.508	0.315	0.062	0.328728
1241	0.999	0	0	0	0.001	0.365	0.231	0.09	0.254	0.06	0.294455
1242	0	0	0	0.999	0.001	0.497	0.067	0.135	0.239	0.062	0.386886
1243	0	0.999	0	0	0.001	0.029	0.46	0.358	0.093	0.06	0.235925
1244	0.999	0	0	0	0.001	0.471	0.009	0.457	0.003	0.06	0.229621
1245	0	0.001	0.998	0	0.001	0.003	0.011	0.922	0.004	0.06	0.0242058
1246	0.999	0	0	0	0.001	0.822	0.001	0.024	0.091	0.062	0.063777
1247	0.999	0	0	0	0.001	0.933	0	0.007	0	0.06	0.0215795
1248	0	0	0.999	0	0.001	0.001	0	0.937	0.002	0.06	0.0201259
1249	0.001	0	0	0.998	0.001	0.171	0.001	0	0.768	0.06	0.0829846
1250	0	0	0.999	0	0.001	0	0	0.941	0	0.059	0.018685
1251	0	0.999	0	0	0.001	0.762	0.179	0	0	0.059	0.439643
1252	0	0	0.999	0	0.001	0.02	0.001	0.919	0.001	0.059	0.0267105
1253	0.999	0	0	0	0.001	0.927	0	0.012	0.002	0.059	0.0237765
1254	0.999	0	0	0	0.001	0.941	0	0	0	0.059	0.018685
1255	0	0	0	0.999	0.001	0.001	0	0	0.94	0.059	0.0190469
1256	0	0	0.999	0	0.001	0	0.116	0.825	0	0.059	0.06261
1257	0	0.999	0	0	0.001	0.001	0.92	0	0.02	0.059	0.0263428
1258	0	0	0	0.999	0.001	0.014	0.694	0	0.232	0.06	0.392701
1259	0	0	0.999	0	0.001	0	0	0.941	0	0.059	0.018685
1260	0.999	0	0	0	0.001	0.098	0.001	0.842	0	0.059	0.525508
1261	0	0.999	0	0	0.001	0.136	0.595	0.006	0.204	0.059	0.164046
1262	0.998	0	0.001	0	0.001	0.928	0.001	0.007	0.005	0.059	0.0222326
1263	0	0	0	0.999	0.001	0	0	0.005	0.936	0.059	0.0204972
1264	0.97	0	0.029	0	0.001	0.355	0.001	0.583	0.002	0.059	0.247202
1265	0.999	0	0	0	0.001	0.942	0	0	0	0.058	0.0183319
1266	0	0	0.999	0	0.001	0.002	0	0.94	0	0.058	0.0190554
1267	0	0	0	0.999	0.001	0.001	0	0	0.941	0.058	0.0186935
1268	0.999	0	0	0	0.001	0.943	0	0	0	0.057	0.0179791
1269	0.997	0	0.002	0	0.001	0.256	0	0.685	0.001	0.058	0.366566
1270	0	0.999	0	0	0.001	0.001	0.939	0.002	0	0.058	0.0194175
1271	0	0	0.999	0	0.001	0.005	0	0.937	0	0.058	0.0201427
1272	0.996	0	0	0.003	0.001	0.848	0.087	0.006	0.002	0.057	0.0528299
1273	0	0.025	0	0.973	0.002	0.128	0.008	0.107	0.288	0.469	0.338766
1274	0.999	0	0	0	0.001	0.543	0.001	0.396	0.002	0.058	0.190418
1275	0.999	0	0	0	0.001	0.94	0	0.003	0	0.057	0.019064
1276	0.403	0	0	0.596	0.001	0.204	0.003	0.695	0.038	0.06	0.424948
1277	0.001	0	0.998	0	0.001	0.122	0.082	0.709	0.028	0.059	0.10839
1278	0	0.972	0.027	0	0.001	0.259	0.425	0.118	0.139	0.059	0.226597
1279	0	0	0.999	0	0.001	0.613	0.011	0.315	0.002	0.059	0.328752
1280	0	0	0.975	0.024	0.001	0.031	0	0.895	0.015	0.059	0.030375
1281	0	0	0.999	0	0.001	0	0.001	0.94	0	0.059	0.0190469
1282	0	0	0	0.999	0.001	0	0	0	0.941	0.059	0.018685
1283	0	0	0.999	0	0.001	0.002	0	0.94	0	0.058	0.0190554
1284	0.999	0	0	0	0.001	0.877	0	0.065	0.001	0.057	0.0424341
1285	0.999	0	0	0	0.001	0.09	0	0.853	0	0.057	0.53534
1286	0.999	0	0	0	0.001	0.943	0	0	0	0.057	0.0179791
1287	0.999	0	0	0	0.001	0.939	0	0.004	0	0.057	0.0194261
1288	0.509	0	0.49	0	0.001	0.123	0	0.045	0.775	0.057	0.457652
1289	0	0.999	0	0	0.001	0.002	0.94	0.001	0	0.057	0.019064
1290	0.024	0.975	0	0	0.001	0.017	0.895	0	0.031	0.057	0.0294753
1291	0	0.997	0	0.002	0.001	0.005	0.312	0.01	0.616	0.057	0.324458
1292	0	0.027	0.972	0	0.001	0.141	0.119	0.425	0.258	0.057	0.226511
1293	0	0.998	0	0.001	0.001	0.028	0.709	0.083	0.123	0.057	0.108403
1294	0.596	0	0	0.403	0.001	0.038	0.692	0.005	0.207	0.058	0.423336
1295	0	0.999	0	0	0.001	0.002	0.93	0.01	0.001	0.057	0.022698
1296	0	0	0.999	0	0.001	0.034	0.004	0.905	0	0.057	0.0319058
1297	0	0.999	0	0	0.001	0.001	0.768	0.001	0.173	0.057	0.0857971
1298	0	0.998	0	0.001	0.001	0.001	0.942	0.001	0	0.056	0.0186815
1299	0	0	0.999	0	0.001	0	0	0.943	0.001	0.056	0.0179879
1300	0.025	0	0.972	0.002	0.001	0.419	0.001	0.376	0.148	0.056	0.238248
1301	0.999	0	0	0	0.001	0.941	0.001	0.001	0.001	0.056	0.0187109
1302	0.999	0	0	0	0.001	0.914	0.001	0.005	0.024	0.056	0.0285793
1303	0	0	0.999	0	0.001	0.014	0.003	0.927	0	0.056	0.0238024
1304	0.997	0.002	0	0	0.001	0.069	0.847	0.008	0.02	0.056	0.555776
1305	0	0.997	0.002	0	0.001	0	0.935	0.008	0	0.057	0.0190366
1306	0	0.999	0	0	0.001	0	0.417	0	0.526	0.057	0.261485
1307	0.999	0	0	0	0.001	0.932	0.004	0.007	0	0.057	0.021969
1308	0.999	0	0	0	0.001	0.94	0.001	0	0.002	0.057	0.019064
1309	0	0	0.999	0	0.001	0	0	0.942	0	0.058	0.0183319
1310	0	0	0.999	0	0.001	0	0	0.941	0	0.059	0.018685
1311	0	0	0.972	0.027	0.001	0.014	0	0.219	0.708	0.059	0.348563
1312	0	0	0	0.999	0.001	0	0	0	0.941	0.059	0.018685
1313	0	0	0	0.999	0.001	0	0	0	0.941	0.059	0.018685
1314	0	0.999	0	0	0.001	0	0.899	0	0.042	0.059	0.0341253
1315	0	0.999	0	0	0.001	0	0.938	0	0.003	0.059	0.0197715
1316	0.001	0	0	0.998	0.001	0.02	0.003	0.003	0.915	0.059	0.0264993
1317	0.002	0	0.997	0	0.001	0.152	0.007	0.781	0.001	0.059	0.0756355
1318	0	0.029	0	0.97	0.001	0.377	0.172	0.342	0.049	0.06	0.550871
1319	0	0.97	0.029	0	0.001	0	0.049	0.89	0.001	0.06	0.527962
1320	0	0.999	0	0	0.001	0.001	0.255	0.675	0.009	0.06	0.373954
1321	0.998	0.001	0	0	0.001	0.904	0.031	0.004	0.001	0.06	0.0303498
1322	0.999	0	0	0	0.001	0.94	0	0	0	0.06	0.0190386
1323	0	0.998	0	0.001	0.001	0.009	0.105	0.691	0.135	0.06	0.514253
1324	0	0	0.999	0	0.001	0	0	0.94	0	0.06	0.0190386
1325	0	0.001	0	0.998	0.001	0.005	0.566	0.161	0.205	0.063	0.412298
1326	0	0	0	0.999	0.001	0.027	0	0.011	0.9	0.062	0.0337272
1327	0.997	0.002	0	0	0.001	0.149	0.737	0.04	0.014	0.06	0.462266
1328	0.999	0	0	0	0.001	0.216	0	0.724	0	0.06	0.406282
1329	0	0	0	0.999	0.001	0	0	0	0.94	0.06	0.0190386
1330	0	0.999	0	0	0.001	0	0.94	0	0	0.06	0.0190386
1331	0.001	0	0.998	0	0.001	0.136	0.691	0.104	0.009	0.06	0.515427
1332	0.025	0	0.974	0	0.001	0.043	0.001	0.886	0.011	0.059	0.0246571
1333	0	0.029	0.97	0	0.001	0.001	0.887	0.049	0	0.063	0.527986
1334	0	0	0.999	0	0.001	0	0.341	0.221	0.377	0.061	0.401979
1335	0	0.997	0	0.002	0.001	0.001	0.78	0.007	0.152	0.06	0.0760387
1336	0.998	0	0	0.001	0.001	0.914	0.003	0.003	0.021	0.059	0.0268444
1337	0	0	0.999	0	0.001	0.002	0	0.939	0	0.059	0.0194091
1338	0	0	0.999	0	0.001	0.033	0	0.908	0	0.059	0.0307744
1339	0	0	0.999	0	0.001	0.001	0	0.941	0	0.058	0.0186935
1340	0	0	0	0.999	0.001	0	0	0.002	0.94	0.058	0.0190554
1341	0.003	0	0.972	0.024	0.001	0.265	0	0.038	0.638	0.059	0.549827
1342	0.999	0	0	0	0.001	0.942	0	0	0	0.058	0.0183319
1343	0	0	0.999	0	0.001	0	0	0.942	0	0.058	0.0183319
1344	0	0	0	0.999	0.001	0	0.225	0.18	0.537	0.058	0.19356
1345	0	0.999	0	0	0.001	0	0.941	0	0.001	0.058	0.0186935
1346	0	0	0.999	0	0.001	0	0	0.942	0	0.058	0.0183319
1347	0.97	0	0.029	0	0.001	0.017	0	0.925	0	0.058	0.582733
1348	0	0.975	0	0.024	0.001	0.003	0.14	0.762	0.037	0.058	0.459513
1349	0	0.999	0	0	0.001	0.595	0.173	0.139	0.002	0.091	0.445123
1350	0	0.999	0	0	0.001	0	0.938	0.002	0.001	0.059	0.0197715
1351	0	0.999	0	0	0.001	0	0.941	0	0	0.059	0.018685
1352	0	0	0	0.999	0.001	0	0	0	0.941	0.059	0.018685
1353	0.999	0	0	0	0.001	0.939	0	0	0.002	0.059	0.0194091
1354	0.999	0	0	0	0.001	0.94	0	0	0	0.06	0.0190386
1355	0	0	0.999	0	0.001	0.001	0.01	0.93	0	0.059	0.0226809
1356	0	0	0.999	0	0.001	0	0.618	0.323	0	0.059	0.323077
1357	0	0.999	0	0	0.001	0	0.758	0.001	0.182	0.059	0.0899647
1358	0	0	0.999	0	0.001	0	0	0.941	0	0.059	0.018685
1359	0.999	0	0	0	0.001	0.934	0	0.006	0.001	0.059	0.021224
1360	0	0	0.999	0	0.001	0.006	0.003	0.931	0.001	0.059	0.0223163
1361	0.001	0	0.998	0	0.001	0	0.004	0.937	0	0.059	0.0204651
1362	0	0.999	0	0	0.001	0.002	0.903	0.034	0.002	0.059	0.0326331
1363	0.002	0.766	0	0.231	0.001	0.038	0.758	0.046	0.02	0.138	0.123156
1364	0	0	0.999	0	0.001	0.002	0	0.913	0.006	0.079	0.028778
1365	0.999	0	0	0	0.001	0.935	0	0.006	0	0.059	0.0208604
1366	0.997	0	0.002	0	0.001	0.814	0	0.126	0	0.06	0.062431
1367	0.998	0	0.001	0	0.001	0.935	0.005	0.001	0	0.059	0.0204977
1368	0.231	0	0.766	0.002	0.001	0.042	0.009	0.765	0.038	0.146	0.0969768
1369	0	0	0.999	0	0.001	0.002	0.033	0.903	0.001	0.061	0.0326166
1370	0	0.998	0	0.001	0.001	0	0.936	0.002	0.003	0.059	0.0197032
1371	0	0	0.999	0	0.001	0.003	0	0.938	0	0.059	0.0197715
1372	0	0	0	0.999	0.001	0	0.005	0.001	0.935	0.059	0.0208604
1373	0.999	0	0	0	0.001	0.934	0.005	0	0.001	0.06	0.0212156
1374	0	0	0.999	0	0.001	0	0.001	0.94	0	0.059	0.0190469
1375	0	0.002	0	0.997	0.001	0	0.234	0.618	0.089	0.059	0.530891
1376	0	0.997	0	0.002	0.001	0	0.587	0.01	0.344	0.059	0.162317
1377	0	0	0.999	0	0.001	0.001	0	0.94	0	0.059	0.0190469
1378	0.999	0	0	0	0.001	0.941	0	0	0	0.059	0.018685
1379	0	0	0	0.999	0.001	0.134	0	0	0.807	0.059	0.0698049
1380	0	0	0.999	0	0.001	0	0	0.941	0	0.059	0.018685
1381	0	0	0.999	0	0.001	0	0.002	0.939	0	0.059	0.0194091
1382	0.024	0	0.975	0	0.001	0.331	0	0.609	0.001	0.059	0.119052
1383	0.999	0	0	0	0.001	0.341	0.542	0.011	0.047	0.059	0.310579
1384	0.999	0	0	0	0.001	0.941	0	0	0	0.059	0.018685
1385	0.999	0	0	0	0.001	0.666	0	0.261	0.014	0.059	0.130322
1386	0	0.998	0	0.001	0.001	0.002	0.788	0.016	0.135	0.059	0.0748566
1387	0.932	0	0.066	0.001	0.001	0.305	0.321	0.305	0.01	0.059	0.256629
1388	0	0	0.999	0	0.001	0	0	0.941	0	0.059	0.018685
1389	0	0	0.999	0	0.001	0.001	0	0.94	0	0.059	0.0190469
1390	0	0	0	0.999	0.001	0.002	0	0	0.939	0.059	0.0194091
1391	0	0.002	0	0.997	0.001	0.071	0.016	0.003	0.851	0.059	0.0498834
1392	0.999	0	0	0	0.001	0.393	0	0.538	0.01	0.059	0.276388
1393	0.999	0	0	0	0.001	0.941	0	0	0	0.059	0.018685
1394	0	0	0	0.999	0.001	0.015	0.008	0.358	0.56	0.059	0.181623
1395	0.999	0	0	0	0.001	0.94	0	0	0.001	0.059	0.0190469
1396	0	0	0	0.999	0.001	0.094	0	0.001	0.846	0.059	0.0543515
1397	0	0	0	0.999	0.001	0	0	0.001	0.939	0.06	0.0194007
1398	0	0.999	0	0	0.001	0	0.939	0	0.002	0.059	0.0194091
1399	0	0.999	0	0	0.001	0	0.941	0	0	0.059	0.018685
1400	0.001	0.066	0	0.932	0.001	0.01	0.305	0.321	0.305	0.059	0.256629
1401	0.001	0	0.998	0	0.001	0.134	0.015	0.788	0.004	0.059	0.0748603
1402	0	0	0	0.999	0.001	0.015	0.262	0	0.664	0.059	0.131239
1403	0.999	0	0	0	0.001	0.634	0.15	0.157	0	0.059	0.145219
1404	0	0.999	0	0	0.001	0	0.938	0	0.001	0.061	0.019755
1405	0	0.002	0	0.997	0.001	0.001	0.784	0	0.157	0.058	0.454153
1406	0	0.077	0.003	0.919	0.001	0.714	0.004	0.012	0.191	0.079	0.423908
1407	0.002	0.101	0.896	0	0.001	0.003	0.859	0.05	0.005	0.083	0.429458
1408	0	0	0.896	0.103	0.001	0.004	0.842	0.024	0.044	0.086	0.589963
1409	0.009	0	0.084	0.906	0.001	0.022	0.161	0.036	0.682	0.099	0.101924
1410	0.017	0.038	0.936	0.008	0.001	0.272	0.118	0.437	0.052	0.121	0.173384
1411	0.005	0.011	0.003	0.98	0.001	0.21	0.233	0.166	0.26	0.131	0.329992
1412	0.061	0	0	0.938	0.001	0.231	0.112	0.291	0.233	0.133	0.323223
1413	0.999	0	0	0	0.001	0.278	0.046	0.396	0.153	0.127	0.355663
1414	0.001	0.954	0.002	0.042	0.001	0.192	0.273	0.36	0.048	0.127	0.324622
1415	0	0	0	0.999	0.001	0.061	0.502	0.109	0.196	0.132	0.423557
1416	0	0	0.999	0	0.001	0.048	0.149	0.719	0.015	0.069	0.106573
1417	0	0.999	0	0	0.001	0.227	0.618	0.068	0.013	0.074	0.152738
1418	0	0	0.999	0	0.001	0.079	0.041	0.77	0.033	0.077	0.0848153
1419	0.999	0	0	0	0.001	0.882	0.002	0.037	0.015	0.064	0.0404795
1420	0.888	0	0	0.111	0.001	0.398	0.006	0.038	0.497	0.061	0.148291
1421	0	0	0.999	0	0.001	0.001	0.007	0.931	0.001	0.06	0.0223079
1422	0.001	0	0.994	0.004	0.001	0.008	0.014	0.893	0.024	0.061	0.0306441
1423	0.071	0	0.928	0	0.001	0.02	0.009	0.908	0.001	0.062	0.0303633
1424	0.001	0	0.998	0	0.001	0.002	0.005	0.931	0.001	0.061	0.0216743
1425	0.031	0	0.968	0	0.001	0.001	0.007	0.538	0.395	0.059	0.197565
1426	0	0	0.999	0	0.001	0.001	0	0.94	0	0.059	0.0190469
1427	0.999	0	0	0	0.001	0.941	0.001	0	0	0.058	0.0186935
1428	0	0.999	0	0	0.001	0.001	0.939	0.001	0.001	0.058	0.0194175
1429	0	0	0.999	0	0.001	0.005	0	0.936	0.001	0.058	0.0205057
1430	0	0	0.999	0	0.001	0.001	0.827	0.113	0	0.059	0.507889
1431	0.999	0	0	0	0.001	0.802	0.006	0.002	0.131	0.059	0.0718231
1432	0	0	0.999	0	0.001	0	0.118	0.8	0.023	0.059	0.0726328
1433	0.995	0.004	0	0	0.001	0.118	0.008	0.69	0.126	0.058	0.498634
1434	0.999	0	0	0	0.001	0.923	0.002	0.014	0.002	0.059	0.0252413
1435	0	0	0.999	0	0.001	0	0.006	0.935	0.001	0.058	0.0208689
1436	0	0	0.999	0	0.001	0.006	0.001	0.932	0.001	0.06	0.0219436
1437	0	0.994	0	0.005	0.001	0.409	0.221	0.303	0.009	0.058	0.397942
1438	0	0	0	0.999	0.001	0.026	0.026	0.096	0.792	0.06	0.0758771
1439	0.999	0	0	0	0.001	0.908	0.023	0.007	0.001	0.061	0.0307578
1440	0.001	0	0.186	0.812	0.001	0.054	0.003	0.881	0.003	0.059	0.431366
1441	0.002	0.002	0.995	0	0.001	0.005	0.037	0.894	0.005	0.059	0.0312391
1442	0	0.155	0	0.844	0.001	0.016	0.594	0.268	0.061	0.061	0.38793
1443	0	0.096	0.025	0.878	0.001	0.19	0.278	0.221	0.25	0.061	0.245321
1444	0.712	0	0.287	0	0.001	0.492	0.042	0.398	0.007	0.061	0.0505333
1445	0	0	0.975	0.024	0.001	0.041	0.206	0.637	0.055	0.061	0.125506
1446	0	0.999	0	0	0.001	0.002	0.918	0.018	0.002	0.06	0.0270702
1447	0.026	0.912	0.007	0.054	0.001	0.024	0.265	0.651	0.001	0.059	0.337538
1448	0.003	0.03	0.884	0.082	0.001	0.027	0.511	0.371	0.032	0.059	0.212974
1449	0.003	0	0.996	0	0.001	0.292	0.041	0.604	0.004	0.059	0.151968
1450	0	0.004	0.995	0	0.001	0.006	0.577	0.347	0.011	0.059	0.295141
1451	0	0.995	0	0.004	0.001	0.009	0.31	0.333	0.286	0.062	0.322302
1452	0	0	0.999	0	0.001	0.036	0.131	0.76	0.012	0.061	0.0891083
1453	0.913	0	0	0.086	0.001	0.333	0.271	0.026	0.303	0.067	0.226135
1454	0	0.913	0	0.086	0.001	0.007	0.036	0.009	0.886	0.062	0.468717
1455	0	0	0.999	0	0.001	0.001	0.004	0.925	0.009	0.061	0.0244918
1456	0	0	0.999	0	0.001	0.008	0	0.929	0	0.063	0.0230133
1457	0.004	0	0	0.995	0.001	0.611	0	0.009	0.315	0.065	0.317189
1458	0.001	0	0	0.998	0.001	0.538	0.185	0.025	0.187	0.065	0.428574
1459	0.003	0	0.995	0.001	0.001	0.156	0.002	0.622	0.142	0.078	0.141341
1460	0.001	0	0	0.998	0.001	0.632	0.002	0.015	0.276	0.075	0.353849
1461	0	0.995	0.004	0	0.001	0.009	0.218	0.706	0.007	0.06	0.392601
1462	0	0.996	0	0.003	0.001	0.005	0.726	0.047	0.162	0.06	0.0969263
1463	0.082	0.884	0.03	0.003	0.001	0.03	0.376	0.505	0.03	0.059	0.211254
1464	0.054	0.007	0.912	0.026	0.001	0.001	0.652	0.261	0.026	0.06	0.339805
1465	0	0	0.999	0	0.001	0.002	0.009	0.92	0.008	0.061	0.0263262
1466	0	0	0	0.999	0.001	0	0.015	0.175	0.749	0.061	0.0937465
1467	0	0	0.002	0.997	0.001	0.002	0.836	0.014	0.083	0.065	0.541195
1468	0.002	0.026	0	0.971	0.001	0.012	0.866	0.002	0.055	0.065	0.5217
1469	0.999	0	0	0	0.001	0.926	0.002	0.003	0	0.069	0.0240646
1470	0.999	0	0	0	0.001	0.804	0	0.13	0.001	0.065	0.0709668
1471	0	0	0.999	0	0.001	0.133	0.002	0.799	0	0.066	0.0729825
1472	0	0.889	0.086	0.024	0.001	0.127	0.736	0.067	0.004	0.066	0.0727972
1473	0.361	0.004	0.548	0.086	0.001	0.105	0.437	0.35	0.042	0.066	0.214112
1474	0	0.024	0.087	0.888	0.001	0.135	0.299	0.368	0.132	0.066	0.340311
1475	0	0	0.999	0	0.001	0.024	0.072	0.709	0.128	0.067	0.110963
1476	0.01	0	0	0.989	0.001	0.127	0.13	0.065	0.61	0.068	0.141136
1477	0.999	0	0	0	0.001	0.92	0	0.011	0	0.069	0.0262651
1478	0	0	0.999	0	0.001	0.012	0	0.922	0	0.066	0.0255525
1479	0	0	0.997	0.002	0.001	0.002	0.01	0.919	0.003	0.066	0.0256251
1480	0	0.869	0.002	0.128	0.001	0.1	0.323	0.496	0.014	0.067	0.312968
1481	0.002	0	0.704	0.279	0.015	0.193	0.001	0.207	0.029	0.57	0.360535
1482	0	0	0.86	0.139	0.001	0.165	0.012	0.521	0.227	0.075	0.111381
1483	0.714	0	0.269	0.016	0.001	0.158	0.01	0.696	0.065	0.071	0.17854
1484	0.071	0.006	0.723	0.199	0.001	0.199	0.047	0.601	0.082	0.071	0.0624968
1485	0.224	0.004	0.393	0.378	0.001	0.13	0.08	0.683	0.035	0.072	0.153035
1486	0.042	0.002	0.51	0.445	0.001	0.304	0.031	0.563	0.03	0.072	0.195612
1487	0.329	0.118	0.02	0.532	0.001	0.23	0.029	0.611	0.06	0.07	0.323235
1488	0	0.687	0.002	0.31	0.001	0.199	0.012	0.671	0.045	0.073	0.585862
1489	0	0.66	0	0.339	0.001	0.004	0.225	0.138	0.56	0.073	0.141779
1490	0.918	0	0	0.081	0.001	0.921	0.002	0.002	0.002	0.073	0.0484374
1491	0	0	0.999	0	0.001	0	0	0.928	0	0.072	0.0233122
1492	0	0	0.999	0	0.001	0.001	0	0.919	0.008	0.072	0.0266117
1493	0	0.308	0	0.691	0.001	0.005	0.909	0.008	0.006	0.072	0.329028
1494	0.999	0	0	0	0.001	0.928	0	0	0	0.072	0.0233122
1495	0.999	0	0	0	0.001	0.928	0	0	0	0.072	0.0233122
1496	0.999	0	0	0	0.001	0.927	0	0.001	0	0.072	0.0236777
1497	0	0	0	0.999	0.001	0.001	0.001	0.003	0.922	0.073	0.0255025
1498	0	0.999	0	0	0.001	0.001	0.921	0.005	0	0.073	0.0258697
1499	0	0.999	0	0	0.001	0	0.928	0	0	0.072	0.0233122
1500	0	0	0.999	0	0.001	0.005	0.128	0.784	0.011	0.072	0.0790618
1501	0	0.002	0.997	0	0.001	0.008	0.546	0.048	0.326	0.072	0.58652
1502	0.242	0.019	0.119	0.618	0.002	0.056	0.577	0.033	0.264	0.07	0.265599
1503	0.294	0.444	0.013	0.248	0.001	0.026	0.541	0.036	0.325	0.072	0.0962664
1504	0.24	0.388	0.137	0.234	0.001	0.031	0.666	0.084	0.147	0.072	0.0951651
1505	0.191	0.703	0.016	0.089	0.001	0.068	0.586	0.062	0.212	0.072	0.0607094
1506	0.008	0.256	0	0.735	0.001	0.045	0.652	0.024	0.207	0.072	0.161211
1507	0.014	0.09	0	0.895	0.001	0.148	0.39	0.275	0.116	0.071	0.370752
1508	0.697	0.012	0.01	0.28	0.001	0.412	0.041	0.316	0.158	0.073	0.144956
1509	0.283	0.013	0.004	0.699	0.001	0.381	0.04	0.153	0.352	0.074	0.104856
1510	0	0.697	0.279	0.005	0.019	0.167	0.42	0.179	0.048	0.186	0.130228
1511	0.132	0.002	0.865	0	0.001	0.146	0.233	0.313	0.241	0.067	0.247612
1512	0.002	0.997	0	0	0.001	0.014	0.754	0.136	0.029	0.067	0.0891346
1513	0	0.111	0	0.888	0.001	0.009	0.51	0.008	0.407	0.066	0.141714
1514	0	0	0.999	0	0.001	0.028	0.005	0.762	0.125	0.08	0.0881352
1515	0.999	0	0	0	0.001	0.785	0.126	0.015	0.007	0.067	0.0786869
1516	0	0	0.999	0	0.001	0.029	0.001	0.777	0.127	0.066	0.0819896
1517	0.134	0	0.865	0	0.001	0.534	0.19	0.209	0	0.067	0.258483
1518	0.004	0.548	0.087	0.36	0.001	0.036	0.334	0.435	0.126	0.069	0.134797
1519	0.023	0.087	0.889	0	0.001	0.014	0.111	0.807	0	0.068	0.0235736
1520	0	0.023	0	0.976	0.001	0.008	0.128	0.003	0.793	0.068	0.0499698
1521	0	0	0.999	0	0.001	0.01	0	0.919	0.004	0.067	0.0266474
1522	0.999	0	0	0	0.001	0.8	0	0.132	0.001	0.067	0.0725697
1523	0	0.028	0.001	0.97	0.001	0.055	0.093	0.014	0.771	0.067	0.0582899
1524	0.004	0	0.995	0	0.001	0.016	0	0.904	0.014	0.066	0.0284919
1525	0.976	0.001	0.001	0.021	0.001	0.081	0.009	0.843	0	0.067	0.542106
1526	0	0.998	0	0	0.002	0.009	0.138	0.778	0	0.075	0.478428
1527	0.001	0	0.998	0	0.001	0.006	0.007	0.897	0.003	0.087	0.0335654
1528	0.999	0	0	0	0.001	0.889	0.008	0.026	0.003	0.074	0.037764
1529	0	0	0.999	0	0.001	0.151	0.01	0.76	0.003	0.076	0.0889992
1530	0	0.054	0.84	0.105	0.001	0.003	0.26	0.652	0.008	0.077	0.092812
1531	0.002	0.854	0.028	0.115	0.001	0.002	0.347	0.565	0.008	0.078	0.256862
1532	0.92	0.011	0.032	0.036	0.001	0.437	0.337	0.136	0.01	0.08	0.186734
1533	0.001	0.961	0.002	0.035	0.001	0.523	0.258	0.104	0.032	0.083	0.344074
1534	0	0.015	0	0.984	0.001	0.118	0.023	0.219	0.44	0.2	0.237029
1535	0.902	0	0	0.097	0.001	0.277	0.038	0.011	0.533	0.141	0.233484
1536	0.003	0.901	0	0.095	0.001	0.561	0.041	0.125	0.18	0.093	0.508094
1537	0.055	0.001	0.941	0.002	0.001	0.757	0.01	0.103	0.037	0.093	0.416027
1538	0.034	0.002	0.962	0.001	0.001	0.106	0.025	0.735	0.059	0.075	0.0650515
1539	0.037	0.031	0.011	0.92	0.001	0.088	0.061	0.316	0.463	0.072	0.158245
1540	0.051	0.028	0.917	0.003	0.001	0.463	0.119	0.346	0	0.072	0.200827
1541	0.104	0.839	0.056	0	0.001	0.026	0.509	0.263	0.13	0.072	0.137101
1542	0.001	0.103	0	0.895	0.001	0.028	0.733	0.148	0.017	0.074	0.490022
1543	0	0	0.999	0	0.001	0.18	0.027	0.716	0.003	0.074	0.107846
1544	0.999	0	0	0	0.001	0.762	0.152	0.01	0.002	0.074	0.088174
1545	0.999	0	0	0	0.001	0.915	0.004	0.003	0.007	0.071	0.0280924
1546	0	0	0.999	0	0.001	0.177	0.152	0.59	0.009	0.072	0.166417
1547	0	0.257	0	0.742	0.001	0.002	0.5	0.019	0.405	0.074	0.0755887
1548	0.871	0.026	0.102	0	0.001	0.205	0.2	0.311	0.213	0.071	0.272755
1549	0.851	0	0.148	0	0.001	0.044	0.179	0.605	0.103	0.069	0.416213
1550	0	0.809	0.002	0.188	0.001	0.005	0.833	0.047	0.047	0.068	0.0585724
1551	0.811	0.004	0	0.184	0.001	0.005	0.421	0.009	0.497	0.068	0.465318
1552	0.809	0	0.19	0	0.001	0.016	0.007	0.908	0.007	0.062	0.398204
1553	0.998	0	0.001	0	0.001	0.895	0.009	0.029	0.003	0.064	0.0337097
1554	0	0	0	0.999	0.001	0.185	0.059	0.235	0.46	0.061	0.235917
1555	0.01	0	0.989	0	0.001	0.016	0.472	0.199	0.242	0.071	0.413414
1556	0	0.999	0	0	0.001	0.001	0.777	0.002	0.145	0.075	0.0819261
1557	0	0.999	0	0	0.001	0.001	0.897	0.009	0.014	0.079	0.0347283
1558	0.126	0.873	0	0	0.001	0.866	0.054	0.007	0.007	0.066	0.398776
1559	0.001	0.005	0	0.993	0.001	0.035	0.72	0.146	0.037	0.062	0.59366
1560	0	0	0.999	0	0.001	0.733	0	0.2	0.005	0.062	0.420334
1561	0	0.999	0	0	0.001	0.002	0.792	0.139	0	0.067	0.0758224
1562	0	0	0	0.999	0.001	0.126	0	0.007	0.799	0.068	0.0729677
1563	0	0	0	0.999	0.001	0	0.01	0.857	0.065	0.068	0.568197
1564	0	0.999	0	0	0.001	0.014	0.919	0	0.003	0.064	0.0266702
1565	0	0.999	0	0	0.001	0.008	0.932	0	0	0.06	0.0219436
1566	0.999	0	0	0	0.001	0.651	0	0.288	0.001	0.06	0.137237
1567	0.069	0	0.93	0	0.001	0.886	0	0.047	0.007	0.06	0.472489
1568	0	0	0.999	0	0.001	0.008	0	0.932	0	0.06	0.0219436
1569	0.999	0	0	0	0.001	0.94	0	0	0	0.06	0.0190386
1570	0.999	0	0	0	0.001	0.94	0	0	0	0.06	0.0190386
1571	0.999	0	0	0	0.001	0.94	0	0	0	0.06	0.0190386
1572	0.999	0	0	0	0.001	0.933	0	0	0.007	0.06	0.0215795
1573	0	0	0.999	0	0.001	0.051	0.001	0.885	0.003	0.06	0.0393768
1574	0	0.998	0	0.001	0.001	0.006	0.924	0.007	0	0.063	0.0251697
1575	0	0.916	0	0.083	0.001	0.019	0.849	0.055	0.009	0.068	0.0647345
1576	0.007	0	0	0.992	0.001	0.008	0.012	0.006	0.906	0.068	0.0285297
1577	0	0.999	0	0	0.001	0.001	0.93	0.002	0	0.067	0.0226178
1578	0	0	0	0.999	0.001	0.008	0.009	0.125	0.798	0.06	0.0734355
1579	0.999	0	0	0	0.001	0.807	0.113	0.001	0.017	0.062	0.0697803
1580	0.999	0	0	0	0.001	0.366	0.002	0.149	0.078	0.405	0.292845
1581	0	0	0.999	0	0.001	0.038	0.186	0.498	0.113	0.165	0.214009
1582	0	0.999	0	0	0.001	0.031	0.632	0.24	0.009	0.088	0.145967
1583	0.835	0	0	0.164	0.001	0.294	0.045	0.523	0.056	0.082	0.30431
1584	0	0.028	0	0.971	0.001	0.486	0.142	0.19	0.053	0.129	0.547914
1585	0	0.999	0	0	0.001	0.236	0.072	0.276	0.015	0.401	0.557699
1586	0.989	0	0.001	0	0.01	0.049	0.001	0.015	0.004	0.931	0.564865
1587	0.01	0	0.989	0	0.001	0.179	0.023	0.642	0.043	0.113	0.124057
1588	0.029	0.003	0.963	0.004	0.001	0.078	0.229	0.479	0.107	0.107	0.18408
1589	0.004	0	0.002	0.993	0.001	0.177	0.306	0.085	0.308	0.124	0.319857
1590	0.966	0.002	0	0.031	0.001	0.345	0.257	0.13	0.147	0.121	0.265445
1591	0.978	0.003	0.014	0.004	0.001	0.53	0.081	0.193	0.077	0.119	0.161353
1592	0.006	0.966	0.006	0.021	0.001	0.155	0.193	0.338	0.21	0.104	0.366238
1593	0.904	0.081	0	0.014	0.001	0.496	0.029	0.338	0.048	0.089	0.187074
1594	0.117	0.185	0.001	0.696	0.001	0.036	0.013	0.862	0.01	0.079	0.594608
1595	0.04	0.487	0.256	0.213	0.004	0.003	0.018	0.88	0.015	0.084	0.309984
1596	0.848	0.002	0.148	0.001	0.001	0.147	0.013	0.033	0.724	0.083	0.432383
1597	0.996	0	0.003	0	0.001	0.174	0.001	0.762	0	0.063	0.434783
1598	0.998	0	0	0	0.002	0.132	0.796	0.002	0.005	0.065	0.484952
1599	0	0.093	0	0.906	0.001	0	0.929	0	0.003	0.068	0.524692
1600	0	0.999	0	0	0.001	0	0.931	0	0.001	0.068	0.0222458
1601	0	0	0.999	0	0.001	0.001	0	0.932	0	0.067	0.0218888
1602	0	0	0	0.999	0.001	0.008	0	0	0.932	0.06	0.0219436
1603	0.999	0	0	0	0.001	0.94	0	0	0	0.06	0.0190386
1604	0	0.999	0	0	0.001	0.008	0.932	0	0	0.06	0.0219436
1605	0	0.999	0	0	0.001	0.008	0.862	0	0.071	0.059	0.0481544
1606	0	0.992	0.007	0	0.001	0.008	0.04	0.895	0	0.057	0.585515
1607	0	0.997	0.002	0	0.001	0.017	0.862	0.06	0.004	0.057	0.0443764
1608	0.999	0	0	0	0.001	0.934	0	0.009	0	0.057	0.0212411
1609	0.999	0	0	0	0.001	0.943	0	0	0	0.057	0.0179791
1610	0.999	0	0	0	0.001	0.943	0	0	0	0.057	0.0179791
1611	0	0.999	0	0	0.001	0.005	0.935	0	0	0.06	0.0208521
1612	0	0.999	0	0	0.001	0	0.935	0	0	0.065	0.0208124
1613	0	0	0.999	0	0.001	0.009	0	0.934	0	0.057	0.0212411
1614	0.999	0	0	0	0.001	0.943	0	0	0	0.057	0.0179791
1615	0	0.999	0	0	0.001	0.008	0.935	0	0	0.057	0.0208775
1616	0.999	0	0	0	0.001	0.943	0	0	0	0.057	0.0179791
1617	0	0.999	0	0	0.001	0.008	0.935	0	0	0.057	0.0208775
1618	0.997	0	0	0.002	0.001	0.935	0.003	0	0.005	0.057	0.0194447
1619	0	0	0.999	0	0.001	0	0	0.935	0	0.065	0.0208124
1620	0	0	0.999	0	0.001	0.001	0	0.935	0	0.064	0.0208201
1621	0	0	0	0.999	0.001	0.008	0	0.001	0.935	0.056	0.0208863
1622	0	0	0.999	0	0.001	0.726	0.001	0.217	0	0.056	0.405453
1623	0	0.002	0.997	0	0.001	0.008	0.008	0.927	0.001	0.056	0.0219573
1624	0	0	0.007	0.992	0.001	0.02	0.008	0.91	0.005	0.057	0.654339
1625	0	0.914	0	0.085	0.001	0.007	0.936	0	0	0.057	0.0495256
1626	0.884	0	0.115	0	0.001	0.04	0.001	0.888	0.013	0.058	0.429651
1627	0.002	0	0.997	0	0.001	0.714	0	0.223	0.001	0.062	0.393589
1628	0	0	0.999	0	0.001	0	0	0.936	0	0.064	0.0204568
1629	0.007	0	0	0.992	0.001	0.007	0.003	0.775	0.151	0.064	0.462612
1630	0.991	0.001	0	0.007	0.001	0.748	0.005	0.134	0.049	0.064	0.0844879
1631	0	0	0.999	0	0.001	0.029	0	0.909	0.002	0.06	0.0303952
1632	0.999	0	0	0	0.001	0.942	0	0	0	0.058	0.0183319
1633	0	0	0.999	0	0.001	0.011	0	0.931	0	0.058	0.0223247
1634	0.996	0	0	0.003	0.001	0.851	0.002	0.044	0.045	0.058	0.047729
1635	0.999	0	0	0	0.001	0.808	0.001	0.129	0	0.062	0.0693777
1636	0	0	0.001	0.998	0.001	0	0.131	0.01	0.795	0.064	0.0732401
1637	0.992	0	0	0.007	0.001	0.15	0.775	0.004	0.007	0.064	0.463626
1638	0	0.999	0	0	0.001	0	0.936	0	0	0.064	0.0204568
1639	0	0.985	0	0.014	0.001	0.224	0.055	0.001	0.657	0.063	0.548957
1640	0.993	0.006	0	0	0.001	0.576	0.367	0.001	0	0.056	0.159534
1641	0.999	0	0	0	0.001	0.943	0	0.001	0	0.056	0.0179879
1642	0.001	0	0.998	0	0.001	0.003	0	0.936	0	0.061	0.0196867
1643	0	0	0.999	0	0.001	0.354	0.001	0.584	0	0.061	0.169481
1644	0	0.999	0	0	0.001	0.002	0.93	0.001	0.005	0.062	0.0226563
1645	0	0	0.999	0	0.001	0.003	0	0.935	0.001	0.061	0.0208439
1646	0	0.999	0	0	0.001	0.577	0.289	0.062	0.015	0.057	0.347759
1647	0	0	0	0.999	0.001	0.064	0	0.799	0.081	0.056	0.546782
1648	0	0	0	0.999	0.001	0.007	0.864	0.001	0.07	0.058	0.561375
1649	0	0	0.999	0	0.001	0.008	0	0.935	0	0.057	0.0208775
1650	0.999	0	0	0	0.001	0.232	0	0.712	0	0.056	0.392735
1651	0	0	0.999	0	0.001	0.008	0.001	0.935	0	0.056	0.0208863
1652	0.999	0	0	0	0.001	0.878	0.003	0.012	0.051	0.056	0.0420628
1653	0	0	0.999	0	0.001	0.01	0.001	0.93	0.003	0.056	0.0227068
1654	0.999	0	0	0	0.001	0.943	0.001	0	0	0.056	0.0179879
1655	0.999	0	0	0	0.001	0.914	0.002	0.014	0.014	0.056	0.0285793
1656	0.001	0.999	0	0	0	0.008	0.91	0.024	0.002	0.056	0.0310062
1657	0.001	0	0	0.999	0	0.008	0.896	0.001	0.039	0.056	0.608459
1658	0.001	0.999	0	0	0	0.037	0.9	0.007	0	0.056	0.0339826
1659	0.005	0	0.994	0.001	0	0.017	0.041	0.032	0.854	0.056	0.612146
1660	0	0.001	0.999	0	0	0.005	0.555	0.077	0.304	0.059	0.550867
1661	0	0.001	0.999	0	0	0.016	0.013	0.908	0.006	0.057	0.0315161
1662	0.007	0	0	0.993	0	0.007	0.191	0	0.744	0.058	0.0952512
1663	0	0	0.999	0	0.001	0.008	0.161	0.045	0.73	0.056	0.597879
1664	1	0	0	0	0	0.943	0.001	0	0	0.056	0.0201728
1665	1	0	0	0	0	0.936	0.001	0.007	0	0.056	0.0227097
1666	0	0.001	0.999	0	0	0.008	0	0.936	0	0.056	0.0230402
1667	0	0	1	0	0	0.008	0	0.936	0	0.056	0.0227097
1668	1	0	0	0	0	0.943	0	0	0	0.057	0.0201728
1669	0.999	0	0	0.001	0	0.943	0	0	0	0.057	0.020505
1670	0	0.999	0.001	0	0	0.006	0.935	0	0	0.059	0.0234034
1671	0	0	0.001	0.999	0	0.005	0	0	0.934	0.061	0.023767
1672	0.992	0.008	0	0	0	0.024	0.868	0	0.045	0.063	0.613578
1673	0	0	1	0	0	0.001	0	0.804	0.131	0.064	0.0732627
1674	0	0	1	0	0	0	0	0.935	0	0.065	0.0230733
1675	0	1	0	0	0	0	0.934	0.001	0	0.065	0.023437
1676	0.999	0	0.001	0	0	0.935	0.001	0	0	0.064	0.0234034
1677	0.999	0	0	0.001	0	0.934	0	0.001	0	0.065	0.023767
1678	1	0	0	0	0	0.82	0	0.115	0	0.065	0.0668411
1679	0.992	0.001	0	0.007	0	0.722	0.038	0.001	0.174	0.065	0.0926567
1680	0	0	0	1	0	0	0	0.002	0.933	0.065	0.0238011
1681	0	0	1	0	0	0.095	0.001	0.843	0	0.061	0.0577597
1682	0.007	0	0.993	0	0	0.716	0.01	0.209	0	0.065	0.395783
1683	0	0.092	0	0.908	0	0.005	0.913	0	0.017	0.065	0.496944
1684	0.121	0	0.878	0.001	0	0.049	0.869	0.004	0.013	0.065	0.627511
1685	0	0.999	0.001	0	0	0	0.93	0.005	0	0.065	0.0238722
1686	0	1	0	0	0	0	0.933	0	0.002	0.065	0.0238011
1687	0	0	1	0	0	0	0	0.935	0	0.065	0.0230733
1688	0	0	0	1	0	0	0	0	0.935	0.065	0.0230733
1689	1	0	0	0	0	0.935	0	0	0	0.065	0.0230733
1690	1	0	0	0	0	0.934	0	0.001	0	0.065	0.023437
1691	0	1	0	0	0	0	0.934	0	0	0.066	0.023437
1692	0	0	0	1	0	0	0	0	0.935	0.065	0.0230733
1693	0	0	0	1	0	0	0.001	0	0.934	0.065	0.023437
1694	0	1	0	0	0	0	0.934	0	0.001	0.065	0.023437
1695	0	0	1	0	0	0	0	0.935	0	0.065	0.0230733
1696	0	0	1	0	0	0	0	0.934	0.001	0.065	0.023437
1697	0	0	1	0	0	0	0.001	0.934	0	0.065	0.023437
1698	1	0	0	0	0	0.934	0	0.001	0	0.065	0.023437
1699	0	0	0.998	0.002	0	0	0	0.931	0.004	0.065	0.0232791
1700	1	0	0	0	0	0.934	0	0.001	0	0.065	0.023437
1701	1	0	0	0	0	0.934	0	0.001	0	0.065	0.023437
1702	0	0	1	0	0	0	0	0.935	0	0.065	0.0230733
1703	0	0	0.999	0.001	0	0	0.005	0.93	0	0.065	0.0252239
1704	0	0.878	0	0.122	0	0.013	0.004	0.869	0.049	0.065	0.629143
1705	0.908	0	0.092	0	0	0.017	0	0.913	0.005	0.065	0.496944
1706	0	0.993	0	0.007	0	0	0.029	0.01	0.896	0.065	0.606707
1707	0	0	1	0	0	0.006	0	0.929	0	0.065	0.0252602
1708	0	1	0	0	0	0	0.935	0	0	0.065	0.0230733
1709	0	0.097	0	0.903	0	0	0.737	0	0.196	0.067	0.285589
1710	0	0.03	0.969	0.001	0	0.005	0.627	0.013	0.279	0.076	0.594314
1711	0.762	0.003	0.203	0.032	0	0.205	0.521	0.082	0.108	0.084	0.310994
1712	0.001	0.093	0.001	0.905	0	0.21	0.261	0.268	0.173	0.088	0.347334
1713	0.694	0	0.198	0.003	0.105	0.071	0.006	0.3	0.019	0.604	0.254568
1714	0.016	0.089	0.014	0.775	0.106	0.027	0.002	0.195	0.103	0.673	0.334822
1715	0.004	0.013	0.806	0.017	0.16	0.11	0	0.039	0.162	0.689	0.37192
1716	0.017	0.001	0.005	0.804	0.173	0.136	0	0.12	0.005	0.739	0.419242
1717	0.002	0	0.797	0.025	0.176	0.02	0.014	0.153	0.033	0.78	0.23203
1718	0.003	0.451	0.066	0.32	0.16	0.05	0.065	0.151	0.022	0.712	0.274401
1719	0.007	0.618	0.266	0.003	0.106	0.061	0.096	0.116	0.046	0.681	0.262527
1720	0.203	0.62	0.002	0.07	0.105	0.049	0.115	0.118	0.052	0.666	0.27155
1721	0.055	0.798	0.02	0.022	0.105	0.062	0.064	0.282	0.121	0.471	0.334448
1722	0.054	0.002	0.724	0.2	0.02	0.042	0.038	0.593	0.041	0.286	0.111205
1723	0.261	0.162	0.412	0.105	0.06	0.039	0.179	0.087	0.424	0.271	0.191639
1724	0.01	0.003	0.179	0.619	0.189	0.054	0.099	0.569	0.093	0.185	0.199128
1725	0.111	0.003	0.622	0.082	0.182	0.497	0.061	0.133	0.093	0.216	0.169193
1726	0.003	0.001	0.675	0.001	0.32	0.376	0.027	0.223	0.102	0.272	0.223564
1727	0.67	0.002	0.033	0	0.295	0.337	0.035	0.239	0.097	0.292	0.114618
1728	0.002	0.002	0.765	0.054	0.177	0.06	0.072	0.554	0.038	0.276	0.0527459
1729	0.032	0.732	0.002	0.055	0.179	0.017	0.561	0.078	0.057	0.287	0.0362102
1730	0.003	0.018	0.035	0.347	0.597	0.035	0.579	0.025	0.076	0.285	0.250074
1731	0.073	0.121	0.206	0.003	0.597	0.023	0.478	0.089	0.112	0.298	0.134032
1732	0.289	0.053	0.008	0.042	0.608	0.058	0.183	0.272	0.184	0.303	0.18987
1733	0.199	0.009	0.004	0.161	0.627	0.252	0.056	0.3	0.076	0.316	0.13965
1734	0.126	0.107	0.023	0.432	0.312	0.071	0.068	0.095	0.028	0.738	0.169026
1735	0.055	0.05	0.437	0.124	0.334	0.056	0.046	0.114	0.02	0.764	0.114694
1736	0.003	0.043	0.131	0.055	0.768	0.017	0.096	0.087	0.014	0.786	0.0166863
1737	0	0.002	0.222	0	0.776	0.014	0.081	0.048	0.012	0.845	0.0641914
1738	0.127	0	0.096	0	0.777	0.01	0.032	0.051	0.003	0.904	0.0476116
1739	0.092	0	0.003	0	0.905	0.021	0.022	0.032	0.005	0.92	0.0284347
1740	0.001	0	0.222	0	0.777	0.001	0.004	0.081	0	0.914	0.0212178
1741	0	0.223	0.001	0	0.776	0	0.103	0.004	0.003	0.89	0.0147802
1742	0.001	0.004	0.003	0.223	0.769	0.001	0.174	0.003	0.024	0.798	0.0984865
1743	0.001	0.002	0.227	0.005	0.765	0.003	0.139	0.041	0.043	0.774	0.0880588
1744	0.677	0	0.009	0.001	0.313	0.055	0.007	0.175	0.013	0.75	0.25362
1745	0.687	0	0	0.001	0.312	0.223	0.009	0.03	0.016	0.722	0.121309
1746	0.734	0.001	0.262	0.003	0	0.17	0.018	0.667	0.055	0.09	0.190484
1747	0.022	0.208	0.012	0.758	0	0.073	0.035	0.653	0.154	0.085	0.380265
1748	0.003	0.968	0.029	0	0	0.222	0.017	0.663	0.022	0.076	0.58206
1749	0.901	0	0.099	0	0	0.158	0	0.775	0	0.067	0.315668
1750	0	0	1	0	0	0.004	0.003	0.925	0	0.068	0.0267237
1751	0	0.003	0	0.997	0	0	0.607	0	0.326	0.067	0.314326
1752	0.001	0.994	0	0.005	0	0	0.832	0.005	0.095	0.068	0.0539759
1753	0.002	0	0.998	0	0	0	0.002	0.927	0.001	0.07	0.0266478
1754	0.965	0.034	0.001	0	0	0.006	0.925	0	0.001	0.068	0.60143
1755	0.999	0	0	0	0.001	0.931	0	0.001	0	0.068	0.0222458
1756	0.005	0	0.994	0.001	0	0.002	0.003	0.927	0	0.068	0.0258697
1757	0.996	0	0.001	0.003	0	0.616	0.007	0.046	0.264	0.067	0.146433
1758	0.006	0	0.003	0.991	0	0.01	0	0.92	0.002	0.068	0.670557
1759	1	0	0	0	0	0.911	0	0.021	0	0.068	0.0318817
1760	0.008	0.992	0	0	0	0.897	0.034	0.001	0	0.068	0.595616
1761	0.001	0.994	0	0.005	0	0.119	0.135	0.204	0.475	0.067	0.469707
1762	0.992	0.005	0	0.003	0	0.807	0.056	0.028	0.042	0.067	0.0602667
1763	0	0	1	0	0	0.002	0.001	0.93	0	0.067	0.024895
1764	0	0.876	0.124	0	0	0.001	0.003	0.928	0.001	0.067	0.49237
1765	0	0.092	0	0.908	0	0	0.883	0.016	0.034	0.067	0.467642
1766	0	0.091	0.907	0.002	0	0	0.629	0.141	0.162	0.068	0.344196
1767	0	0.001	0.999	0	0	0	0.793	0.137	0.002	0.068	0.480219
1768	0.001	0.999	0	0	0	0.66	0.03	0.008	0.234	0.068	0.621594
1769	0.001	0	0	0.999	0	0.609	0.01	0.288	0.026	0.067	0.628841
1770	0	0.001	0.999	0	0	0	0.012	0.919	0	0.069	0.0274907
1771	0	1	0	0	0	0.002	0.929	0	0.001	0.068	0.0252602
1772	0.903	0	0.097	0	0	0.025	0	0.907	0	0.068	0.476216
1773	1	0	0	0	0	0.932	0	0	0	0.068	0.0241655
1774	0	1	0	0	0	0.002	0.929	0.001	0	0.068	0.0252602
1775	0	0	0	1	0	0	0	0	0.93	0.07	0.024895
1776	0	0	1	0	0	0	0.001	0.929	0	0.07	0.0252602
1777	0	0	0	1	0	0	0	0.001	0.929	0.07	0.0252602
1778	0	0	0	1	0	0	0	0	0.93	0.07	0.024895
1779	0	0	0	1	0	0	0	0.001	0.929	0.07	0.0252602
1780	1	0	0	0	0	0.93	0	0	0	0.07	0.024895
1781	0.007	0	0.001	0.992	0	0.01	0.528	0.137	0.255	0.07	0.368583
1782	0	0.001	0	0.999	0	0.001	0.87	0	0.059	0.07	0.575446
1783	1	0	0	0	0	0.929	0	0.001	0	0.07	0.0252602
1784	1	0	0	0	0	0.929	0.001	0	0	0.07	0.0252602
1785	1	0	0	0	0	0.929	0	0.001	0	0.07	0.0252602
1786	1	0	0	0	0	0.93	0	0	0	0.07	0.024895
1787	1	0	0	0	0	0.929	0.001	0	0	0.07	0.0252602
1788	0	1	0	0	0	0	0.929	0.001	0	0.07	0.0252602
1789	1	0	0	0	0	0.93	0	0	0	0.07	0.024895
1790	0	0.999	0	0.001	0	0	0.928	0	0.002	0.07	0.0249992
1791	1	0	0	0	0	0.929	0	0	0	0.071	0.0252602
1792	0	0	1	0	0	0	0	0.929	0	0.071	0.0252602
1793	0	0.999	0.001	0	0	0	0.124	0.805	0	0.071	0.494242
1794	0.999	0	0	0.001	0	0.068	0	0.013	0.848	0.071	0.562777
1795	0	1	0	0	0	0	0.925	0.002	0.002	0.071	0.0267237
1796	0	0	0	1	0	0	0.013	0	0.916	0.071	0.0300331
1797	0.001	0.101	0.898	0	0	0.006	0.905	0.016	0.002	0.071	0.487465
1798	0	0	0	1	0	0.008	0.034	0	0.887	0.071	0.0408555
1799	0	0	1	0	0	0	0	0.929	0	0.071	0.0252602
1800	0	1	0	0	0	0	0.929	0	0	0.071	0.0252602
1801	0.999	0	0	0	0.001	0.06	0.016	0.361	0.492	0.071	0.575257
1802	1	0	0	0	0	0.929	0	0	0	0.071	0.0252602
1803	1	0	0	0	0	0.92	0	0.009	0	0.071	0.0285595
1804	0.025	0.972	0.003	0	0	0.04	0.212	0.677	0	0.071	0.383647
1805	0.974	0.001	0	0.025	0	0.013	0.364	0.086	0.466	0.071	0.605702
1806	0	1	0	0	0	0.014	0.893	0.016	0.006	0.071	0.0385962
1807	0	0	1	0	0	0	0	0.929	0	0.071	0.0252602
1808	0.974	0	0	0.026	0	0.622	0.023	0.016	0.268	0.071	0.115646
1809	1	0	0	0	0	0.928	0	0.001	0	0.071	0.0256257
1810	1	0	0	0	0	0.929	0	0	0	0.071	0.0252602
1811	0	0	1	0	0	0.005	0.012	0.891	0.021	0.071	0.0393481
1812	0.025	0	0.001	0.974	0	0.466	0.085	0.365	0.013	0.071	0.605701
1813	0	0.003	0.972	0.025	0	0	0.677	0.213	0.038	0.072	0.383284
1814	0	0	1	0	0	0	0.001	0.919	0.009	0.071	0.0289275
1815	1	0	0	0	0	0.919	0	0.002	0.008	0.071	0.0289275
1816	0.001	0.999	0	0	0	0.532	0.176	0.191	0.03	0.071	0.441384
1817	0	0	1	0	0	0	0	0.929	0	0.071	0.0252602
1818	0	0	0	1	0	0	0	0	0.929	0.071	0.0252602
1819	1	0	0	0	0	0.929	0	0	0	0.071	0.0252602
1820	0	0	0	1	0	0	0.009	0	0.92	0.071	0.0285595
1821	1	0	0	0	0	0.888	0	0.033	0.008	0.071	0.0404782
1822	0	0.898	0.101	0.001	0	0.002	0.016	0.904	0.007	0.071	0.487446
1823	0	0	1	0	0	0	0	0.929	0	0.071	0.0252602
1824	0	0	1	0	0	0	0.001	0.927	0.001	0.071	0.0259914
1825	0	0	0.001	0.999	0	0.128	0.01	0.719	0.072	0.071	0.557408
1826	0	0.001	0.999	0	0	0	0.804	0.125	0	0.071	0.493143
1827	0	0	0	1	0	0	0.106	0	0.823	0.071	0.0656467
1828	0	0	1	0	0	0	0	0.931	0	0.069	0.0245301
1829	1	0	0	0	0	0.922	0.007	0.002	0	0.069	0.0278243
1830	0	0.996	0	0.004	0	0.009	0.92	0.001	0.002	0.068	0.0279565
1831	0	0	1	0	0	0.013	0	0.918	0.001	0.068	0.0292957
1832	0	1	0	0	0	0.002	0.93	0	0	0.068	0.024895
1833	0	1	0	0	0	0	0.832	0.001	0.099	0.068	0.0620813
1834	0	0	0	1	0	0.002	0	0.001	0.929	0.068	0.0252602
1835	0	0	1	0	0	0	0	0.932	0	0.068	0.0241655
1836	0	1	0	0	0	0	0.929	0.003	0	0.068	0.0252602
1837	0	1	0	0	0	0	0.932	0	0	0.068	0.0241655
1838	0	1	0	0	0	0	0.931	0	0	0.069	0.0245301
1839	0	0	1	0	0	0.048	0.001	0.881	0.001	0.069	0.0431256
1840	0	0	1	0	0	0	0.002	0.93	0	0.068	0.024895
1841	0	0	0	1	0	0	0	0	0.932	0.068	0.0241655
1842	0	0	1	0	0	0.001	0	0.93	0	0.069	0.024895
1843	0	1	0	0	0	0	0.929	0.002	0	0.069	0.0252602
1844	0	0.987	0	0.013	0	0	0.238	0.001	0.692	0.069	0.35917
1845	0	0	1	0	0	0	0	0.931	0	0.069	0.0245301
1846	0	0	1	0	0	0	0	0.93	0.001	0.069	0.024895
1847	1	0	0	0	0	0.921	0	0	0.01	0.069	0.0281917
1848	1	0	0	0	0	0.931	0.001	0	0	0.068	0.0245301
1849	0	0	1	0	0	0	0.003	0.923	0.006	0.068	0.0274572
1850	0.007	0	0.993	0	0	0	0	0.93	0.002	0.068	0.0272022
1851	0	0	0	1	0	0	0.002	0	0.93	0.068	0.024895
1852	0	0	0	1	0	0	0.098	0.011	0.823	0.068	0.0656467
1853	1	0	0	0	0	0.932	0	0	0	0.068	0.0241655
1854	1	0	0	0	0	0.93	0	0.001	0	0.069	0.024895
1855	0.007	0	0.001	0.992	0	0.005	0	0.919	0.008	0.068	0.661863
1856	0.001	0	0	0.999	0	0.007	0.009	0.894	0.022	0.068	0.638547
1857	0	0	1	0	0	0.001	0.009	0.92	0.001	0.069	0.0285595
1858	0.999	0	0.001	0	0	0.021	0.011	0.9	0	0.068	0.638083
1859	0.001	0	0	0.999	0	0.902	0.002	0.009	0.019	0.068	0.642013
1860	0	0	1	0	0	0.349	0.001	0.576	0.006	0.068	0.175819
1861	0.001	0	0.999	0	0	0.005	0.012	0.898	0.01	0.075	0.0356904
1862	0	0	0.999	0.001	0	0.002	0.002	0.702	0.217	0.077	0.113465
1863	0	0	1	0	0	0.001	0.006	0.916	0	0.077	0.0300331
1864	0	0	0	1	0	0	0.002	0.003	0.921	0.074	0.0281917
1865	0.001	0.003	0	0.989	0.007	0.003	0.001	0	0.679	0.317	0.110417
1866	0.993	0	0	0	0.007	0.681	0.001	0.001	0	0.317	0.110722
1867	0	0	0.963	0.03	0.007	0.002	0.001	0.681	0.003	0.313	0.113667
1868	0.026	0.967	0	0	0.007	0.002	0.636	0.042	0.007	0.313	0.134358
1869	0	0	0.816	0.184	0	0.021	0.017	0.769	0.067	0.126	0.0713635
1870	0.158	0.756	0	0.086	0	0.304	0.509	0.007	0.083	0.097	0.0599266
1871	0.97	0.004	0.026	0	0	0.72	0.023	0.157	0.022	0.078	0.0736569
1872	0.816	0.154	0.03	0	0	0.826	0.011	0.069	0.006	0.088	0.073518
1873	0	0	0.967	0.026	0.007	0.003	0.044	0.629	0.001	0.323	0.13896
1874	0.03	0.963	0	0	0.007	0.008	0.662	0.004	0.004	0.322	0.117268
1875	0	0	0.993	0	0.007	0.004	0	0.673	0	0.323	0.114269
1876	0.993	0	0	0	0.007	0.675	0	0.001	0.001	0.323	0.113363
1877	0.993	0	0	0	0.007	0.676	0	0.001	0.001	0.322	0.112922
1878	0	0	1	0	0	0.008	0	0.913	0.001	0.078	0.0311414
1879	0	1	0	0	0	0.001	0.908	0.007	0	0.084	0.0329942
1880	0	0	0	1	0	0.213	0.171	0.004	0.532	0.08	0.198516
1881	0	0.999	0	0.001	0	0.009	0.882	0.017	0.013	0.079	0.0412616
1882	0	0.001	0	0.999	0	0.026	0.328	0.003	0.566	0.077	0.177707
1883	0	0	0.001	0.999	0	0.002	0.01	0.895	0.018	0.075	0.64402
1884	0.001	0	0.999	0	0	0.893	0.001	0.031	0	0.075	0.619684
1885	1	0	0	0	0	0.914	0	0.011	0	0.075	0.0307717
1886	0	0	0	1	0	0	0.889	0.011	0.025	0.075	0.634381
1887	0	0.992	0	0.008	0	0	0.744	0	0.181	0.075	0.0838196
1888	0	0	1	0	0	0.001	0.001	0.755	0.168	0.075	0.0934891
1889	1	0	0	0	0	0.923	0.002	0	0	0.075	0.0274572
1890	1	0	0	0	0	0.924	0	0.001	0	0.075	0.0270903
1891	0	0	1	0	0	0	0	0.925	0	0.075	0.0267237
1892	0	0.993	0	0.007	0	0	0.925	0	0	0.075	0.0290219
1893	0	1	0	0	0	0.006	0.916	0.003	0	0.075	0.0300331
1894	0	1	0	0	0	0	0.924	0	0	0.076	0.0270903
1895	0	1	0	0	0	0	0.924	0	0	0.076	0.0270903
1896	0.013	0	0.987	0	0	0.686	0	0.237	0	0.077	0.360046
1897	0	0	1	0	0	0	0.001	0.922	0	0.077	0.0278243
1898	0	0	0	1	0	0	0	0	0.924	0.076	0.0270903
1899	1	0	0	0	0	0.589	0	0.335	0	0.076	0.169323
1900	1	0	0	0	0	0.924	0	0	0	0.076	0.0270903
1901	1	0	0	0	0	0.924	0	0	0	0.076	0.0270903
1902	0	1	0	0	0	0	0.922	0.002	0.001	0.075	0.0278243
1903	0	0	1	0	0	0	0	0.925	0	0.075	0.0267237
1904	0	0	1	0	0	0	0.003	0.922	0	0.075	0.0278243
1905	0	1	0	0	0	0	0.925	0	0	0.075	0.0267237
1906	0	0	1	0	0	0	0	0.925	0	0.075	0.0267237
1907	0	0	1	0	0	0	0	0.924	0	0.076	0.0270903
1908	0	1	0	0	0	0	0.916	0.009	0	0.075	0.0300331
1909	0	1	0	0	0	0	0.915	0.009	0	0.076	0.0304023
1910	0	0	1	0	0	0	0	0.924	0	0.076	0.0270903
1911	0	0	0	1	0	0.001	0	0	0.924	0.075	0.0270903
1912	1	0	0	0	0	0.925	0	0	0	0.075	0.0267237
1913	1	0	0	0	0	0.924	0	0.001	0	0.075	0.0270903
1914	0	1	0	0	0	0	0.924	0.001	0	0.075	0.0270903
1915	0	0	0	1	0	0	0	0	0.925	0.075	0.0267237
1916	1	0	0	0	0	0.922	0.001	0.001	0	0.076	0.0278243
1917	0	0	0	1	0	0	0	0	0.924	0.076	0.0270903
1918	1	0	0	0	0	0.922	0	0.001	0	0.077	0.0278243
1919	1	0	0	0	0	0.923	0	0.001	0	0.076	0.0274572
1920	0	1	0	0	0	0	0.924	0	0	0.076	0.0270903
1921	0	0	1	0	0	0	0.009	0.915	0	0.076	0.0304023
1922	0	0	1	0	0	0	0.01	0.915	0	0.075	0.0304023
1923	0	0	0	1	0	0	0	0.001	0.924	0.075	0.0270903
1924	0	1	0	0	0	0	0.925	0	0	0.075	0.0267237
1925	0	1	0	0	0	0	0.916	0	0.009	0.075	0.0300331
1926	0	0	0	1	0	0.001	0	0	0.924	0.075	0.0270903
1927	1	0	0	0	0	0.924	0	0.001	0	0.075	0.0270903
1928	1	0	0	0	0	0.924	0	0	0	0.076	0.0270903
1929	0	0	1	0	0	0	0	0.924	0	0.076	0.0270903
1930	0	0	1	0	0	0	0	0.924	0	0.076	0.0270903
1931	0	0	0	1	0	0	0	0	0.923	0.077	0.0274572
1932	1	0	0	0	0	0.923	0	0	0	0.077	0.0274572
1933	0	0	1	0	0	0	0	0.923	0	0.077	0.0274572
1934	0	1	0	0	0	0	0.923	0	0	0.077	0.0274572
1935	0	0	1	0	0	0	0.001	0.922	0	0.077	0.0278243
1936	1	0	0	0	0	0.923	0	0	0	0.077	0.0274572
1937	1	0	0	0	0	0.923	0	0	0	0.077	0.0274572
1938	1	0	0	0	0	0.923	0	0	0	0.077	0.0274572
1939	0	0	0	1	0	0	0	0	0.923	0.077	0.0274572
1940	0	0	0	1	0	0	0.001	0.001	0.921	0.077	0.0281917
1941	0	1	0	0	0	0	0.923	0	0	0.077	0.0274572
1942	0	1	0	0	0	0	0.923	0	0	0.077	0.0274572
1943	0	0	0	1	0	0	0	0	0.923	0.077	0.0274572
1944	0	0	0	1	0	0	0	0	0.923	0.077	0.0274572
1945	0	0	1	0	0	0	0	0.923	0	0.077	0.0274572
1946	0	0	0	1	0	0	0.001	0	0.922	0.077	0.0278243
1947	0	1	0	0	0	0	0.923	0	0	0.077	0.0274572
1948	0	0	1	0	0	0.013	0.001	0.909	0	0.077	0.0326231
1949	0	0	1	0	0	0	0	0.923	0	0.077	0.0274572
1950	0	0	1	0	0	0	0	0.915	0.008	0.077	0.0304023
1951	0	0	0	1	0	0	0	0	0.923	0.077	0.0274572
1952	1	0	0	0	0	0.923	0	0	0	0.077	0.0274572
1953	1	0	0	0	0	0.923	0	0	0	0.077	0.0274572
1954	0	0	1	0	0	0.014	0	0.909	0	0.077	0.0326231
1955	0	0	0	1	0	0	0	0	0.923	0.077	0.0274572
1956	0	0	0	1	0	0	0	0.008	0.915	0.077	0.0304023
1957	0	1	0	0	0	0	0.923	0	0	0.077	0.0274572
1958	0	1	0	0	0	0	0.91	0	0.013	0.077	0.0322522
1959	0	0	1	0	0	0	0	0.923	0	0.077	0.0274572
1960	1	0	0	0	0	0.922	0	0.001	0	0.077	0.0278243
1961	0	1	0	0	0	0	0.923	0	0	0.077	0.0274572
1962	0	1	0	0	0	0	0.922	0.001	0	0.077	0.0278243
1963	0	0.001	0	0.999	0	0	0.698	0	0.226	0.076	0.396516
1964	0	0	1	0	0	0	0	0.923	0.001	0.076	0.0274572
1965	0	1	0	0	0	0	0.923	0	0.001	0.076	0.0274572
1966	1	0	0	0	0	0.925	0	0	0	0.075	0.0267237
1967	0	1	0	0	0	0.001	0.909	0	0.015	0.075	0.0326231
1968	0	0	1	0	0	0.001	0	0.924	0	0.075	0.0270903
1969	1	0	0	0	0	0.924	0	0.001	0	0.075	0.0270903
1970	1	0	0	0	0	0.924	0	0	0.001	0.075	0.0270903
1971	0.001	0	0	0.999	0	0.793	0	0.001	0.131	0.075	0.486624
1972	0	0	1	0	0	0.11	0	0.814	0.001	0.075	0.069239
1973	0	0	1	0	0	0.001	0	0.924	0	0.075	0.0270903
1974	0	1	0	0	0	0.001	0.913	0	0.011	0.075	0.0311414
1975	0.004	0	0.996	0	0	0.001	0.001	0.922	0.001	0.075	0.027882
1976	0	0	0	1	0	0	0.002	0.001	0.922	0.075	0.0278243
1977	1	0	0	0	0	0.924	0	0.001	0	0.075	0.0270903
1978	1	0	0	0	0	0.924	0	0.001	0	0.075	0.0270903
1979	0	0.104	0	0.896	0	0	0.876	0	0.049	0.075	0.431007
1980	0	0	1	0	0	0.001	0	0.924	0	0.075	0.0270903
1981	1	0	0	0	0	0.924	0	0.001	0	0.075	0.0270903
1982	0	0	0	1	0	0	0.818	0.01	0.097	0.075	0.529215
1983	0	0	0.999	0.001	0	0.001	0.243	0.024	0.658	0.074	0.632515
1984	0	0	0.999	0.001	0	0.001	0.001	0.15	0.774	0.074	0.466744
1985	0	0.999	0.001	0	0	0.001	0.066	0.858	0.001	0.074	0.565538
1986	0	0.841	0.159	0	0	0.106	0.078	0.74	0	0.076	0.349916
1987	0.841	0	0.159	0	0	0.014	0.048	0.863	0	0.075	0.436534
1988	0	0.251	0.749	0	0	0.001	0.922	0.001	0.001	0.075	0.384836
1989	0.008	0	0.992	0	0	0.255	0.001	0.67	0	0.074	0.114928
1990	0	1	0	0	0	0	0.925	0	0.001	0.074	0.0267237
1991	0	0	0	1	0	0	0.002	0.001	0.923	0.074	0.0274572
1992	0	0	1	0	0	0	0	0.926	0	0.074	0.0263574
1993	0	0	0	1	0	0	0.002	0	0.924	0.074	0.0270903
1994	0	1	0	0	0	0	0.926	0	0	0.074	0.0263574
1995	0	0	0	1	0	0	0.009	0.003	0.914	0.074	0.0307717
1996	0	1	0	0	0	0.001	0.716	0	0.208	0.075	0.110232
1997	0.001	0.999	0	0	0	0.439	0.022	0.465	0	0.074	0.636511
1998	0.993	0	0	0.007	0	0.635	0	0.29	0.001	0.074	0.147261
[truncated: 906 more rows]

## Sheet: LM_23S_0.5
	LM 23S (T=0.5) pretrain frequency					LM 23S (T=0.5) finetune frequency
E. coli reference position	A	C	G	U	deletion	A	C	G	U	deletion	JSD
1	0	0	0	0	1	0	0	0	0	1	0
2	0	0	1	0	0	0	0	1	0	0	0
3	0	0	0	1	0	0	0	0	1	0	0
4	0	0	0	1	0	0	0	0	1	0	0
5	1	0	0	0	0	1	0	0	0	0	0
6	1	0	0	0	0	1	0	0	0	0	0
7	0	0	1	0	0	0	0	1	0	0	0
8	0	1	0	0	0	0	1	0	0	0	0
9	0	0	1	0	0	0	0	1	0	0	0
10	1	0	0	0	0	1	0	0	0	0	0
11	0	1	0	0	0	0	1	0	0	0	0
12	0	0	0	1	0	0	0	0	1	0	0
13	1	0	0	0	0	1	0	0	0	0	0
14	1	0	0	0	0	1	0	0	0	0	0
15	0	0	1	0	0	0	0	1	0	0	0
16	0	1	0	0	0	0	1	0	0	0	0
17	0	0	1	0	0	0	0	1	0	0	0
18	0	0	0	1	0	0	0	0	1	0	0
19	1	0	0	0	0	1	0	0	0	0	0
20	0	1	0	0	0	0	1	0	0	0	0
21	1	0	0	0	0	1	0	0	0	0	0
22	0	1	0	0	0	0	1	0	0	0	0
23	0	0	1	0	0	0	0	1	0	0	0
24	0	0	1	0	0	0	0	1	0	0	0
25	0	0	0	1	0	0	0	0	1	0	0
26	0	0	1	0	0	0	0	1	0	0	0
27	0	0	1	0	0	0	0	1	0	0	0
28	1	0	0	0	0	1	0	0	0	0	0
29	0	0	0	1	0	0	0	0	1	0	0
30	0	0	1	0	0	0	0	1	0	0	0
31	0	1	0	0	0	0	1	0	0	0	0
32	0	1	0	0	0	0	1	0	0	0	0
33	0	1	0	0	0	0	1	0	0	0	0
34	0	0	0	1	0	0	0	0	1	0	0
35	0	0	1	0	0	0	0	1	0	0	0
36	0	0	1	0	0	0	0	1	0	0	0
37	0	1	0	0	0	0	1	0	0	0	0
38	1	0	0	0	0	1	0	0	0	0	0
39	0	0	1	0	0	0	0	1	0	0	0
40	0	0	0	1	0	0	0	0	1	0	0
41	0	1	0	0	0	0	1	0	0	0	0
42	1	0	0	0	0	1	0	0	0	0	0
43	0	0	1	0	0	0	0	1	0	0	0
44	1	0	0	0	0	1	0	0	0	0	0
45	0	0	1	0	0	0	0	1	0	0	0
46	0	0	1	0	0	0	0	1	0	0	0
47	0	1	0	0	0	0	1	0	0	0	0
48	0	0	1	0	0	0	0	1	0	0	0
49	1	0	0	0	0	1	0	0	0	0	0
50	0	0	0	1	0	0	0	0	1	0	0
51	0	0	1	0	0	0	0	1	0	0	0
52	1	0	0	0	0	1	0	0	0	0	0
53	1	0	0	0	0	1	0	0	0	0	0
54	0	0	1	0	0	0	0	1	0	0	0
55	0	0	1	0	0	0	0	1	0	0	0
56	1	0	0	0	0	1	0	0	0	0	0
57	0	1	0	0	0	0	1	0	0	0	0
58	0	0	1	0	0	0	0	1	0	0	0
59	0	0	0	1	0	0	0	0	1	0	0
60	0	0	1	0	0	0	0	1	0	0	0
61	0	1	0	0	0	0	1	0	0	0	0
62	0	0	0	1	0	0	0	0	1	0	0
63	1	0	0	0	0	1	0	0	0	0	0
64	1	0	0	0	0	1	0	0	0	0	0
65	0	0	0	1	0	0	0	0	1	0	0
66	0	1	0	0	0	0	1	0	0	0	0
67	0	0	0	1	0	0	0	0	1	0	0
68	0	0	1	0	0	0	0	1	0	0	0
69	0	1	0	0	0	0	1	0	0	0	0
70	0	0	1	0	0	0	0	1	0	0	0
71	1	0	0	0	0	1	0	0	0	0	0
72	0	0	0	1	0	0	0	0	1	0	0
73	1	0	0	0	0	1	0	0	0	0	0
74	1	0	0	0	0	1	0	0	0	0	0
75	0	0	1	0	0	0	0	1	0	0	0
76	0	1	0	0	0	0	1	0	0	0	0
77	0	0	1	0	0	0	0	1	0	0	0
78	0	0	0	1	0	0	0	0	1	0	0
79	0	1	0	0	0	0	1	0	0	0	0
80	0	0	1	0	0	0	0	1	0	0	0
81	0	0	1	0	0	0	0	1	0	0	0
82	0	0	0	1	0	0	0	0	1	0	0
83	1	0	0	0	0	1	0	0	0	0	0
84	1	0	0	0	0	1	0	0	0	0	0
85	0	0	1	0	0	0	0	1	0	0	0
86	0	0	1	0	0	0	0	1	0	0	0
87	0	0	0	1	0	0	0	0	1	0	0
88	0	0	1	0	0	0	0	1	0	0	0
89	1	0	0	0	0	1	0	0	0	0	0
90	0	0	0	1	0	0	0	0	1	0	0
91	1	0	0	0	0	1	0	0	0	0	0
92	0	0	0	1	0	0	0	0	1	0	0
93	0	0	1	0	0	0	0	1	0	0	0
94	1	0	0	0	0	1	0	0	0	0	0
95	1	0	0	0	0	1	0	0	0	0	0
96	0	1	0	0	0	0	1	0	0	0	0
97	0	1	0	0	0	0	1	0	0	0	0
98	0	0	1	0	0	0	0	1	0	0	0
99	0	0	0	1	0	0	0	0	1	0	0
100	0	0	0	1	0	0	0	0	1	0	0
101	1	0	0	0	0	1	0	0	0	0	0
102	0	0	0	1	0	0	0	0	1	0	0
103	1	0	0	0	0	1	0	0	0	0	0
104	1	0	0	0	0	1	0	0	0	0	0
105	0	1	0	0	0	0	1	0	0	0	0
106	0	1	0	0	0	0	1	0	0	0	0
107	0	0	1	0	0	0	0	1	0	0	0
108	0	0	1	0	0	0	0	1	0	0	0
109	0	1	0	0	0	0	1	0	0	0	0
110	0	0	1	0	0	0	0	1	0	0	0
111	1	0	0	0	0	1	0	0	0	0	0
112	0	0	0	1	0	0	0	0	1	0	0
113	0	0	0	1	0	0	0	0	1	0	0
114	0	0	0	1	0	0	0	0	1	0	0
115	0	1	0	0	0	0	1	0	0	0	0
116	0	1	0	0	0	0	1	0	0	0	0
117	0	0	1	0	0	0	0	1	0	0	0
118	1	0	0	0	0	1	0	0	0	0	0
119	1	0	0	0	0	1	0	0	0	0	0
120	0	0	0	1	0	0	0	0	1	0	0
121	0	0	1	0	0	0	0	1	0	0	0
122	0	0	1	0	0	0	0	1	0	0	0
123	0	0	1	0	0	0	0	1	0	0	0
124	0	0	1	0	0	0	0	1	0	0	0
125	1	0	0	0	0	1	0	0	0	0	0
126	1	0	0	0	0	1	0	0	0	0	0
127	1	0	0	0	0	1	0	0	0	0	0
128	0	1	0	0	0	0	1	0	0	0	0
129	0	1	0	0	0	0	1	0	0	0	0
130	0	1	0	0	0	0	1	0	0	0	0
131	1	0	0	0	0	1	0	0	0	0	0
132	0	0	1	0	0	0	0	1	0	0	0
133	0	0	0	1	0	0	0	0	1	0	0
134	0	0	1	0	0	0	0	1	0	0	0
135	0	0	0	1	0	0	0	0	1	0	0
136	0	0	1	0	0	0	0	1	0	0	0
137	0	0	0	1	0	0	0	0	1	0	0
138	0	0	0	1	0	0	0	0	1	0	0
139	0	0	0	1	0	0	0	0	1	0	0
140	0	1	0	0	0	0	1	0	0	0	0
141	0	0	1	0	0	0	0	1	0	0	0
142	1	0	0	0	0	1	0	0	0	0	0
143	0	1	0	0	0	0	1	0	0	0	0
144	1	0	0	0	0	1	0	0	0	0	0
145	0	1	0	0	0	0	1	0	0	0	0
146	1	0	0	0	0	1	0	0	0	0	0
147	0	1	0	0	0	0	1	0	0	0	0
148	0	0	0	1	0	0	0	0	1	0	0
149	1	0	0	0	0	1	0	0	0	0	0
150	0	0	0	1	0	0	0	0	1	0	0
151	0	1	0	0	0	0	1	0	0	0	0
152	1	0	0	0	0	1	0	0	0	0	0
153	0	0	0	1	0	0	0	0	1	0	0
154	0	0	0	1	0	0	0	0	1	0	0
155	1	0	0	0	0	1	0	0	0	0	0
156	1	0	0	0	0	1	0	0	0	0	0
157	0	1	0	0	0	0	1	0	0	0	0
158	0	0	0	1	0	0	0	0	1	0	0
159	0	0	1	0	0	0	0	1	0	0	0
160	1	0	0	0	0	1	0	0	0	0	0
161	1	0	0	0	0	1	0	0	0	0	0
162	0	0	0	1	0	0	0	0	1	0	0
163	0	1	0	0	0	0	1	0	0	0	0
164	0	1	0	0	0	0	1	0	0	0	0
165	1	0	0	0	0	1	0	0	0	0	0
166	0	0	0	1	0	0	0	0	1	0	0
167	1	0	0	0	0	1	0	0	0	0	0
168	0	0	1	0	0	0	0	1	0	0	0
169	0	0	1	0	0	0	0	1	0	0	0
170	0	0	0	1	0	0	0	0	1	0	0
171	0	0	0	1	0	0	0	0	1	0	0
172	1	0	0	0	0	1	0	0	0	0	0
173	1	0	0	0	0	1	0	0	0	0	0
174	0	0	0	1	0	0	0	0	1	0	0
175	0	0	1	0	0	0	0	1	0	0	0
176	1	0	0	0	0	1	0	0	0	0	0
177	0	0	1	0	0	0	0	1	0	0	0
178	0	0	1	0	0	0	0	1	0	0	0
179	0	1	0	0	0	0	1	0	0	0	0
180	0	0	1	0	0	0	0	1	0	0	0
181	1	0	0	0	0	1	0	0	0	0	0
182	1	0	0	0	0	1	0	0	0	0	0
183	0	1	0	0	0	0	1	0	0	0	0
184	0	1	0	0	0	0	1	0	0	0	0
185	0	0	1	0	0	0	0	1	0	0	0
186	0	0	1	0	0	0	0	1	0	0	0
187	0	0	1	0	0	0	0	1	0	0	0
188	0	0	1	0	0	0	0	1	0	0	0
189	0	0	1	0	0	0	0	1	0	0	0
190	1	0	0	0	0	1	0	0	0	0	0
191	1	0	0	0	0	1	0	0	0	0	0
192	0	1	0	0	0	0	1	0	0	0	0
193	0	0	0	1	0	0	0	0	1	0	0
194	0	0	1	0	0	0	0	1	0	0	0
195	1	0	0	0	0	1	0	0	0	0	0
196	1	0	0	0	0	1	0	0	0	0	0
197	1	0	0	0	0	1	0	0	0	0	0
198	0	1	0	0	0	0	1	0	0	0	0
199	1	0	0	0	0	1	0	0	0	0	0
200	0	0	0	1	0	0	0	0	1	0	0
201	0	1	0	0	0	0	1	0	0	0	0
202	0	0	0	1	0	0	0	0	1	0	0
203	1	0	0	0	0	1	0	0	0	0	0
204	1	0	0	0	0	1	0	0	0	0	0
205	0	0	1	0	0	0	0	1	0	0	0
206	0	0	0	1	0	0	0	0	1	0	0
207	1	0	0	0	0	1	0	0	0	0	0
208	0	1	0	0	0	0	1	0	0	0	0
209	0	1	0	0	0	0	1	0	0	0	0
210	0	1	0	0	0	0	1	0	0	0	0
211	0	1	0	0	0	0	1	0	0	0	0
212	0	0	1	0	0	0	0	1	0	0	0
213	1	0	0	0	0	1	0	0	0	0	0
214	0	0	1	0	0	0	0	1	0	0	0
215	0	0	1	0	0	0	0	1	0	0	0
216	1	0	0	0	0	1	0	0	0	0	0
217	1	0	0	0	0	1	0	0	0	0	0
218	1	0	0	0	0	1	0	0	0	0	0
219	1	0	0	0	0	1	0	0	0	0	0
220	0	0	1	0	0	0	0	1	0	0	0
221	1	0	0	0	0	1	0	0	0	0	0
222	1	0	0	0	0	1	0	0	0	0	0
223	1	0	0	0	0	1	0	0	0	0	0
224	0	0	0	1	0	0	0	0	1	0	0
225	0	1	0	0	0	0	1	0	0	0	0
226	1	0	0	0	0	1	0	0	0	0	0
227	1	0	0	0	0	1	0	0	0	0	0
228	0	1	0	0	0	0	1	0	0	0	0
229	0	1	0	0	0	0	1	0	0	0	0
230	0	0	1	0	0	0	0	1	0	0	0
231	1	0	0	0	0	1	0	0	0	0	0
232	0	0	1	0	0	0	0	1	0	0	0
233	1	0	0	0	0	1	0	0	0	0	0
234	0	0	0	1	0	0	0	0	1	0	0
235	0	0	0	1	0	0	0	0	1	0	0
236	0	1	0	0	0	0	1	0	0	0	0
237	0	1	0	0	0	0	1	0	0	0	0
238	0	1	0	0	0	0	1	0	0	0	0
239	0	1	0	0	0	0	1	0	0	0	0
240	0	1	0	0	0	0	1	0	0	0	0
241	1	0	0	0	0	1	0	0	0	0	0
242	0	0	1	0	0	0	0	1	0	0	0
243	0	0	0	1	0	0	0	0	1	0	0
244	1	0	0	0	0	1	0	0	0	0	0
245	0	0	1	0	0	0	0	1	0	0	0
246	0	1	0	0	0	0	1	0	0	0	0
247	0	0	1	0	0	0	0	1	0	0	0
248	0	0	1	0	0	0	0	1	0	0	0
249	0	1	0	0	0	0	1	0	0	0	0
250	0	0	1	0	0	0	0	1	0	0	0
251	1	0	0	0	0	1	0	0	0	0	0
252	0	0	1	0	0	0	0	1	0	0	0
253	0	1	0	0	0	0	1	0	0	0	0
254	0	0	1	0	0	0	0	1	0	0	0
255	1	0	0	0	0	1	0	0	0	0	0
256	1	0	0	0	0	1	0	0	0	0	0
257	0	1	0	0	0	0	1	0	0	0	0
258	0	0	1	0	0	0	0	1	0	0	0
259	0	0	1	0	0	0	0	1	0	0	0
260	0	0	1	0	0	0	0	1	0	0	0
261	0	0	1	0	0	0	0	1	0	0	0
262	1	0	0	0	0	1	0	0	0	0	0
263	0	0	1	0	0	0	0	1	0	0	0
264	0	0	1	0	0	0	0	1	0	0	0
265	1	0	0	0	0	1	0	0	0	0	0
266	0	0	1	0	0	0	0	1	0	0	0
267	0	1	0	0	0	0	1	0	0	0	0
268	0	1	0	0	0	0	1	0	0	0	0
269	0	1	0	0	0	0	1	0	0	0	0
270	1	0	0	0	0	1	0	0	0	0	0
271	0	0	1	0	0	0	0	1	0	0	0
272	1	0	0	0	0	1	0	0	0	0	0
273	0	0	1	0	0	0	0	1	0	0	0
274	0	1	0	0	0	0	1	0	0	0	0
275	0	1	0	0	0	0	1	0	0	0	0
276	0	0	0	1	0	0	0	0	1	0	0
277	0	0	1	0	0	0	0	1	0	0	0
278	1	0	0	0	0	1	0	0	0	0	0
279	1	0	0	0	0	1	0	0	0	0	0
280	0	0	0	1	0	0	0	0	1	0	0
281	0	1	0	0	0	0	1	0	0	0	0
282	1	0	0	0	0	1	0	0	0	0	0
283	0	0	1	0	0	0	0	1	0	0	0
284	0	0	0	1	0	0	0	0	1	0	0
285	0	0	1	0	0	0	0	1	0	0	0
286	0	0	0	1	0	0	0	0	1	0	0
287	0	0	1	0	0	0	0	1	0	0	0
288	0	0	0	1	0	0	0	0	1	0	0
289	0	0	1	0	0	0	0	1	0	0	0
290	0	0	0	1	0	0	0	0	1	0	0
291	0	0	1	0	0	0	0	1	0	0	0
292	0	0	0	1	0	0	0	0	1	0	0
293	0	0	0	1	0	0	0	0	1	0	0
294	1	0	0	0	0	1	0	0	0	0	0
295	0	0	1	0	0	0	0	1	0	0	0
296	0	0	0	1	0	0	0	0	1	0	0
297	0	0	1	0	0	0	0	1	0	0	0
298	0	0	1	0	0	0	0	1	0	0	0
299	1	0	0	0	0	1	0	0	0	0	0
300	1	0	0	0	0	1	0	0	0	0	0
301	0	0	1	0	0	0	0	1	0	0	0
302	0	1	0	0	0	0	1	0	0	0	0
303	0	0	1	0	0	0	0	1	0	0	0
304	0	0	0	1	0	0	0	0	1	0	0
305	0	1	0	0	0	0	1	0	0	0	0
306	0	0	0	1	0	0	0	0	1	0	0
307	0	0	1	0	0	0	0	1	0	0	0
308	0	0	1	0	0	0	0	1	0	0	0
309	1	0	0	0	0	1	0	0	0	0	0
310	1	0	0	0	0	1	0	0	0	0	0
311	1	0	0	0	0	1	0	0	0	0	0
312	0	0	1	0	0	0	0	1	0	0	0
313	0	0	1	0	0	0	0	1	0	0	0
314	0	1	0	0	0	0	1	0	0	0	0
315	0	0	1	0	0	0	0	1	0	0	0
316	0	1	0	0	0	0	1	0	0	0	0
317	0	0	1	0	0	0	0	1	0	0	0
318	0	1	0	0	0	0	1	0	0	0	0
319	0	0	1	0	0	0	0	1	0	0	0
320	1	0	0	0	0	1	0	0	0	0	0
321	0	0	0	1	0	0	0	0	1	0	0
322	1	0	0	0	0	1	0	0	0	0	0
323	0	1	0	0	0	0	1	0	0	0	0
324	1	0	0	0	0	1	0	0	0	0	0
325	0	0	1	0	0	0	0	1	0	0	0
326	0	0	1	0	0	0	0	1	0	0	0
327	0	0	1	0	0	0	0	1	0	0	0
328	0	0	0	1	0	0	0	0	1	0	0
329	0	0	1	0	0	0	0	1	0	0	0
330	1	0	0	0	0	1	0	0	0	0	0
331	0	1	0	0	0	0	1	0	0	0	0
332	1	0	0	0	0	1	0	0	0	0	0
333	0	0	1	0	0	0	0	1	0	0	0
334	0	1	0	0	0	0	1	0	0	0	0
335	0	1	0	0	0	0	1	0	0	0	0
336	0	1	0	0	0	0	1	0	0	0	0
337	0	1	0	0	0	0	1	0	0	0	0
338	0	0	1	0	0	0	0	1	0	0	0
339	0	0	0	1	0	0	0	0	1	0	0
340	1	0	0	0	0	1	0	0	0	0	0
341	0	1	0	0	0	0	1	0	0	0	0
342	1	0	0	0	0	1	0	0	0	0	0
343	0	1	0	0	0	0	1	0	0	0	0
344	1	0	0	0	0	1	0	0	0	0	0
345	1	0	0	0	0	1	0	0	0	0	0
346	1	0	0	0	0	1	0	0	0	0	0
347	1	0	0	0	0	1	0	0	0	0	0
348	1	0	0	0	0	1	0	0	0	0	0
349	0	0	0	1	0	0	0	0	1	0	0
350	0	0	1	0	0	0	0	1	0	0	0
351	0	1	0	0	0	0	1	0	0	0	0
352	1	0	0	0	0	1	0	0	0	0	0
353	0	1	0	0	0	0	1	0	0	0	0
354	1	0	0	0	0	1	0	0	0	0	0
355	0	0	0	1	0	0	0	0	1	0	0
356	0	0	1	0	0	0	0	1	0	0	0
357	0	1	0	0	0	0	1	0	0	0	0
358	0	0	0	1	0	0	0	0	1	0	0
359	0	0	1	0	0	0	0	1	0	0	0
360	0	0	0	1	0	0	0	0	1	0	0
361	0	0	1	0	0	0	0	1	0	0	0
362	1	0	0	0	0	1	0	0	0	0	0
363	0	0	1	0	0	0	0	1	0	0	0
364	0	1	0	0	0	0	1	0	0	0	0
365	0	0	0	1	0	0	0	0	1	0	0
366	0	1	0	0	0	0	1	0	0	0	0
367	0	0	1	0	0	0	0	1	0	0	0
368	1	0	0	0	0	1	0	0	0	0	0
369	0	0	0	1	0	0	0	0	1	0	0
370	0	0	1	0	0	0	0	1	0	0	0
371	1	0	0	0	0	1	0	0	0	0	0
372	0	0	1	0	0	0	0	1	0	0	0
373	0	0	0	1	0	0	0	0	1	0	0
374	1	0	0	0	0	1	0	0	0	0	0
375	0	0	1	0	0	0	0	1	0	0	0
376	0	0	1	0	0	0	0	1	0	0	0
377	0	0	1	0	0	0	0	1	0	0	0
378	0	1	0	0	0	0	1	0	0	0	0
379	0	0	1	0	0	0	0	1	0	0	0
380	0	0	1	0	0	0	0	1	0	0	0
381	0	0	1	0	0	0	0	1	0	0	0
382	1	0	0	0	0	1	0	0	0	0	0
383	0	1	0	0	0	0	1	0	0	0	0
384	1	0	0	0	0	1	0	0	0	0	0
385	0	1	0	0	0	0	1	0	0	0	0
386	0	0	1	0	0	0	0	1	0	0	0
387	0	0	0	1	0	0.003	0	0	0.997	0	0.00104085
388	0	0	1	0	0	0	0	1	0	0	0
389	0.035	0	0.958	0.007	0	0.003	0	0.996	0.001	0	0.00937244
390	0	0.034	0	0.966	0	0	0.006	0	0.994	0	0.00550877
391	1	0	0	0	0	1	0	0	0	0	0
392	0	0	0	1	0	0	0	0	1	0	0
393	0	1	0	0	0	0	1	0	0	0	0
394	0	1	0	0	0	0	1	0	0	0	0
395	0	0	0	1	0	0	0	0	1	0	0
396	0	0	1	0	0	0	0	1	0	0	0
397	0	0	0	1	0	0	0	0	1	0	0
398	0	1	0	0	0	0	1	0	0	0	0
399	0	0	0	1	0	0	0	0	1	0	0
400	0	0	1	0	0	0	0	1	0	0	0
401	1	0	0	0	0	1	0	0	0	0	0
402	1	0	0	0	0	1	0	0	0	0	0
403	0	0	0	1	0	0	0	0.173	0.827	0	0.0640587
404	1	0	0	0	0	1	0	0	0	0	0
405	0	0	0	1	0	0	0	0	1	0	0
406	0	0	1	0	0	0	0	1	0	0	0
407	0	0	1	0	0	0	0	1	0	0	0
408	0	0	1	0	0	0	0	1	0	0	0
409	0	0	1	0	0	0	0	1	0	0	0
410	0	0	1	0	0	0	0	1	0	0	0
411	0	0	1	0	0	0	0	1	0	0	0
412	1	0	0	0	0	1	0	0	0	0	0
413	0	1	0	0	0	0	1	0	0	0	0
414	0	1	0	0	0	0	1	0	0	0	0
415	1	0	0	0	0	1	0	0	0	0	0
416	0	0	0	1	0	0	0.049	0	0.951	0	0.0172898
417	0	1	0	0	0	0	1	0	0	0	0
418	0	1	0	0	0	0	0.997	0	0.003	0	0.00104085
419	0	0	0	1	0	0	0.001	0	0.999	0	0.000346699
420	0	1	0	0	0	0	1	0	0	0	0
421	0	1	0	0	0	0	0.999	0	0.001	0	0.000346699
422	1	0	0	0	0	1	0	0	0	0	0
423	1	0	0	0	0	1	0	0	0	0	0
424	0	0	1	0	0	0	0	1	0	0	0
425	0	0	1	0	0	0	0	1	0	0	0
426	0	1	0	0	0	0	1	0	0	0	0
427	0	0	0	1	0	0	0	0	1	0	0
428	1	0	0	0	0	1	0	0	0	0	0
429	1	0	0	0	0	1	0	0	0	0	0
430	1	0	0	0	0	1	0	0	0	0	0
431	0	0	0	1	0	0	0	0	1	0	0
432	1	0	0	0	0	1	0	0	0	0	0
433	0	1	0	0	0	0	1	0	0	0	0
434	0	0	0	1	0	0	0	0	1	0	0
435	0	1	0	0	0	0.001	0.999	0	0	0	0.000346699
436	0	1	0	0	0	0	1	0	0	0	0
437	0	0	0	1	0	0	0.001	0	0.999	0	0.000346699
438	0	0	1	0	0	0	0	0.999	0.001	0	0.000346699
439	1	0	0	0	0	0.995	0	0.005	0	0	0.001736
440	0	1	0	0	0	0.002	0.935	0.002	0.06	0.001	0.0230733
441	0	0	0	1	0	0.002	0	0	0.998	0	0.000693648
442	0	0	1	0	0	0	0	1	0	0	0
443	1	0	0	0	0	1	0	0	0	0	0
444	0	1	0	0	0	0	1	0	0	0	0
445	0	1	0	0	0	0	1	0	0	0	0
446	0	0	1	0	0	0	0	1	0	0	0
447	1	0	0	0	0	1	0	0	0	0	0
448	0	0	0	1	0	0	0	0	1	0	0
449	1	0	0	0	0	1	0	0	0	0	0
450	0	0	1	0	0	0	0	1	0	0	0
451	0	0	0	1	0	0	0.001	0	0.999	0	0.000346699
452	0	0	1	0	0	0	0	1	0	0	0
453	1	0	0	0	0	1	0	0	0	0	0
454	1	0	0	0	0	1	0	0	0	0	0
455	0	1	0	0	0	0	1	0	0	0	0
[truncated: 2,449 more rows]

## Sheet: LM_23S_0.6
	LM 23S (T=0.6) pretrain frequency					LM 23S (T=0.6) finetune frequency
[truncated: 2,905 more rows]

[truncated: 18 more sheets: LM_231_0.1, LM_231_0.2, LM_231_0.3, LM_231_0.4, LM_231_0.5, LM_231_0.6, LM_231_0.5PT_0.3FT, GNN_0.1, GNN_0.2, GNN_0.3, GNN_0.4, GNN_0.5, GNN_0.6, GNN_0.7, GNN_0.8, GNN_0.9, GNN_1.0, GARNET]
