# Supplementary material for: RNA language models predict mutations that improve RNA function
Source: bioRxiv. 2024 Sep 16:2024.04.05.588317. Originally published 2024 Apr 6. Preprint. [Version 2] doi: 10.1101/2024.04.05.588317 (PMC11014562; doi:10.1101/2024.04.05.588317)
Supplement: Supplement 6 [file media-6.xlsx]

## Sheet: log(P) LM
23S model	Log Probability, PT	Log Probability, FT	FT-PT rel. to WT	Mutations		231 RNA model	Log Probability, PT	Log Probability, FT	FT-PT rel. to WT	Mutations
1	-158.9	-250.204	0	WT		1	-253.095	-1439.77	0	WT
2	-180.276	-264.011	7.5688	2473C,2474C		2	-271.22	-1450.45	7.4412	2473C,2474C
3	-167.285	-251.525	7.0639	2477C		3	-257.813	-1437.87	6.6147	2477C
4	-173.736	-262.487	2.5528	2554C,2555C		4	-267.939	-1453.2	1.4102	2554C,2555C
5	-181.421	-263.606	9.1191	2477C,2554C,2555C		5	-272.208	-1451.74	7.1421	2477C,2554C,2555C

## Sheet: log(P) GNN
23S model	Log Probability, PT	Log Probability, FT	FT-PT	FT-PT rel. to WT	Mutations
1	-341.651	-593.775	-252.124	0	WT
2	-351.928	-600.31	-248.382	3.74199	2473C,2474C
3	-343.844	-591.418	-247.574	4.54989	2477C
4	-348.905	-599.575	-250.67	1.45366	2554C,2555C
5	-351.097	-597.204	-246.107	6.01669	2477C,2554C,2555C

## Sheet: ∆∆log(P) all single nt changes
	LM 23S sweep			LM 231 sweep			GNN sweep
rank	Position	∆∆logP (FT-PT)		Position	∆∆logP (FT-PT)		position	∆∆logP (FT-PT)
1	1626C	14.155		2547U	24.3029		185C	15.1
2	1615G	14.0657		2814C	22.9103		696A	13.8
3	1626G	13.6537		2814U	21.4334		185U	13.5
4	2456G	12.2707		1598C	20.8908		219G	11.3
5	2179U	12.123		1545C	20.7546		269U	11.2
6	1208G	11.6665		787G	20.1105		1436A	11.1
7	469C	11.5475		1583C	19.8608		2299G	10.2
8	1480G	11.3746		1606G	19.5231		185A	9.7
9	1629A	10.7825		1116C	19.2597		2297C	8.6
10	1561G	10.7798		2183C	19.1477		1451U	7.9
11	955G	10.609		1554A	18.6864		2088G	7.9
12	1475U	10.5284		1602A	18.6831		1594C	7.9
13	462A	10.4321		2259G	18.6782		35U	7.8
14	1798C	10.1703		319C	18.4039		1304C	7.7
15	1184G	10.0861		883C	18.2224		870C	7.6
16	1079A	10.0108		65G	17.8566		475U	7.4
17	182G	9.9573		363U	17.8139		1125U	7.4
18	469A	9.9158		2106A	17.7077		784U	7.4
19	928G	9.8195		1116U	17.4986		222U	7.3
20	249G	9.7586		1565A	17.4966		584U	7.3
21	701U	9.5082		2814G	17.3276		1440A	7.2
22	136C	9.4168		1983U	17.1497		878C	7
23	847C	9.3299		1997A	17.0905		237U	6.7
24	845C	9.3285		2845G	17.0388		1732G	6.6
25	1953U	9.3095		2530G	17.0262		874U	6.5
26	182C	9.301		2783G	17.0175		2634U	6.5
27	1475C	9.2904		1706U	17.0015		1434G	6.4
28	1014U	9.1995		1553C	16.9457		869A	6.4
29	1661U	9.1494		1772G	16.8865		1274U	6.4
30	1199G	9.1476		2548G	16.8698		10C	6.4
31	714G	9.1142		2190C	16.7912		1285G	6.4
32	2473G	9.1065		363C	16.697		2690A	6.3
33	135A	9.0568		2895C	16.6945		848G	6.2
34	1091A	8.9658		1704U	16.576		547U	6.1
35	929G	8.959		1583U	16.5344		1275C	6
36	499C	8.9106		2547C	16.5273		2743C	6
37	253A	8.9077		2281U	16.4974		10G	6
38	1614G	8.7599		1554G	16.4968		870G	5.9
39	137C	8.7444		2259C	16.4485		490U	5.8
40	1386G	8.7442		1033A	16.4224		475A	5.8
41	1242A	8.7396		1558A	16.4175		2696G	5.8
42	2496G	8.6215		2492G	16.3414		1723C	5.8
43	650G	8.6132		2813C	16.3252		565U	5.8
44	460U	8.6111		2191C	16.2875		370A	5.8
45	1698G	8.5852		1983C	16.28		2903A	5.8
46	471U	8.5355		319U	16.2594		64G	5.8
47	849C	8.4845		1553U	16.1682		1432U	5.8
48	837A	8.4486		1587A	15.9264		375C	5.7
49	1140U	8.404		713C	15.8796		237A	5.7
50	1615A	8.3626		2191U	15.8449		1440G	5.7
51	826G	8.3083		2813U	15.6616		2690G	5.7
52	1006U	8.2588		1117G	15.5677		1626G	5.7
53	2159C	8.2532		360A	15.5039		873U	5.7
54	1614U	8.2456		2106G	15.467		1584A	5.7
55	1668C	8.2292		1629G	15.4326		380A	5.6
56	1006G	8.1998		1591C	15.38		362G	5.6
57	663C	8.1923		475U	15.3131		1442G	5.6
58	1673A	8.1746		2192G	15.2282		387A	5.6
59	175U	8.143		2259A	15.2021		618U	5.5
60	1057G	8.0662		676G	15.1787		1275U	5.5
61	136U	8.0484		2539A	15.1152		884C	5.5
62	1760A	8.0172		355G	15.0846		1805C	5.4
63	718C	7.9525		1751G	15.0704		873A	5.4
64	2490U	7.932		797C	15.0619		642G	5.4
65	716G	7.923		708C	15.016		870A	5.4
66	1515C	7.8442		1561G	14.9356		2507U	5.3
67	718U	7.8419		2192A	14.9223		1729A	5.3
68	746G	7.8218		1263A	14.7264		645A	5.2
69	1058C	7.8209		708U	14.5566		239U	5.2
70	8G	7.8162		1737U	14.4752		2191G	5.2
71	2472C	7.7969		1954U	14.4726		1772G	5.2
72	1389U	7.7759		1619A	14.4602		1323U	5.2
73	1624G	7.7465		2183U	14.433		116A	5.2
74	1480A	7.7168		268A	14.3697		585U	5.1
75	184G	7.6933		1582U	14.332		188C	5.1
76	2145A	7.6755		1609G	14.2683		994U	5.1
77	2547U	7.6697		1150G	14.2082		626U	5.1
78	780A	7.6551		1582G	14.2051		1164G	5
79	1039G	7.6476		1026C	14.1983		886G	5
80	154A	7.6464		1092G	14.1809		889U	5
81	913A	7.6368		1599C	14.1438		290G	5
82	2202G	7.6348		65A	14.1313		66G	5
83	810G	7.6202		2023G	14.1214		382G	5
84	2259C	7.6174		1997G	14.1049		70U	5
85	573A	7.6076		360G	14.0836		43C	4.9
86	1254G	7.5311		366G	14.0746		1420U	4.9
87	2492A	7.5296		1553G	13.9237		1798C	4.9
88	1174A	7.5215		2137A	13.8661		646A	4.9
89	927U	7.4525		2021G	13.8415		70C	4.9
90	2655A	7.4486		690U	13.8063		1728U	4.8
91	469U	7.4296		1631C	13.7545		228U	4.8
92	1265U	7.3983		420G	13.7468		696C	4.8
93	700U	7.3783		1599A	13.7304		1278G	4.8
94	250U	7.365		993C	13.7085		36U	4.8
95	685G	7.3492		1585A	13.7027		490A	4.8
96	575G	7.3426		1996G	13.6447		2742U	4.8
97	1737C	7.332		392G	13.6325		1304U	4.7
98	1532C	7.3288		976U	13.605		390A	4.7
99	2476C	7.3074		903G	13.6044		1508G	4.7
100	928U	7.2952		929G	13.5963		1124U	4.7
101	12A	7.2822		797U	13.5883		530A	4.7
102	183A	7.2436		355A	13.5705		993U	4.7
103	1889U	7.2308		2139G	13.5459		914C	4.7
104	2297U	7.2004		367U	13.4805		286A	4.7
105	2418U	7.176		1586G	13.4495		186C	4.7
106	1865G	7.1577		1620U	13.4464		104G	4.6
107	154G	7.1512		1117U	13.4383		192U	4.6
108	411A	7.1379		2766G	13.4002		1442C	4.6
109	2547C	7.1128		1529C	13.3924		1468C	4.6
110	2390G	7.0977		928U	13.3815		1116U	4.6
111	702A	7.0784		244U	13.366		475G	4.6
112	1830A	7.0751		2254G	13.3637		710G	4.6
113	580A	7.0703		2237U	13.3417		290C	4.6
114	2477C	7.0639		2546G	13.3224		2477C	4.5
115	1639U	7.062		2886U	13.2711		377U	4.5
116	1509U	7.0366		982G	13.2656		1726U	4.5
117	1199A	7.0083		1430C	13.2454		2297G	4.5
118	715C	7.0013		367A	13.222		2298G	4.5
119	1442A	6.9972		1014C	13.2204		1417G	4.5
120	475G	6.9964		1530C	13.1971		247C	4.5
121	975G	6.9961		2204C	13.1891		416C	4.5
122	2292A	6.9896		2021A	13.126		2302G	4.5
123	135C	6.9726		1737C	13.067		2200U	4.5
124	2355U	6.9704		1883G	13.0571		231C	4.4
125	1616G	6.9591		1970U	13.0215		720C	4.4
126	2355C	6.9494		2108C	12.9756		710A	4.4
127	1900C	6.9355		1591U	12.9576		546G	4.4
128	10G	6.9168		1886G	12.9463		1724C	4.4
129	1409G	6.8864		1135G	12.9351		1421A	4.4
130	1006A	6.8699		1030A	12.932		641C	4.4
131	157G	6.863		1575G	12.8471		1031C	4.4
132	1359G	6.849		2659U	12.8011		192G	4.4
133	2421U	6.8449		2659A	12.7756		1434C	4.4
134	2353U	6.8369		1597G	12.7004		133C	4.4
135	1607G	6.8282		2885C	12.6989		224G	4.4
136	1869C	6.8174		2678A	12.698		203G	4.4
137	1013G	6.8164		2190U	12.6748		690C	4.3
138	1675G	6.7952		2575U	12.6582		135C	4.3
139	182U	6.7888		1977U	12.6244		1408U	4.3
140	187U	6.7804		2184C	12.6236		34A	4.3
141	747A	6.7797		1475C	12.6194		1015A	4.3
142	140G	6.762		2193A	12.5953		2300G	4.3
143	898A	6.7573		2023U	12.5926		2743A	4.3
144	1216U	6.7533		968G	12.5747		1271C	4.3
145	1895G	6.7499		1886A	12.5532		1765C	4.3
146	1474G	6.7467		1987U	12.4502		215A	4.3
147	947C	6.743		1837G	12.4327		1284U	4.2
148	2254G	6.7338		238G	12.4194		1274C	4.2
149	134C	6.7332		2107A	12.3976		1468A	4.2
150	412U	6.7227		2885A	12.3841		217G	4.2
151	157A	6.6814		2539U	12.3382		2845G	4.2
152	1914U	6.6547		2614C	12.324		1933A	4.2
153	198A	6.6321		1941U	12.3215		133G	4.2
154	154C	6.631		1583G	12.2713		1443G	4.2
155	1626U	6.6306		2387A	12.2609		240U	4.2
156	1453U	6.6181		961G	12.2296		1855G	4.2
157	1264G	6.6065		1590G	12.2295		381A	4.2
158	2372G	6.6058		2108U	12.2257		384C	4.2
159	1909G	6.5911		2190A	12.2116		1387G	4.2
160	1001U	6.578		1586C	12.2066		188A	4.1
161	1241C	6.5573		2886C	12.1948		1732A	4.1
162	1851G	6.5434		1444C	12.1939		234C	4.1
163	29C	6.538		1558G	12.1636		766C	4.1
164	2418C	6.5347		2539G	12.1601		1304G	4.1
165	460C	6.5248		1426A	12.1211		875U	4.1
166	883C	6.524		1987C	12.0931		1300C	4.1
167	913C	6.4971		1446U	12.0841		377C	4.1
168	2353C	6.4925		2813G	12.0425		2299C	4.1
169	854G	6.4869		1953U	12.0371		1302C	4.1
170	1326A	6.4681		326U	12.03		2013U	4
171	2723G	6.4642		861G	12.0202		888G	4
172	367A	6.4509		2779A	12.0129		1A	4
173	1737U	6.4508		2184U	11.9988		2372G	4
174	2354G	6.4477		862A	11.9738		236A	4
175	1584C	6.4419		789C	11.963		56G	4
176	1581A	6.4262		238A	11.9622		370U	4
177	2881C	6.42		1171U	11.9588		9C	4
178	1583G	6.4116		2182C	11.945		998A	4
179	588C	6.4032		2138C	11.9374		2630U	4
180	2073A	6.3952		1327C	11.9364		2633U	4
181	2793G	6.3803		1738U	11.9263		645U	3.9
182	184A	6.3794		717A	11.9235		738C	3.9
183	933C	6.3785		249A	11.921		1795G	3.9
184	243A	6.3679		1865A	11.9101		1732U	3.9
185	655G	6.3661		2258G	11.8992		1594A	3.9
186	1472G	6.3616		1115A	11.8982		1683C	3.9
187	249A	6.3604		2104A	11.8909		2398G	3.9
188	1931G	6.3565		1284U	11.8685		1361C	3.9
189	883U	6.3484		591C	11.8494		1203G	3.9
190	434A	6.3466		63G	11.8303		1908U	3.9
191	191C	6.3385		1027C	11.8277		1434U	3.9
192	1639G	6.3316		2516U	11.8209		1805U	3.8
193	2068G	6.3279		2551G	11.8148		1109G	3.8
194	2453G	6.316		1915G	11.7883		2097U	3.8
195	239A	6.3049		15C	11.7875		214A	3.8
196	327U	6.2998		2107U	11.782		236G	3.8
197	1268G	6.2656		901A	11.7529		1478A	3.8
198	1254U	6.2297		1128C	11.7439		231U	3.8
199	1023G	6.2272		2300A	11.7078		1439U	3.8
200	203U	6.2183		1541G	11.6943		1285C	3.7
201	1472A	6.2171		2107C	11.6823		546A	3.7
202	454C	6.2142		1184G	11.6673		135G	3.7
203	1304C	6.2096		1041U	11.6662		614U	3.7
204	135G	6.2092		1549G	11.6648		2299A	3.7
205	1544C	6.1958		2845A	11.6571		59G	3.7
206	1441U	6.1893		490G	11.6571		287C	3.7
207	688C	6.1733		1780U	11.6553		130U	3.7
208	195U	6.1715		1381C	11.646		1467G	3.7
209	11G	6.1677		1135A	11.6311		1387C	3.7
210	2536U	6.1467		1706G	11.6226		33A	3.7
211	234A	6.146		860G	11.6052		1552G	3.7
212	1870G	6.1424		1597U	11.5953		2085C	3.7
213	421A	6.1346		2812U	11.593		2329G	3.7
214	1559A	6.1254		1581C	11.5875		2766G	3.7
215	363U	6.1037		677U	11.5814		129G	3.7
216	137G	6.0858		2137G	11.5579		700C	3.7
217	2451C	6.0818		280C	11.5297		756U	3.7
218	1362U	6.0753		361A	11.515		290A	3.7
219	955A	6.069		1864A	11.4742		1730U	3.7
220	2568G	6.0689		1455C	11.4696		1731U	3.7
221	2298G	6.0677		1510U	11.4662		2742C	3.7
222	2016C	6.0515		1510C	11.4589		1614U	3.6
223	241U	6.0376		1581U	11.455		2699U	3.6
224	1755G	6.0074		1914G	11.4246		2743G	3.6
225	199U	6.0021		89C	11.3801		232U	3.6
226	901A	5.9986		2563A	11.3783		259A	3.6
227	1871G	5.9946		1055U	11.3736		259U	3.6
228	1618C	5.9913		2193U	11.3447		2195G	3.6
229	1344A	5.9849		1025C	11.3205		1536A	3.6
230	2529U	5.9788		1607G	11.315		374C	3.6
231	235A	5.9678		2701C	11.2908		1655U	3.6
232	1268U	5.9626		1288U	11.2739		228A	3.5
233	187C	5.9606		1012G	11.2561		153C	3.5
234	186A	5.9574		1097A	11.2526		1938G	3.5
235	462U	5.9559		283A	11.2499		2287C	3.5
236	1061G	5.9531		1952C	11.2323		978A	3.5
237	1058A	5.9463		416C	11.2029		1217G	3.5
238	220A	5.9458		392C	11.2009		2903G	3.5
239	806U	5.9371		2785G	11.2009		139G	3.5
240	419G	5.9298		362U	11.1941		1531A	3.5
241	1085G	5.9257		2658G	11.1758		906G	3.5
242	933U	5.9167		1040U	11.1684		542G	3.5
243	1224G	5.9153		1839A	11.1621		2019C	3.5
244	2537G	5.9107		1823C	11.162		240G	3.4
245	155C	5.9077		1722C	11.1546		709C	3.4
246	1092U	5.9071		1798C	11.1436		490G	3.4
247	2571A	5.9014		1565G	11.1296		1442A	3.4
248	664A	5.8965		1539G	11.1262		2220C	3.4
249	1618U	5.8831		2545C	11.1106		2310A	3.4
250	471G	5.8715		676C	11.0985		1454U	3.4
251	883A	5.8699		1706A	11.0853		710C	3.4
252	1617G	5.8636		2108G	11.0844		1934G	3.4
253	363C	5.8574		1507G	11.0586		211G	3.4
254	228U	5.8563		1839U	11.0506		708U	3.4
255	426G	5.8459		1327U	11.0425		107U	3.4
256	1610C	5.8398		244G	11.0222		2081C	3.4
257	1740C	5.8392		751C	11.0176		1729G	3.4
258	137A	5.8355		1984C	10.9958		1439G	3.4
259	1155U	5.8355		1941A	10.9936		107C	3.4
260	2437C	5.8321		2404G	10.9897		222G	3.3
261	206G	5.8299		1822G	10.9885		1583C	3.3
262	1414G	5.824		851U	10.9768		188U	3.3
263	2793A	5.8145		64G	10.9524		379A	3.3
264	149U	5.8086		2736G	10.9016		264G	3.3
265	2797G	5.7982		1561A	10.8976		504U	3.3
266	2575G	5.7971		2297U	10.8953		1022C	3.3
267	1173G	5.7965		1147U	10.8897		1431C	3.3
268	1018C	5.7934		2796G	10.8811		2742A	3.3
269	2850U	5.7933		1831A	10.8609		331A	3.3
270	986G	5.7888		2554G	10.8584		1408C	3.3
271	472G	5.7804		286A	10.8291		325U	3.3
272	961G	5.771		2659C	10.8054		131G	3.3
273	589A	5.7566		1095U	10.8036		1764G	3.3
274	884A	5.7563		853U	10.8019		2649U	3.3
275	1557A	5.7507		2216C	10.7909		365C	3.3
276	30A	5.7352		364G	10.788		1360U	3.2
277	1268C	5.7333		2853G	10.7661		545G	3.2
278	2492G	5.7292		387G	10.7643		1479A	3.2
279	1844G	5.716		2182A	10.7617		1730A	3.2
280	1031C	5.7092		2301U	10.7593		461U	3.2
281	972C	5.7051		1014U	10.758		240A	3.2
282	1932U	5.6994		2354G	10.7527		1479U	3.2
283	2665G	5.6939		126U	10.7481		2720G	3.2
284	2447A	5.693		1231C	10.7354		2575U	3.2
285	188C	5.6908		1115U	10.7178		1276C	3.2
286	1224A	5.6794		1987G	10.6877		264A	3.2
287	1472U	5.6698		1024C	10.6796		1303A	3.2
288	1439C	5.6691		1157C	10.6692		32G	3.2
289	240A	5.6683		2489G	10.638		1508U	3.2
290	1516U	5.6603		341U	10.633		113C	3.2
291	234G	5.6488		1133C	10.6161		531U	3.2
292	683A	5.6334		2516C	10.6155		660G	3.2
293	1056A	5.6301		2783A	10.6108		595U	3.1
294	1659U	5.6206		87G	10.5801		1313A	3.1
295	979G	5.6085		873U	10.5774		2269A	3.1
296	2477G	5.6007		1288A	10.5718		1486C	3.1
297	2128U	5.5894		2511A	10.5412		211A	3.1
298	236A	5.5893		2588A	10.5167		585C	3.1
299	2901U	5.5818		1730A	10.5166		1509U	3.1
300	2562A	5.5637		366U	10.5055		1722C	3.1
301	254A	5.5608		1630G	10.5001		1722G	3.1
302	2509A	5.5585		524C	10.4912		1722U	3.1
303	1987G	5.5534		2727U	10.451		1729C	3.1
304	1458A	5.547		1764G	10.4294		387G	3.1
305	323G	5.5398		434A	10.4113		220U	3.1
306	603G	5.5316		2532A	10.4078		630U	3.1
307	2519C	5.53		1129C	10.3913		218U	3.1
308	779G	5.5291		2660G	10.3835		137G	3.1
309	1446U	5.5251		348C	10.3651		261C	3.1
310	2451G	5.519		1590U	10.3646		1296C	3.1
311	2407G	5.5086		1121A	10.3557		1731C	3.1
312	1479C	5.5059		1145G	10.3487		33U	3.1
313	183G	5.4961		2204A	10.3473		876U	3.1
314	323A	5.4919		1727G	10.3429		812U	3.1
315	1094G	5.4916		2895U	10.3254		31U	3.1
316	207U	5.4874		1529U	10.3202		30C	3.1
317	1963G	5.481		1868A	10.3159		664A	3
318	186C	5.479		2025G	10.3111		259C	3
319	1443C	5.47		2509U	10.31		1723A	3
320	526C	5.4671		675G	10.2892		2300U	3
321	2361C	5.4573		1630C	10.2884		1534G	3
322	464A	5.4548		2239U	10.2837		1440C	3
323	1859A	5.4543		890G	10.2741		1808G	3
324	911U	5.4505		1665G	10.2701		280G	3
325	2108C	5.4444		1832G	10.2634		216C	3
326	192G	5.4351		2260G	10.2463		1536G	3
327	485A	5.4339		367C	10.2322		2466U	3
328	152C	5.4335		690A	10.2315		2398A	3
329	1414A	5.4325		1837U	10.2243		2899U	3
330	319C	5.4301		359U	10.2167		1833U	3
331	1387C	5.4168		1454U	10.2151		269A	3
332	1058G	5.4159		2184G	10.2137		2458A	3
333	1276C	5.4117		1297G	10.2094		1473C	3
334	195G	5.4113		490U	10.207		1439C	3
335	645A	5.3957		323G	10.2013		2300A	2.9
336	9C	5.3641		2081G	10.1805		2634G	2.9
337	2523A	5.3639		62A	10.1685		813G	2.9
338	1195C	5.3545		2300U	10.164		1468G	2.9
339	1093A	5.3536		82A	10.1609		9U	2.9
340	441G	5.3382		1938U	10.1606		1639U	2.9
341	175A	5.3299		1430U	10.1564		2799C	2.9
342	1678U	5.3243		1685G	10.1471		1723U	2.9
343	1304U	5.3203		1854U	10.1449		238U	2.9
344	1030A	5.3147		22A	10.1391		33G	2.9
345	1302G	5.313		2775A	10.1301		1441U	2.9
346	2572C	5.3037		1398U	10.1036		2896A	2.9
347	2895C	5.3001		387C	10.0814		652A	2.9
348	1061A	5.2944		267A	10.0719		1323A	2.9
349	2475A	5.2892		927G	10.0579		1792A	2.9
350	1213U	5.2837		1552C	10.0537		117A	2.9
351	1479U	5.2792		2182G	10.0351		603U	2.9
352	925G	5.2765		961A	10.0298		2531U	2.9
353	1198C	5.2758		2165G	10.0213		350A	2.9
354	2451U	5.2617		1607A	10.0205		1657C	2.8
355	1060G	5.2612		890A	10.0134		225A	2.8
356	2722A	5.2565		1045G	10.0119		885A	2.8
357	2300U	5.25		2562G	10.0057		686C	2.8
358	8U	5.2406		1838U	10.0043		894C	2.8
359	2476U	5.2406		926U	10.0032		2087U	2.8
360	1890G	5.2373		931C	10.0032		1170G	2.8
361	953C	5.2361		646G	9.9999		1358U	2.8
362	190G	5.2345		2903G	9.9894		387C	2.8
363	1056C	5.2286		83G	9.9832		1825C	2.8
364	1480U	5.2245		1128A	9.9791		647U	2.8
365	1481G	5.222		1988C	9.9707		2701C	2.8
366	1223U	5.2061		259U	9.9706		2903C	2.8
367	2494U	5.2039		269U	9.9693		485G	2.8
368	914U	5.1925		2103G	9.9594		220A	2.8
369	215A	5.1896		1445C	9.9538		2712A	2.8
370	1035G	5.1884		1544C	9.9302		319C	2.8
371	1261G	5.1638		1618C	9.9199		1583G	2.8
372	1750U	5.1616		1511C	9.9131		1044U	2.8
373	856C	5.1568		889G	9.8986		2801C	2.8
374	2073U	5.1567		1658G	9.8907		1751C	2.7
375	1442G	5.1512		1887G	9.8905		2896U	2.7
376	2900C	5.1443		1548U	9.8813		1171U	2.7
377	2327G	5.1385		1675G	9.8641		889A	2.7
378	2858G	5.1332		1300C	9.8434		1199G	2.7
379	1655C	5.1283		2001G	9.8159		2690C	2.7
380	2273C	5.123		2469U	9.8094		2700G	2.7
381	802U	5.1072		384U	9.8005		874A	2.7
382	1936G	5.1027		93C	9.7966		2302C	2.7
383	141A	5.0945		717G	9.7887		2301G	2.7
384	387G	5.0903		1663A	9.7735		184A	2.7
385	150C	5.0871		2028G	9.7622		504G	2.7
386	1275U	5.0871		554G	9.7586		702G	2.7
387	789G	5.0863		490A	9.7436		2507G	2.7
388	1928U	5.0753		1171C	9.733		1201C	2.7
389	2516U	5.0714		1132A	9.725		877U	2.7
390	1508C	5.0665		1608G	9.7204		886C	2.7
391	784C	5.0576		2510G	9.7004		2285U	2.7
392	376C	5.0487		1530U	9.69		2219C	2.7
393	1510C	5.0414		2509A	9.6738		2699A	2.7
394	2376G	5.0319		901G	9.667		1264G	2.7
395	918G	5.0317		2812C	9.6649		1583U	2.7
396	1900U	5.0301		174G	9.6553		264U	2.7
397	1183G	5.0236		1126C	9.6521		1323G	2.6
398	1780U	5.0233		362C	9.6478		1385U	2.6
399	1759G	5.0184		365C	9.6423		32A	2.6
400	1273A	5.0127		2228C	9.6323		861U	2.6
401	1476G	4.9998		86U	9.6266		2301A	2.6
402	2255U	4.9982		2179G	9.6218		698U	2.6
403	2080U	4.9898		1598U	9.6091		301C	2.6
404	2724C	4.9844		349A	9.5986		364G	2.6
405	141C	4.9757		2527G	9.5973		476U	2.6
406	1443A	4.9676		1865G	9.5954		467C	2.6
407	766A	4.967		940A	9.5939		214C	2.6
408	2499U	4.9658		268G	9.5769		2259C	2.6
409	1409A	4.9611		1035C	9.5742		153A	2.6
410	929A	4.9584		2516G	9.5638		372A	2.6
411	136A	4.9495		2492A	9.5568		1245C	2.6
412	1923C	4.9461		95G	9.5238		383G	2.6
413	2575U	4.9441		1552U	9.508		934G	2.6
414	2372A	4.9418		1188G	9.5016		2359A	2.6
415	2738G	4.9399		319A	9.4975		154A	2.6
416	2326U	4.9354		587G	9.4717		680G	2.6
417	1641G	4.9304		1942U	9.4693		153G	2.6
418	2531C	4.9301		777U	9.4534		646C	2.6
419	2456U	4.9207		836C	9.4519		2462U	2.5
420	2241C	4.9147		2404C	9.4483		492G	2.5
421	433A	4.9134		1730G	9.4431		500C	2.5
422	30C	4.9067		2611U	9.4325		2465U	2.5
423	464G	4.8994		1015G	9.4267		713C	2.5
424	2585G	4.8991		2216U	9.4213		1276U	2.5
425	1174G	4.8936		1283A	9.4092		1515C	2.5
426	1306A	4.8914		2245A	9.4037		2356C	2.5
427	1765C	4.8878		772G	9.4003		1045U	2.5
428	972G	4.8866		124U	9.3868		2892C	2.5
429	1427G	4.8865		851A	9.3785		146G	2.5
430	1846A	4.8775		1099A	9.3784		2248A	2.5
431	2571G	4.8761		1382C	9.3777		1882C	2.5
432	192A	4.8731		711C	9.3703		659C	2.5
433	2758G	4.8598		2003G	9.3691		2259G	2.5
434	2474C	4.8547		1173C	9.3668		1026U	2.5
435	1988C	4.8497		360C	9.3662		702A	2.5
436	727G	4.8486		63U	9.3626		2845C	2.5
437	722C	4.8472		1300U	9.3557		1727G	2.5
438	1647A	4.8436		61U	9.3473		814U	2.5
439	1257G	4.8426		2656A	9.3453		125G	2.5
440	1442C	4.8374		82G	9.3284		1582A	2.5
441	387A	4.8354		2790G	9.3132		120A	2.5
442	959U	4.8346		2839U	9.3109		2191U	2.5
443	1479A	4.8331		976C	9.2931		1476G	2.5
444	2422G	4.8208		2853A	9.2909		2005U	2.4
445	2595C	4.7973		2550C	9.2909		545A	2.4
446	2392G	4.7956		1556A	9.2908		260C	2.4
447	1175G	4.7895		127G	9.2895		79G	2.4
448	2172G	4.7894		749C	9.2815		2326U	2.4
449	2502U	4.7847		1551C	9.2805		3C	2.4
450	2754C	4.7844		1012C	9.2695		99G	2.4
451	2532C	4.7816		2887U	9.2629		2902G	2.4
452	2019G	4.7806		1816U	9.2542		2589G	2.4
453	2188A	4.7774		2645U	9.2509		2219G	2.4
454	2504A	4.7772		1888U	9.2496		1164A	2.4
455	263U	4.7715		1618U	9.2428		1431U	2.4
456	415U	4.7655		1823A	9.2359		1421U	2.4
457	407C	4.7607		711A	9.2136		1831A	2.4
458	807A	4.7514		1040G	9.2025		79A	2.4
459	485G	4.7497		2101G	9.2		1285U	2.4
460	654U	4.7449		707C	9.1969		2712U	2.4
461	702G	4.7419		1147C	9.1838		584G	2.4
462	480G	4.7395		1602G	9.1809		2047A	2.4
463	2329A	4.7386		2024A	9.1735		132A	2.4
464	1608G	4.7372		2002C	9.1651		2039C	2.4
465	473C	4.7364		720C	9.1622		499G	2.4
466	1401U	4.7364		1450U	9.1596		720G	2.4
467	2392U	4.7361		1952U	9.1596		1122A	2.4
468	2414C	4.7278		612U	9.155		1795U	2.4
469	1673C	4.7243		1606A	9.1472		1125A	2.4
470	1476A	4.7223		2815G	9.1458		1485C	2.4
471	1655U	4.7165		1327G	9.1371		42G	2.4
472	954U	4.7159		2104G	9.1253		124C	2.4
473	2298C	4.7157		2510A	9.1244		929G	2.4
474	704A	4.7125		242U	9.1211		2475U	2.3
475	2898A	4.7021		2105A	9.1207		236U	2.3
476	972U	4.7001		2224U	9.1165		1248U	2.3
477	2385A	4.6951		1886C	9.1159		930U	2.3
478	1385C	4.6898		2454U	9.1112		362U	2.3
479	1059U	4.6885		1941G	9.1075		2866G	2.3
480	2402A	4.6824		1997U	9.0923		624A	2.3
481	2182A	4.674		1870G	9.0826		405A	2.3
482	2020U	4.6711		1668G	9.0598		370C	2.3
483	1805U	4.6698		2220A	9.0576		1534A	2.3
484	2134G	4.6659		2739G	9.0506		273C	2.3
485	179G	4.6596		702A	9.0492		1284G	2.3
486	1674U	4.6566		2221C	9.0349		369G	2.3
487	802G	4.6565		9C	9.0219		2700U	2.3
488	486A	4.6542		873A	9.0137		75U	2.3
489	517A	4.6493		1023G	9.0105		624U	2.3
490	2288G	4.6422		1187C	9.0093		136A	2.3
491	1021G	4.6313		1085U	9.0074		10U	2.3
492	2881A	4.6269		1867A	8.9895		648A	2.3
493	911C	4.6209		702C	8.986		610U	2.3
494	2337C	4.619		1873C	8.9689		1832G	2.3
495	645G	4.6155		2065G	8.9619		2786G	2.3
496	1523G	4.612		712A	8.9596		974A	2.3
497	1607U	4.6076		2495A	8.9519		77C	2.3
498	222U	4.6069		935A	8.9517		2691A	2.3
499	1709A	4.6061		77C	8.943		921A	2.3
500	1096U	4.6044		264U	8.9333		1508C	2.3
501	2350U	4.6037		441G	8.9283		809C	2.3
502	2251A	4.6019		127U	8.9248		1446G	2.3
503	1490G	4.6018		839C	8.8937		136C	2.3
504	1345U	4.6013		2263U	8.8916		994A	2.2
505	1515G	4.6003		1830A	8.8914		1426A	2.2
506	462G	4.5991		2752U	8.8862		613G	2.2
507	1772G	4.5967		1044G	8.8832		101U	2.2
508	907C	4.589		1145A	8.8729		662C	2.2
509	459A	4.587		1541A	8.866		393A	2.2
510	1595G	4.582		1884U	8.8519		1940G	2.2
511	973G	4.5814		488U	8.8352		1117U	2.2
512	1269U	4.5812		2386C	8.8333		2902U	2.2
513	1516A	4.581		362G	8.8208		220C	2.2
514	986A	4.5772		1458A	8.8189		35A	2.2
515	1357A	4.5764		903A	8.8166		2534U	2.2
516	133A	4.5744		1261A	8.8017		1448A	2.2
517	1344G	4.5736		102G	8.7984		1422U	2.2
518	1181G	4.5718		341A	8.7983		481U	2.2
519	1863U	4.5718		61A	8.7981		1448C	2.2
520	1992C	4.5708		2180G	8.7972		2092G	2.2
521	2352C	4.5706		1150U	8.7963		2592U	2.2
522	1644G	4.5687		2532U	8.7758		2645U	2.2
523	2704A	4.5683		1791G	8.7702		1296U	2.2
524	387C	4.5668		1738A	8.7623		1398G	2.2
525	1521U	4.5505		304C	8.7619		560G	2.2
526	89G	4.544		1386G	8.7585		1509C	2.2
527	476U	4.5363		2599U	8.7551		2004U	2.2
528	1108G	4.5308		1422A	8.7526		385U	2.2
529	743G	4.5284		1840U	8.7477		652C	2.2
530	2408A	4.528		126C	8.744		60A	2.2
531	991G	4.527		1908G	8.7422		663U	2.2
532	166A	4.5249		595U	8.74		162A	2.2
533	1510A	4.5228		1004A	8.7368		700A	2.2
534	1580G	4.522		907U	8.7328		2516U	2.2
535	800G	4.5215		1542G	8.726		1385C	2.2
536	715G	4.5206		2723G	8.7175		65G	2.2
537	2054G	4.5167		1128U	8.7102		1121A	2.2
538	2159U	4.5059		384C	8.7038		118G	2.1
539	1474C	4.5012		1323G	8.6982		229U	2.1
540	2292G	4.4953		2021U	8.6944		261U	2.1
541	2555G	4.4952		1033G	8.6931		708A	2.1
542	250C	4.4892		1551G	8.6883		1727U	2.1
543	1536G	4.4891		245U	8.6688		1504C	2.1
544	2026C	4.4828		554A	8.6485		1444U	2.1
545	517G	4.4771		1844G	8.6478		2087C	2.1
546	265U	4.475		2602G	8.6393		136U	2.1
547	1173A	4.4746		2839C	8.6241		2287G	2.1
548	466G	4.47		2554A	8.6129		436A	2.1
549	1246G	4.47		359A	8.6013		545C	2.1
550	1707C	4.47		894C	8.5961		664C	2.1
551	744C	4.4675		2901A	8.5926		324U	2.1
552	1970C	4.4609		2139A	8.5873		50A	2.1
553	1916U	4.4587		2065A	8.5852		295C	2.1
554	939A	4.4578		2790C	8.5782		697U	2.1
555	463C	4.4475		2546C	8.5727		2047G	2.1
556	2529C	4.4465		1018G	8.5695		2633A	2.1
557	1172A	4.4461		1384U	8.5666		1506C	2.1
558	2515U	4.4457		2780U	8.5612		263A	2.1
559	657G	4.4439		267G	8.5497		321C	2.1
560	2010C	4.4431		368C	8.5453		265C	2.1
561	782U	4.4382		525G	8.5435		2196A	2.1
562	292C	4.4342		303C	8.5327		1584G	2.1
563	1260C	4.4292		2138A	8.527		717A	2.1
564	2838A	4.4277		244C	8.5257		1273A	2.1
565	725C	4.426		1629A	8.5255		70A	2.1
566	1003U	4.4176		1673A	8.5208		488U	2.1
567	2880A	4.4167		2039G	8.5207		390G	2.1
568	873G	4.4118		2002U	8.5202		2901G	2.1
569	1647G	4.4079		1026U	8.5187		351U	2.1
570	652A	4.4049		2387C	8.5187		487U	2.1
571	2895U	4.4039		2139C	8.501		2691G	2.1
572	720G	4.4014		342U	8.4965		186A	2.1
573	1652C	4.4009		1420U	8.4947		411C	2.1
574	1668G	4.4009		2532C	8.4937		273A	2.1
575	1608U	4.4004		2785U	8.4936		1797C	2.1
576	969U	4.3909		2753G	8.4883		1594G	2.1
577	1272G	4.3893		2506A	8.4879		1361U	2.1
578	1175U	4.3878		325A	8.4835		326U	2.1
579	1930U	4.3875		2206A	8.4667		604A	2.1
580	2443U	4.3875		2844U	8.4656		618C	2.1
581	1441A	4.3872		1851A	8.4524		2195A	2.1
582	1620U	4.379		1067U	8.4469		1837U	2
583	742U	4.3778		1117A	8.4403		101G	2
584	2299A	4.3744		2827U	8.4261		1030A	2
585	2185G	4.3742		2132A	8.408		55U	2
586	456U	4.3736		1942G	8.4003		2782A	2
587	1516C	4.3695		1004G	8.3943		2646A	2
588	979C	4.3678		1005G	8.3883		1536U	2
589	958G	4.3635		1533G	8.3844		2899G	2
590	1445C	4.3634		2644U	8.3833		2326A	2
591	580G	4.3624		2131G	8.3784		1559C	2
592	1432C	4.3546		2228U	8.3743		720A	2
593	473U	4.351		2502A	8.3721		2633C	2
594	735C	4.3494		2830G	8.3533		1284C	2
595	10C	4.3486		1983A	8.3401		1478U	2
596	1209G	4.3432		1341U	8.3396		106A	2
597	188U	4.3393		447G	8.3309		1279A	2
598	287U	4.3389		1585U	8.3248		276C	2
599	1195U	4.3258		285A	8.3143		558C	2
600	2252U	4.3255		2690A	8.3135		261A	2
601	286G	4.3231		772U	8.3009		2006U	2
602	2699A	4.3205		2436C	8.2786		1170U	2
603	228A	4.3192		436G	8.2726		691U	2
604	1357G	4.3139		265G	8.2633		1435A	2
605	393A	4.3074		456G	8.2492		2219A	2
606	2282C	4.3036		88U	8.2344		2474C	2
607	2524A	4.2965		1954C	8.2268		2198U	2
608	747C	4.2951		524U	8.2208		1280C	2
609	1669C	4.2943		883U	8.216		216G	2
610	2818A	4.2935		2824A	8.2156		467U	2
611	284G	4.2908		1127G	8.2066		2405C	2
612	1937U	4.285		2754G	8.2065		888A	2
613	1613A	4.2827		349C	8.2051		2089G	1.9
614	1173C	4.2812		2183G	8.1924		646G	1.9
615	114C	4.2797		44G	8.1874		217U	1.9
616	1889G	4.2789		1517A	8.1821		521C	1.9
617	2521U	4.2785		1039G	8.1799		2477A	1.9
618	147A	4.2765		931G	8.1789		1031U	1.9
619	1511U	4.2764		1304C	8.1789		957A	1.9
620	982U	4.273		2013C	8.1748		1419C	1.9
621	1827A	4.2708		291U	8.1728		2095C	1.9
622	895G	4.2679		2407G	8.1709		2792C	1.9
623	2507G	4.2662		907C	8.1664		84C	1.9
624	653G	4.2618		280A	8.1587		1584C	1.9
625	772A	4.2497		115G	8.1574		2325C	1.9
626	827G	4.2496		2223C	8.1563		623U	1.9
627	1295A	4.2483		2541U	8.1499		563G	1.9
628	1573C	4.248		2402C	8.1479		2894U	1.9
629	134A	4.2447		1347G	8.1474		993C	1.9
630	1816A	4.2399		2900U	8.1364		2463G	1.9
631	382C	4.2385		1732G	8.1308		1908G	1.9
632	1561U	4.2383		93U	8.1291		276G	1.9
633	766G	4.2374		1936G	8.1288		603C	1.9
634	209G	4.2367		87A	8.1175		2845A	1.9
635	946G	4.2367		2548C	8.1167		2405A	1.9
636	1216C	4.2352		2226G	8.1124		1447U	1.9
637	1848G	4.2324		2797G	8.0835		1219A	1.9
638	885A	4.2307		366A	8.0823		2267C	1.9
639	1144U	4.2281		1710U	8.08		996U	1.9
640	980G	4.2272		249U	8.0768		114C	1.9
641	1223C	4.2259		1715U	8.0764		622A	1.9
642	2160A	4.225		977C	8.0737		2534C	1.9
643	726C	4.2245		358A	8.0521		2221A	1.9
644	2300A	4.2242		1542A	8.0518		1447G	1.9
645	1743A	4.2232		1484A	8.0378		1599C	1.9
646	2533C	4.2209		1506A	8.0371		1447A	1.9
647	951U	4.217		1143C	8.0297		31G	1.9
648	1371U	4.2129		980U	8.0247		2711U	1.9
649	1629G	4.2127		1937U	8.0126		1441C	1.9
650	1474A	4.2116		1661A	8.0126		542U	1.9
651	898G	4.2111		2491G	8.0084		416G	1.9
652	2513C	4.2104		1813U	8.0042		246G	1.9
653	957A	4.1975		1589C	7.9949		2363A	1.9
654	837G	4.1965		977U	7.9906		2522C	1.9
655	416C	4.1952		1713U	7.9787		403C	1.9
656	1199C	4.1915		2547G	7.9769		2898G	1.9
657	434C	4.1894		1039U	7.9721		2649A	1.9
658	1869U	4.1883		1907C	7.9631		2801A	1.9
659	2126G	4.1877		510G	7.9597		2895U	1.8
660	923U	4.184		1028C	7.9551		1839A	1.8
661	922U	4.1777		1872G	7.9538		162C	1.8
662	2015C	4.1747		1506G	7.9509		2329C	1.8
663	1222G	4.1743		1816A	7.9482		215C	1.8
664	1673U	4.1683		1140G	7.9207		1483U	1.8
665	1451U	4.1647		1296C	7.9173		2054C	1.8
666	818A	4.1644		2091A	7.9149		248C	1.8
667	842C	4.1612		907A	7.9139		1516U	1.8
668	2332G	4.1599		1699U	7.9053		274G	1.8
669	1353G	4.1496		2543U	7.9053		352C	1.8
670	1012G	4.1469		2301G	7.8946		375U	1.8
671	2172A	4.146		1126G	7.8858		1504G	1.8
672	179U	4.144		841C	7.8856		500U	1.8
673	2046C	4.1398		1194C	7.885		1656G	1.8
674	968G	4.137		1592A	7.8782		997A	1.8
675	2896G	4.1299		1443C	7.8715		2791A	1.8
676	1581C	4.1278		1380C	7.8678		1431G	1.8
677	2108U	4.1262		1786G	7.8658		2363U	1.8
678	1508G	4.1255		2029C	7.8502		120G	1.8
679	153A	4.1214		1574U	7.8431		1458C	1.8
680	1019A	4.121		242C	7.8287		1282G	1.8
681	923C	4.119		1066G	7.8283		2360A	1.8
682	440A	4.1172		416A	7.8248		9A	1.8
683	1520A	4.1155		341G	7.8149		2691U	1.8
684	2616U	4.1101		253A	7.8135		377A	1.8
685	781G	4.11		1183C	7.8122		664U	1.8
686	645U	4.1099		7C	7.8085		2892U	1.8
687	142C	4.1094		173C	7.7985		297A	1.8
688	1389A	4.1085		133G	7.7967		1387U	1.8
689	2701C	4.1047		2896G	7.7903		2045A	1.8
690	2465U	4.1046		1940G	7.7863		802C	1.8
691	119G	4.104		1329C	7.7843		2762U	1.8
692	951A	4.0993		1648C	7.784		200C	1.8
693	1864G	4.0959		1451U	7.7804		1558A	1.8
694	1405G	4.0954		1703A	7.7785		2804G	1.8
695	1900G	4.0929		1116A	7.7762		2279C	1.8
696	2584G	4.0924		2258U	7.7632		199C	1.8
697	2722C	4.0901		873G	7.7567		650A	1.8
698	1844U	4.0892		2100C	7.7516		218C	1.8
699	692G	4.0891		674C	7.7509		1489A	1.8
700	888A	4.0887		2173C	7.7464		1489G	1.8
701	515C	4.0887		1765A	7.7362		1500C	1.8
702	2886G	4.0769		1888C	7.7308		1500U	1.8
703	254C	4.074		1624C	7.7271		230U	1.8
704	175C	4.0728		676U	7.7177		2202C	1.8
705	837U	4.0678		2894U	7.7134		2471U	1.8
706	437G	4.0672		1905A	7.7083		1196A	1.7
707	1386U	4.0658		2895A	7.7014		660U	1.7
708	1481A	4.0568		776A	7.6863		156G	1.7
709	475U	4.0563		1856G	7.6847		6U	1.7
710	1215A	4.0541		2119C	7.6801		711C	1.7
711	2440G	4.0491		1652G	7.6795		435A	1.7
712	1183C	4.0396		2607C	7.679		2271C	1.7
713	447U	4.038		2629A	7.6784		64C	1.7
714	1953G	4.0369		1115C	7.6758		238A	1.7
715	913G	4.0342		2300G	7.6751		397A	1.7
716	1458C	4.0296		1095C	7.6705		2470C	1.7
717	565A	4.0275		1540U	7.6683		1122U	1.7
718	2795U	4.0227		1026A	7.6675		2210A	1.7
719	240G	4.0226		1167A	7.6589		2475A	1.7
720	1251G	4.0192		1444U	7.6397		1948U	1.7
721	2142G	4.0161		1139C	7.6365		349C	1.7
722	1615U	4.0061		2091U	7.6342		1432A	1.7
723	1381U	3.9943		2395G	7.6304		2391U	1.7
724	2454C	3.9886		438U	7.6301		148C	1.7
725	1338U	3.9882		1593C	7.6212		1501U	1.7
726	1440G	3.9848		74U	7.6209		1733A	1.7
727	1475A	3.9832		2728G	7.6168		66A	1.7
728	1072U	3.9821		1160U	7.6108		2479A	1.7
729	11A	3.9817		2871C	7.6102		1552U	1.7
730	1441C	3.9817		2531U	7.5988		568A	1.7
731	1211A	3.9736		4A	7.5982		2833C	1.7
732	2159A	3.9695		1971G	7.5889		2310G	1.7
733	444G	3.9677		2900G	7.5847		1835U	1.7
734	2131A	3.9649		2141C	7.5827		930A	1.7
735	1805C	3.956		1166A	7.5825		7U	1.7
736	227C	3.953		2191G	7.5722		2740G	1.7
737	1275C	3.9527		2454C	7.5694		2527U	1.7
738	2795G	3.9519		271U	7.5693		1909U	1.7
739	436G	3.9516		2201U	7.5683		1420G	1.7
740	247C	3.9401		2189A	7.5551		1219G	1.7
741	1509G	3.939		1867U	7.5502		878U	1.7
742	1412G	3.937		1028U	7.5457		391C	1.7
743	1798A	3.9355		2142G	7.5394		965G	1.7
744	885U	3.9333		2386G	7.5394		1243A	1.7
745	790G	3.9321		2587U	7.5373		1845C	1.6
746	1843G	3.9303		2540U	7.5318		2045U	1.6
747	854A	3.9296		242A	7.5311		1855C	1.6
748	2427G	3.9259		17C	7.5277		2329A	1.6
749	1666A	3.9236		2719A	7.5277		1607U	1.6
750	451G	3.9217		2119U	7.5236		2012A	1.6
751	2174U	3.9213		17U	7.5147		2285G	1.6
752	2150U	3.9199		2777A	7.5104		641A	1.6
753	153G	3.9197		462U	7.5034		614G	1.6
754	1251U	3.9188		27U	7.5014		1418U	1.6
755	2269U	3.9168		114G	7.4984		1516A	1.6
756	1005G	3.913		2621U	7.4947		496U	1.6
757	2375A	3.9114		826A	7.4866		2269U	1.6
758	1203A	3.908		1996U	7.4863		2347U	1.6
759	2024C	3.9074		2013U	7.4819		2344G	1.6
760	1882C	3.9064		590C	7.463		2833A	1.6
761	653A	3.9038		1285G	7.4551		2215U	1.6
762	1918U	3.9033		2527U	7.4483		884A	1.6
763	666U	3.9032		1929A	7.447		1375C	1.6
764	1105G	3.9029		2747A	7.4454		2195C	1.6
765	366A	3.9011		1705G	7.4451		2097G	1.6
766	2406U	3.8997		1860A	7.4445		1408A	1.6
767	194C	3.8967		1824U	7.4368		487G	1.6
768	2455U	3.8894		1140U	7.4343		393G	1.6
769	2390A	3.8887		1802G	7.4308		144G	1.6
770	1856G	3.8804		1787C	7.427		2781G	1.6
771	2457A	3.88		1029U	7.4174		547C	1.6
772	1211G	3.8796		1531U	7.4162		451C	1.6
773	138C	3.8781		1989C	7.4148		352U	1.6
774	255U	3.8767		2803U	7.4132		2526A	1.6
775	1712A	3.8755		2899C	7.4036		2191C	1.6
776	242A	3.8743		1989U	7.3998		1476C	1.6
777	2887G	3.8723		1581A	7.3949		2646U	1.6
778	1952C	3.8718		2576U	7.3934		145G	1.6
779	1593C	3.8696		1937G	7.3791		367A	1.6
780	185C	3.8676		10G	7.3785		251C	1.6
781	725A	3.8616		1407A	7.3758		2736C	1.6
782	565G	3.8592		1280C	7.3752		534C	1.6
783	1362G	3.8575		2237C	7.3726		1322U	1.6
784	1024A	3.8528		2784C	7.3633		72G	1.6
785	675G	3.8526		2206G	7.3627		1279C	1.6
786	382G	3.852		1761U	7.3542		1832U	1.6
787	762C	3.8514		1884C	7.3509		2322C	1.6
788	1839U	3.8499		1610C	7.3485		1582U	1.6
789	1104A	3.8413		1457A	7.3469		1607G	1.6
790	2178U	3.8394		2264U	7.3454		1480A	1.6
791	197G	3.8377		1397A	7.3357		360C	1.6
792	1889C	3.8292		2283U	7.3249		2085A	1.5
793	1041U	3.8279		1984U	7.3168		372C	1.5
794	1511C	3.8271		2833G	7.3142		565A	1.5
795	965G	3.8268		1019A	7.3073		2203A	1.5
796	1574A	3.8268		1714C	7.3066		1580G	1.5
797	1352G	3.8249		63C	7.3063		2085G	1.5
798	949C	3.8223		2781G	7.3052		125C	1.5
799	980U	3.8174		2201A	7.3005		2807C	1.5
800	772G	3.8168		1822U	7.2933		2363C	1.5
801	982G	3.816		2299A	7.2854		2094U	1.5
802	2824G	3.8122		1132G	7.285		921U	1.5
803	2510G	3.8118		378U	7.283		2803U	1.5
804	2054U	3.8109		1704A	7.2812		2477G	1.5
805	1653A	3.81		1227C	7.2808		823G	1.5
806	2248G	3.8095		1876G	7.2794		16G	1.5
807	1780C	3.8083		1881U	7.279		993A	1.5
808	2178A	3.8076		2204U	7.2773		341U	1.5
809	2454A	3.8076		2198G	7.2739		288G	1.5
810	1646U	3.8061		1663U	7.2687		1203C	1.5
811	1201C	3.8047		2531G	7.267		659U	1.5
812	827A	3.8042		2374G	7.2667		2344A	1.5
813	1387G	3.8032		109A	7.2664		705C	1.5
814	2383U	3.803		1143U	7.2611		1444A	1.5
815	1927U	3.801		89G	7.2607		2694C	1.5
816	1278U	3.8005		125U	7.2532		351A	1.5
817	2474A	3.8		2785A	7.2231		650U	1.5
818	1032G	3.7966		1181A	7.2157		566A	1.5
819	1518A	3.7956		1710A	7.2154		344G	1.5
820	16U	3.7933		1328C	7.2071		2348C	1.5
821	783C	3.7928		1996A	7.2048		1808U	1.5
822	2698A	3.7886		173U	7.2035		1279U	1.5
823	1231C	3.785		2845C	7.2034		976A	1.5
824	2520U	3.785		2502U	7.1948		2841A	1.5
825	231G	3.783		1243U	7.1922		269G	1.5
826	1069U	3.7804		1979C	7.1892		1406C	1.5
827	2547G	3.7792		1673C	7.1876		1470C	1.5
828	202C	3.7788		1877G	7.1803		1265C	1.5
829	992G	3.775		405G	7.1781		51A	1.5
830	2515A	3.7744		2100U	7.171		1219C	1.5
831	1386A	3.7729		2657C	7.1648		1514U	1.5
832	518A	3.7708		492U	7.1647		2781U	1.5
833	2191G	3.7699		1860U	7.163		1933U	1.5
834	14U	3.7664		1386A	7.1564		653C	1.5
835	1040G	3.7662		1445U	7.1562		645G	1.5
836	1486G	3.7638		304G	7.1556		2737U	1.5
837	2149A	3.7599		976A	7.1534		2680C	1.5
838	1033A	3.7594		2531C	7.1517		2887G	1.5
839	964A	3.7582		1604A	7.1496		2328C	1.5
840	1117U	3.7572		3A	7.1483		180A	1.5
841	936C	3.7553		1682U	7.1385		759A	1.5
842	2477A	3.7542		1024U	7.1283		1886C	1.5
843	1740A	3.7538		2015C	7.1248		2215G	1.5
844	1690U	3.747		2200U	7.1246		922U	1.5
845	1409C	3.7453		1908A	7.1168		299U	1.5
846	1010G	3.7415		2619A	7.105		852C	1.5
847	1658U	3.7402		2483G	7.1043		128G	1.5
848	485U	3.7379		1260G	7.1016		887A	1.5
849	181U	3.735		1360C	7.0987		2788U	1.5
850	2562G	3.7328		1555A	7.0882		1370U	1.5
851	1886C	3.7295		2644A	7.0881		2458U	1.5
852	2570U	3.7229		2440U	7.0866		1471A	1.4
853	15A	3.722		357G	7.0854		681A	1.4
854	1840U	3.7207		2661U	7.0822		1532G	1.4
855	2608U	3.7164		266A	7.0813		1032U	1.4
856	761U	3.7086		418G	7.0723		1320U	1.4
857	1899U	3.7066		2132G	7.0722		287U	1.4
858	1535U	3.7047		2533G	7.0721		2718U	1.4
859	1456C	3.7025		1382U	7.0715		1210A	1.4
860	720C	3.7014		2738U	7.0555		1611G	1.4
861	1953C	3.6965		404C	7.0428		946G	1.4
862	480C	3.6907		2571G	7.0423		2711C	1.4
863	223U	3.6902		929A	7.0366		931G	1.4
864	983C	3.6851		1590C	7.0364		30U	1.4
865	2859A	3.6851		2894C	7.0351		6C	1.4
866	440U	3.6842		2201C	7.0341		322U	1.4
867	1467A	3.6827		1839C	7.0264		1318C	1.4
868	1557U	3.6783		1168U	7.0203		1797A	1.4
869	1378U	3.6773		1929U	7.0191		765A	1.4
870	1068A	3.6752		2028C	7.0113		2481A	1.4
871	1614C	3.6731		2886G	7.0098		640G	1.4
872	1559G	3.6725		1963A	6.9974		814G	1.4
873	1509C	3.6718		1487G	6.996		295A	1.4
874	178C	3.6656		880U	6.9948		1505C	1.4
875	2614C	3.6652		1029G	6.9895		388U	1.4
876	1362A	3.6573		192G	6.9816		886U	1.4
877	1497A	3.6562		258U	6.9796		287A	1.4
878	2820G	3.6538		1013G	6.9727		2592A	1.4
879	1657C	3.6534		418U	6.9655		2078G	1.4
880	1864A	3.6526		589G	6.963		36C	1.4
881	220U	3.6523		2462U	6.9619		2009C	1.4
882	906A	3.6492		2885U	6.9591		624G	1.4
883	2504G	3.6481		355C	6.9575		492C	1.4
884	2073G	3.6481		2738C	6.9563		2214G	1.4
885	1217A	3.6451		1682C	6.9557		662A	1.4
886	392G	3.6409		157G	6.9554		1509G	1.4
887	778A	3.6404		2727G	6.9484		1781A	1.4
888	514U	3.6362		1108G	6.9481		2900U	1.4
889	2381G	3.6347		1910U	6.9476		2269C	1.4
890	901U	3.6337		2490U	6.9358		1221G	1.4
891	220C	3.6324		2728A	6.9353		184G	1.4
892	174G	3.6316		123U	6.9282		1041C	1.4
893	926U	3.6283		1189G	6.9258		2682U	1.4
894	1281U	3.6274		1325G	6.9258		1549G	1.4
895	456G	3.6225		397G	6.9252		1222A	1.4
896	1094A	3.6221		110U	6.9228		1297A	1.4
897	1596U	3.6209		2256U	6.917		276A	1.4
898	321A	3.6163		2171U	6.9136		1506G	1.4
899	2354U	3.6152		361C	6.9132		255U	1.4
900	2343G	3.613		1203A	6.9094		1448U	1.4
901	7C	3.6127		354C	6.9014		2825U	1.4
902	1997A	3.6082		1244G	6.8982		318G	1.4
903	644G	3.6075		77U	6.8871		1541G	1.4
904	642A	3.6066		2137C	6.885		928G	1.4
905	1214G	3.6053		2202C	6.8839		926A	1.4
906	37G	3.6049		807G	6.8823		398U	1.4
907	2855G	3.6048		135A	6.877		143G	1.4
908	1868G	3.6002		1851G	6.876		1573A	1.4
909	245A	3.5999		2626U	6.8731		491C	1.4
910	1662G	3.5991		117U	6.8728		289A	1.4
911	970A	3.5972		2530C	6.8702		411A	1.4
912	2376C	3.5952		1211A	6.8702		1847U	1.4
913	2704G	3.5943		1663C	6.8687		2709U	1.4
914	1079G	3.5918		2599C	6.8669		2541G	1.4
915	1508U	3.5897		1254U	6.8639		2051U	1.4
916	769A	3.5882		1869C	6.8587		2349C	1.4
917	8A	3.5817		2621C	6.856		2790A	1.4
918	470U	3.5809		1549C	6.8544		1302G	1.4
919	2150A	3.571		2474A	6.8544		483G	1.4
920	1117G	3.5706		2783C	6.8534		169C	1.4
921	419A	3.5653		388C	6.8521		2220G	1.4
922	899U	3.5648		455U	6.8489		376A	1.4
923	1371C	3.5642		1834A	6.8456		21G	1.3
924	1381C	3.5564		926C	6.8439		544A	1.3
925	504U	3.5552		365A	6.8369		2896G	1.3
926	2283U	3.5526		818C	6.8368		1593C	1.3
927	1050C	3.5509		2769C	6.8363		613U	1.3
928	938C	3.5505		690C	6.836		889G	1.3
929	83G	3.5485		419G	6.8329		1677G	1.3
930	2491A	3.5467		2402A	6.8289		1727A	1.3
931	241C	3.546		1114U	6.8278		644G	1.3
932	887C	3.5452		2120U	6.8214		1364A	1.3
933	2665C	3.542		1140A	6.8095		1437U	1.3
934	882A	3.542		1324C	6.8072		31A	1.3
935	2839C	3.5399		2835U	6.8062		2198C	1.3
936	2150G	3.5394		419A	6.8058		353A	1.3
937	1064U	3.533		2064A	6.7957		256G	1.3
938	2508U	3.5236		854G	6.79		355A	1.3
939	706U	3.5197		1168C	6.7769		654U	1.3
940	2327C	3.5139		1588C	6.7707		48A	1.3
941	139A	3.5059		2796A	6.766		2895C	1.3
942	665A	3.5012		289A	6.765		2901A	1.3
943	1579U	3.4948		2493G	6.762		1273G	1.3
944	2520G	3.4894		891A	6.7611		2700C	1.3
945	2332U	3.4886		260U	6.7578		1620A	1.3
946	1619A	3.487		257U	6.756		2021G	1.3
947	1175C	3.4853		818U	6.7541		2898A	1.3
948	2184G	3.4818		420A	6.7508		602U	1.3
949	263C	3.4816		2898A	6.7506		1499G	1.3
950	1455A	3.479		1008G	6.7451		652G	1.3
951	213G	3.4766		2491A	6.7441		2U	1.3
952	1181A	3.4764		1058G	6.7426		1503G	1.3
953	448G	3.472		128G	6.7346		1271U	1.3
954	1096G	3.4713		2269A	6.7325		497U	1.3
955	1049G	3.47		887A	6.7275		1517A	1.3
956	486G	3.4693		1558U	6.7223		1870A	1.3
957	2443A	3.4634		2106C	6.7198		766G	1.3
958	2558G	3.4634		1144C	6.7151		2049A	1.3
959	734G	3.4622		129G	6.7148		614C	1.3
960	2181A	3.4595		1587U	6.7137		708C	1.3
961	735G	3.4588		1871C	6.7104		2048A	1.3
962	2343C	3.4578		645A	6.7046		435U	1.3
963	2403U	3.4568		1876U	6.6965		2457G	1.3
964	1811C	3.4543		437C	6.688		1847G	1.3
965	652G	3.4532		2622G	6.6841		1437G	1.3
966	1780G	3.4515		2469G	6.6836		327U	1.3
967	676C	3.4455		284A	6.6834		113G	1.3
968	2291G	3.4428		1244C	6.6806		1993C	1.3
969	2839A	3.4412		2352C	6.6795		1851C	1.3
970	1008G	3.4408		1510A	6.679		2098G	1.3
971	1577U	3.438		1273A	6.6731		2047U	1.3
972	1610U	3.4339		2404A	6.6723		2819A	1.3
973	14C	3.4335		1015C	6.6691		1441A	1.3
974	147G	3.4334		1181G	6.6659		2019U	1.3
975	2483G	3.4321		2437C	6.6657		2210G	1.3
976	1920U	3.4293		1830G	6.6597		1196U	1.3
977	2248U	3.4293		88A	6.6571		1804G	1.3
978	734C	3.426		761U	6.6513		121U	1.3
979	2613A	3.4244		2661A	6.6506		228G	1.3
980	1871U	3.4239		377A	6.6504		368U	1.3
981	856U	3.4234		1600A	6.6467		1769G	1.3
982	1859C	3.4232		2508U	6.6417		760C	1.3
983	760A	3.422		994A	6.641		2800C	1.3
984	2344A	3.4217		61G	6.632		1651A	1.2
985	1085C	3.4206		975U	6.6303		230C	1.2
986	1704U	3.4203		1206C	6.6301		1777C	1.2
987	1147C	3.4191		86C	6.63		667A	1.2
988	1405C	3.407		2591A	6.627		2676A	1.2
989	2566G	3.4068		2447A	6.6227		2900C	1.2
990	655U	3.4065		926A	6.6217		691G	1.2
991	2617C	3.4047		2656G	6.6204		2325A	1.2
992	2505U	3.4023		1735C	6.62		36A	1.2
993	1648G	3.4019		2477C	6.6149		2739G	1.2
994	2249A	3.4016		935G	6.6115		2649G	1.2
995	1076G	3.3994		273U	6.6112		397G	1.2
996	651C	3.3991		2833A	6.6021		340C	1.2
997	1330A	3.3983		2513G	6.6009		2248G	1.2
998	1306U	3.3974		1056C	6.5954		2666U	1.2
999	1732G	3.3923		454C	6.5923		2197G	1.2
1000	768C	3.3914		2455C	6.5906		2323U	1.2
1001	1947A	3.3894		2709U	6.5869		297U	1.2
1002	196U	3.3875		1857U	6.5788		2709A	1.2
1003	2573G	3.3871		818A	6.573		2538G	1.2
1004	451A	3.3868		1414G	6.5723		231G	1.2
1005	18G	3.3848		44C	6.5692		2308U	1.2
1006	171A	3.3831		1612G	6.56		504C	1.2
1007	139C	3.383		1597C	6.5595		2092A	1.2
1008	628U	3.3818		2478C	6.551		2012C	1.2
1009	2902U	3.3777		301C	6.5495		506C	1.2
1010	2371U	3.3766		321C	6.5492		1424U	1.2
1011	1645A	3.376		1883A	6.5479		1672C	1.2
1012	1536A	3.3756		1299A	6.5425		447G	1.2
1013	1677U	3.375		2832G	6.5419		1123U	1.2
1014	1883G	3.373		2463A	6.5391		213G	1.2
1015	897A	3.3725		1093A	6.5208		2711G	1.2
1016	1640U	3.3722		2193C	6.5191		470G	1.2
1017	706C	3.3712		2543C	6.5096		1555C	1.2
1018	1790A	3.3709		2470C	6.509		2798C	1.2
1019	1603C	3.3708		1107C	6.5088		2902A	1.2
1020	877G	3.3691		1175U	6.5084		2306U	1.2
1021	1092A	3.3661		1978U	6.5069		2551A	1.2
1022	1576A	3.3647		2053U	6.5029		1834A	1.2
1023	1887U	3.3627		131G	6.4993		397C	1.2
1024	1031U	3.3626		522G	6.4987		1882A	1.2
1025	2757G	3.3619		2174G	6.4875		331G	1.2
1026	2272G	3.3583		492G	6.4846		404C	1.2
1027	1533A	3.3576		1765G	6.4842		362C	1.2
1028	906G	3.3565		326A	6.4784		496A	1.2
1029	1411G	3.3528		711U	6.4783		2215A	1.2
1030	1871C	3.3528		129A	6.4739		1891C	1.2
1031	1645U	3.3509		95U	6.472		620U	1.2
1032	1130G	3.3505		2255U	6.4694		318U	1.2
1033	1938U	3.3501		62C	6.4679		2887U	1.2
1034	2484U	3.3498		2657U	6.4658		2220A	1.2
1035	379C	3.3489		2549U	6.4656		962A	1.2
1036	2531G	3.3463		1201C	6.4583		1200A	1.2
1037	1963A	3.3445		1380U	6.4568		2814G	1.2
1038	1563A	3.3421		1585G	6.4563		882U	1.2
1039	488U	3.339		1507A	6.4535		1170A	1.2
1040	1899G	3.3375		972C	6.444		695A	1.2
1041	860G	3.3308		1701G	6.4409		1254G	1.2
1042	952C	3.33		1591G	6.4356		143A	1.2
1043	1207U	3.3298		1589G	6.4315		2310U	1.1
1044	133G	3.3246		210A	6.4313		1191A	1.1
1045	2580C	3.3231		1167G	6.4299		2741G	1.1
1046	1808U	3.323		1882G	6.4264		400C	1.1
1047	456A	3.3221		326C	6.4221		350C	1.1
1048	1573A	3.3169		1199A	6.4217		951U	1.1
1049	2556U	3.313		1630U	6.4125		487A	1.1
1050	2813G	3.3103		2173U	6.4117		223U	1.1
1051	2302C	3.3097		2284G	6.4113		572G	1.1
1052	918U	3.3081		473A	6.4022		343U	1.1
1053	1802U	3.3063		210U	6.3971		18C	1.1
1054	473A	3.3059		2004C	6.3938		196U	1.1
1055	331A	3.3047		1425A	6.3843		2791C	1.1
1056	323U	3.2998		1022U	6.3828		1882G	1.1
1057	1640C	3.2987		2451U	6.3723		2712G	1.1
1058	2677U	3.2982		2514A	6.366		2581C	1.1
1059	2659C	3.2962		2039C	6.3627		1222G	1.1
1060	1004G	3.2955		933U	6.3599		534A	1.1
1061	1532G	3.2911		1518U	6.3573		154C	1.1
1062	977C	3.2901		2202G	6.3561		1556A	1.1
1063	463U	3.2899		2489A	6.3539		2016C	1.1
1064	790A	3.2808		2253C	6.3525		2C	1.1
1065	222G	3.2789		64U	6.351		1946G	1.1
1066	2139G	3.2777		1925U	6.35		2192G	1.1
1067	2454U	3.2764		2834U	6.3471		304C	1.1
1068	1197U	3.274		1950U	6.3459		2745G	1.1
1069	1925G	3.2692		392A	6.3443		1725G	1.1
1070	1428G	3.2681		598C	6.342		1443A	1.1
1071	1341A	3.2679		1548C	6.3365		114A	1.1
1072	2553U	3.2675		2898G	6.3349		1266C	1.1
1073	784U	3.2646		1556G	6.3316		1192C	1.1
1074	1679U	3.2619		1383C	6.3292		324G	1.1
1075	2298U	3.2609		292C	6.3269		7A	1.1
1076	16A	3.2604		1431U	6.322		99A	1.1
1077	2163U	3.2593		1830U	6.3133		1504U	1.1
1078	1298A	3.2589		2185A	6.3077		2856G	1.1
1079	1226G	3.2521		880C	6.3052		1891A	1.1
1080	845U	3.2484		2661C	6.303		2404C	1.1
1081	2680C	3.2481		1166C	6.2934		1322C	1.1
1082	2897C	3.2478		1055A	6.2925		2474G	1.1
1083	1826U	3.2474		1061G	6.29		303C	1.1
1084	2692C	3.2468		2200A	6.2855		2628U	1.1
1085	1658G	3.2454		1754C	6.2794		562C	1.1
1086	1171U	3.2452		2239C	6.2782		546C	1.1
1087	2518U	3.243		396A	6.2778		1486G	1.1
1088	1340G	3.2397		149U	6.2773		602G	1.1
1089	403G	3.2381		1724U	6.2689		1C	1.1
1090	819C	3.2372		2407U	6.2681		122C	1.1
1091	1707U	3.2341		1173A	6.2636		2212U	1.1
1092	287C	3.2338		2281C	6.2628		1545G	1.1
1093	2388U	3.2338		1833A	6.2596		2304U	1.1
1094	2167G	3.2289		2538U	6.2543		1625A	1.1
1095	253U	3.2271		1302U	6.2533		190G	1.1
1096	2119G	3.224		2066G	6.2531		1274G	1.1
1097	2688U	3.2229		347C	6.2525		304G	1.1
1098	1570U	3.2186		1808U	6.2518		1822G	1.1
1099	2612U	3.2185		2586A	6.2504		34C	1.1
1100	1397A	3.2185		2463U	6.2493		974U	1.1
1101	779A	3.2162		2131A	6.2477		856U	1.1
1102	1439G	3.2153		2278G	6.2462		2856U	1.1
1103	1651A	3.2148		393G	6.2404		1627A	1.1
1104	2697A	3.2145		1969U	6.2376		1522G	1.1
1105	2702A	3.2143		2730U	6.2348		2799G	1.1
1106	1542C	3.2136		2749G	6.2342		921G	1.1
1107	367U	3.2128		1869A	6.2294		2087A	1.1
1108	2132A	3.2121		1185U	6.2279		2334G	1.1
1109	1620A	3.2118		443C	6.2276		1906A	1.1
1110	2868G	3.2111		1541U	6.2273		1277A	1.1
1111	2130G	3.211		1924U	6.2254		404G	1.1
1112	2274G	3.2053		1620A	6.2209		216U	1.1
1113	1523C	3.2026		1616C	6.2194		2213C	1.1
1114	226C	3.2018		1708G	6.2191		1552C	1.1
1115	581G	3.1957		960U	6.2179		1464U	1.1
1116	748A	3.1954		1737A	6.2141		2017G	1.1
1117	2580G	3.1927		2037G	6.2136		1193U	1.1
1118	2029A	3.1907		2526U	6.2131		147A	1.1
1119	2766G	3.1873		475A	6.2125		2372A	1.1
1120	1617A	3.187		1282C	6.2068		1855A	1.1
1121	2254U	3.1858		2748C	6.2019		739G	1.1
1122	2495C	3.1847		416G	6.1888		572U	1.1
1123	1659A	3.1831		1018A	6.1882		784A	1.1
1124	184U	3.1809		2901U	6.1872		2096A	1.1
1125	790C	3.1798		2545U	6.1805		568C	1.1
1126	75C	3.1791		1555C	6.1801		1576G	1.1
1127	293A	3.1791		434C	6.1796		1303U	1.1
1128	777U	3.1781		1211G	6.1751		998U	1.1
1129	2351U	3.1758		2901G	6.1718		1880A	1.1
1130	1343U	3.1741		2005G	6.1713		2789A	1.1
1131	2149C	3.1687		2453G	6.1639		405G	1.1
1132	1997U	3.1685		714A	6.1616		1229G	1.1
1133	1936U	3.1645		1133G	6.1598		2825C	1.1
1134	970G	3.1643		2014U	6.1585		1312C	1.1
1135	170G	3.1604		718C	6.1554		149C	1.1
1136	2114G	3.1585		1508C	6.1529		1128A	1.1
1137	325A	3.1579		62G	6.1457		282G	1.1
1138	499G	3.1532		1973A	6.1445		1267C	1.1
1139	2427A	3.1527		2867U	6.1394		2372C	1.1
1140	702C	3.1512		1659C	6.1392		896U	1.1
1141	2329G	3.1476		602G	6.1383		2021A	1.1
1142	1603U	3.1471		101C	6.1369		1123A	1.1
1143	2424A	3.1462		504U	6.1361		162G	1
1144	2261U	3.1441		2616A	6.1352		2077U	1
1145	1560A	3.1436		677G	6.1286		142G	1
1146	470C	3.1432		2751C	6.1257		2343C	1
1147	1699U	3.1427		2029U	6.1238		2214U	1
1148	1594A	3.1427		271C	6.1219		2718C	1
1149	278U	3.1409		1121U	6.1196		2359U	1
1150	2158G	3.1398		2471U	6.1192		233C	1
1151	397A	3.1347		787A	6.1092		2405U	1
1152	2615C	3.1341		1871G	6.1075		2206G	1
1153	1803U	3.1323		277A	6.1056		2769C	1
1154	59C	3.1321		2101C	6.1045		2894C	1
1155	369G	3.1321		1680A	6.098		250C	1
1156	1859G	3.1309		2628G	6.095		764C	1
1157	1395U	3.1269		1190U	6.0946		120C	1
1158	1316A	3.1184		1301C	6.0898		2236C	1
1159	1347G	3.1161		1422C	6.0889		540A	1
1160	2520A	3.116		1401A	6.0872		2084A	1
1161	2370U	3.1157		232A	6.087		2012U	1
1162	2346U	3.1153		489U	6.085		1559G	1
1163	1868A	3.1107		2152U	6.085		353U	1
1164	969C	3.104		2756C	6.0817		658A	1
1165	1108A	3.1033		1384C	6.0812		1320A	1
1166	134U	3.1021		358G	6.0799		1195U	1
1167	1282G	3.097		83U	6.0788		1261A	1
1168	1515U	3.0951		2876C	6.0786		962U	1
1169	1397G	3.095		1782C	6.0782		2701G	1
1170	471C	3.0946		1551U	6.0759		2899C	1
1171	641C	3.0936		2385A	6.0718		2325U	1
1172	1665C	3.0933		406A	6.0687		2833G	1
1173	1432U	3.0909		1728A	6.0668		2374G	1
1174	571A	3.0894		1928U	6.0621		2258G	1
1175	156G	3.0879		1659A	6.0574		2406G	1
1176	1174C	3.0878		2591G	6.056		1614C	1
1177	1634G	3.0875		2332G	6.0548		939A	1
1178	775C	3.0862		1869U	6.0514		2890U	1
1179	2700U	3.0813		1263G	6.0508		2581U	1
1180	1349A	3.0812		2738G	6.0503		1320G	1
1181	2392C	3.0801		1631A	6.0448		2622A	1
1182	1897U	3.0785		238U	6.0399		1518U	1
1183	698A	3.0733		2066A	6.039		2041G	1
1184	1235C	3.0683		2527A	6.0386		619U	1
1185	1838G	3.0676		750C	6.0367		1845U	1
1186	2496U	3.064		2185C	6.0353		2766U	1
1187	995U	3.0631		171A	6.0291		1216A	1
1188	486U	3.059		359C	6.0262		1492U	1
1189	15U	3.0584		1616U	6.0241		1782C	1
1190	59A	3.0543		1858U	6.02		2330U	1
1191	761G	3.0537		2688U	6.0191		2723A	1
1192	1230C	3.0526		2900C	6.0183		1190A	1
1193	1996A	3.0521		2091G	6.0125		2529C	1
1194	2720G	3.0516		2128A	6.0124		1935C	1
1195	370U	3.0491		2199C	6.0073		77A	1
1196	2131G	3.0475		599G	6.0069		2531G	1
1197	1031A	3.0456		94C	6.0059		751U	1
1198	148C	3.0449		2643U	6.0036		1300A	1
1199	1869A	3.0447		1805U	5.9967		59A	1
1200	2165G	3.0442		87C	5.9951		554C	1
1201	1922U	3.0425		841A	5.9907		181G	1
1202	2539G	3.0418		1864G	5.9879		2287U	1
1203	229G	3.0313		2244C	5.9862		384G	1
1204	1548C	3.0297		2520U	5.9859		2094C	1
1205	2291A	3.0291		1859A	5.9858		1414G	1
1206	1605U	3.0214		2122A	5.9814		1433G	1
1207	1088U	3.0202		2678U	5.9807		2628G	1
1208	2694U	3.0131		547U	5.9789		112C	1
1209	1467C	3.013		1832A	5.9648		1625G	1
1210	2187G	3.0062		1940A	5.963		1045A	1
1211	895A	3.005		1184C	5.9545		2399C	1
1212	209A	3.0044		1304G	5.9453		327C	1
1213	140U	3.0036		774A	5.9451		2401C	1
1214	2361U	3.0011		1306A	5.939		43A	1
1215	1051C	2.9981		2562A	5.9381		229G	1
1216	293C	2.9977		902U	5.9376		2091G	1
1217	1627A	2.9976		2234A	5.9363		213C	1
1218	1290G	2.9974		2354A	5.934		1298G	1
1219	2422A	2.9963		1732U	5.9327		1944C	1
1220	1048U	2.9953		2617G	5.9326		2890C	1
1221	1247C	2.9921		1595A	5.928		628U	0.9
1222	1685U	2.9919		2543A	5.9155		1587U	0.9
1223	2158C	2.9914		2170U	5.9133		564U	0.9
1224	746A	2.9901		1752U	5.9114		2092C	0.9
1225	938U	2.9898		1371U	5.9078		750C	0.9
1226	1486A	2.9875		1708A	5.9018		486U	0.9
1227	1649A	2.9839		390A	5.9017		2199G	0.9
1228	2629A	2.9834		198A	5.8965		1026A	0.9
1229	2437U	2.9825		2586G	5.8939		1166A	0.9
1230	1001G	2.9813		2732U	5.8924		212U	0.9
1231	1671G	2.9802		974A	5.8913		1457G	0.9
1232	651U	2.9789		1964A	5.8807		636U	0.9
1233	983U	2.9787		2070U	5.8783		896C	0.9
1234	2062G	2.9779		2405U	5.8775		1506A	0.9
1235	1954U	2.9749		1022C	5.8713		177U	0.9
1236	727C	2.9742		1803U	5.8698		1014C	0.9
1237	2257G	2.9724		1398G	5.8662		2356A	0.9
1238	1597G	2.9711		1789G	5.8626		924A	0.9
1239	25G	2.9708		2620U	5.8583		658C	0.9
1240	1816G	2.9704		2172C	5.8551		2213G	0.9
1241	983G	2.969		1218A	5.8519		1278A	0.9
1242	706G	2.9668		2529U	5.8379		198G	0.9
1243	1825A	2.9612		125C	5.8364		1192U	0.9
1244	2176U	2.9605		170G	5.814		521A	0.9
1245	431A	2.9577		439G	5.8115		1651U	0.9
1246	2360U	2.9552		1592U	5.8091		503G	0.9
1247	2142U	2.9551		2529C	5.8052		508U	0.9
1248	2287U	2.9548		453G	5.8042		674C	0.9
1249	1534C	2.9548		1609U	5.7998		1445C	0.9
1250	2173C	2.954		1404U	5.7961		132U	0.9
1251	1575A	2.953		2062U	5.7945		1588U	0.9
1252	247U	2.9518		1406A	5.7933		543A	0.9
1253	1632G	2.9508		2499U	5.792		709A	0.9
1254	283C	2.9499		1982A	5.7899		1512A	0.9
1255	1798G	2.9422		1711U	5.7887		416A	0.9
1256	1205G	2.9409		992G	5.7882		1190C	0.9
1257	1091C	2.937		2350U	5.7864		1193A	0.9
1258	2512U	2.9337		225U	5.7847		142U	0.9
1259	2507U	2.9333		2032A	5.7833		996G	0.9
1260	1852G	2.9325		863G	5.7788		1470U	0.9
1261	2506A	2.9323		2419C	5.7768		28G	0.9
1262	480U	2.932		2224C	5.776		2254A	0.9
1263	2556A	2.93		1608U	5.7735		1627U	0.9
1264	901G	2.9289		1659U	5.7729		145A	0.9
1265	2456A	2.9232		1848G	5.7728		2009U	0.9
1266	1839A	2.9222		2600G	5.7713		271C	0.9
1267	6C	2.9214		1963G	5.7701		271U	0.9
1268	415C	2.9198		2816C	5.7699		2201C	0.9
1269	2554C	2.9192		2231A	5.7642		1860A	0.9
1270	2441G	2.9188		265U	5.7637		920U	0.9
1271	2618A	2.9181		1013A	5.7572		76G	0.9
1272	2364G	2.9176		2264A	5.756		1025A	0.9
1273	550G	2.9172		1593U	5.754		119G	0.9
1274	1723U	2.9169		2209U	5.7517		827G	0.9
1275	2468G	2.9167		2436A	5.746		2491A	0.9
1276	1245C	2.9156		2420A	5.7434		1588C	0.9
1277	2412G	2.9153		525A	5.7404		1283U	0.9
1278	2373A	2.9132		2322G	5.7376		721G	0.9
1279	1032U	2.9124		968U	5.7375		476C	0.9
1280	494U	2.9111		443U	5.7372		1834C	0.9
1281	1650G	2.9093		2719U	5.736		2075A	0.9
1282	186U	2.9043		2780A	5.7352		1906C	0.9
1283	476A	2.9032		475G	5.7339		1451A	0.9
1284	2899C	2.9025		1198C	5.7318		1871U	0.8
1285	2668C	2.902		1699A	5.7264		300U	0.8
1286	1803C	2.8997		975G	5.7258		965A	0.8
1287	252A	2.897		108U	5.716		303U	0.8
1288	851U	2.8959		2557A	5.7155		1474C	0.8
1289	1352C	2.8929		2097U	5.7151		801A	0.8
1290	994A	2.8891		2725U	5.714		1497A	0.8
1291	1171A	2.8875		2896U	5.7044		2720A	0.8
1292	2376U	2.8869		2830U	5.7008		134U	0.8
1293	1719U	2.8836		2544C	5.6992		1808C	0.8
1294	1784C	2.8803		645G	5.6989		2005G	0.8
1295	1351U	2.8802		1657C	5.6961		2672G	0.8
1296	1839C	2.8797		1787G	5.6946		1115A	0.8
1297	1709C	2.8777		1420C	5.6932		987U	0.8
1298	1740U	2.8744		1131C	5.6918		1623C	0.8
1299	2241G	2.8721		950A	5.6888		1789G	0.8
1300	2817G	2.8709		2767G	5.6829		71U	0.8
1301	1663A	2.8704		744A	5.6791		532G	0.8
1302	1610G	2.8685		1003C	5.6789		1564G	0.8
1303	1141C	2.8676		1124U	5.6783		2212G	0.8
1304	2538U	2.865		2490C	5.6782		862A	0.8
1305	1895U	2.8649		2745G	5.6776		1555U	0.8
1306	683C	2.8646		2179U	5.6673		49C	0.8
1307	1564U	2.8616		2626A	5.6673		2679G	0.8
1308	2424U	2.8615		88C	5.6566		1217C	0.8
1309	2863G	2.8585		1127C	5.6547		1493G	0.8
1310	543A	2.8567		1863U	5.654		1376G	0.8
1311	1559C	2.8551		1312G	5.6538		115A	0.8
1312	2896U	2.8524		115U	5.6463		1444C	0.8
1313	912A	2.8523		1862A	5.6431		1971C	0.8
1314	980C	2.8523		984C	5.6315		914U	0.8
1315	1420U	2.8517		1408C	5.6254		2521A	0.8
1316	2114U	2.8509		292G	5.6243		221G	0.8
1317	962C	2.8504		677C	5.6242		1268C	0.8
1318	2512A	2.8472		2454A	5.6235		2194A	0.8
1319	2360A	2.843		1143G	5.6176		1967U	0.8
1320	309G	2.8428		1002A	5.6174		1754U	0.8
1321	887G	2.8388		2105G	5.6166		2352U	0.8
1322	386C	2.8382		2528G	5.6159		2859A	0.8
1323	2410A	2.8366		364A	5.6098		371G	0.8
1324	836C	2.8327		861C	5.6086		1204G	0.8
1325	251G	2.8321		1905G	5.6056		1359G	0.8
1326	1540C	2.8319		1707U	5.6028		892G	0.8
1327	2889G	2.8289		1262U	5.6007		109U	0.8
1328	2417U	2.827		20A	5.6006		914A	0.8
1329	1420G	2.8265		1803C	5.599		1664G	0.8
1330	818C	2.8259		1528U	5.5962		2359G	0.8
1331	526U	2.8249		2212U	5.5743		854G	0.8
1332	1325G	2.8189		995G	5.5679		1427C	0.8
1333	650U	2.8187		199G	5.5625		1620U	0.8
1334	2449A	2.8184		1453G	5.5549		790A	0.8
1335	2297C	2.8139		778A	5.5526		1591G	0.8
1336	1814A	2.8137		456U	5.5523		1620C	0.8
1337	2899U	2.8113		2883U	5.5481		1218A	0.8
1338	1142U	2.8081		817A	5.547		2213A	0.8
1339	434G	2.8064		2725G	5.5462		1814A	0.8
1340	2620U	2.8063		2317G	5.5426		2706C	0.8
1341	1940C	2.8049		1592G	5.5412		64U	0.8
1342	1521A	2.8001		566G	5.54		309C	0.8
1343	1867C	2.7981		456A	5.5388		2727G	0.8
1344	961A	2.7972		2593C	5.5298		1576A	0.8
1345	187A	2.7966		1827A	5.5269		2693U	0.8
1346	1209A	2.7928		486A	5.518		355C	0.8
1347	83U	2.7926		1646U	5.5178		2098A	0.8
1348	2198U	2.7898		1008U	5.5152		1500A	0.8
1349	1641C	2.7898		2371U	5.5151		1266U	0.8
1350	2170C	2.7881		1690G	5.5146		2276C	0.8
1351	312U	2.788		1284G	5.5121		180C	0.8
1352	1575G	2.7879		2227U	5.5118		2014C	0.8
1353	618A	2.7843		273C	5.5084		2302A	0.8
1354	2839U	2.7835		2285G	5.5071		2196U	0.8
1355	1456U	2.7826		1433G	5.5055		1777A	0.8
1356	1140G	2.7792		691U	5.4983		2760U	0.8
1357	6G	2.7785		491U	5.4982		895G	0.8
1358	2660G	2.7772		325U	5.4936		1850A	0.8
1359	1440A	2.7765		2468G	5.4878		1501A	0.8
1360	153C	2.7763		1003A	5.4842		2321A	0.8
1361	514C	2.7734		1402A	5.4841		1517C	0.8
1362	1262U	2.7697		1998U	5.4821		2355C	0.8
1363	744A	2.7672		1105A	5.4794		1177A	0.8
1364	1001C	2.766		327A	5.4766		1331U	0.8
1365	2886C	2.7653		2866A	5.4754		1503C	0.8
1366	148A	2.7615		344U	5.4744		258C	0.8
1367	1743U	2.7615		102A	5.4737		2682C	0.8
1368	1867U	2.7604		1980C	5.4696		2360U	0.8
1369	873A	2.7603		1999A	5.469		885G	0.8
1370	170A	2.7602		60U	5.4681		926U	0.8
1371	2846U	2.7601		1957A	5.4666		1486A	0.8
1372	773G	2.7599		1144G	5.4657		2471C	0.7
1373	2701A	2.7598		488A	5.4626		933U	0.7
1374	1967U	2.7587		228A	5.4625		2317U	0.7
1375	494A	2.7584		23C	5.4603		751G	0.7
1376	504C	2.7582		2121C	5.4598		759C	0.7
1377	2338U	2.758		156G	5.456		958G	0.7
1378	2579U	2.7574		1884A	5.4558		1870U	0.7
1379	1932C	2.7565		1111U	5.4553		1324C	0.7
1380	1672C	2.7536		1856C	5.4517		2051G	0.7
1381	190U	2.7521		1409C	5.4508		972C	0.7
1382	1095U	2.7516		713U	5.4461		2446U	0.7
1383	2761G	2.7514		580C	5.444		1724U	0.7
1384	1121G	2.7495		2103A	5.4386		604U	0.7
1385	2362U	2.749		1328G	5.4362		1626U	0.7
1386	1264U	2.7479		43C	5.4344		202C	0.7
1387	140A	2.7471		1033C	5.4281		382C	0.7
1388	240U	2.7468		1535U	5.4267		78G	0.7
1389	262G	2.7456		431C	5.4152		2525U	0.7
1390	2273G	2.7431		247U	5.4148		2461U	0.7
1391	1448C	2.7413		1340C	5.411		1437A	0.7
1392	2494A	2.7406		2865A	5.4108		1490C	0.7
1393	2894U	2.738		492C	5.4091		1034A	0.7
1394	440G	2.7375		404U	5.4082		2897G	0.7
1395	2009C	2.7361		1707A	5.4076		1812G	0.7
1396	922G	2.735		2374U	5.4065		600A	0.7
1397	555A	2.7332		975C	5.4063		826A	0.7
1398	2361A	2.7323		2511G	5.4039		29A	0.7
1399	246G	2.7316		1106C	5.4035		2816C	0.7
1400	1943G	2.7301		281A	5.3991		557U	0.7
1401	1489U	2.7284		1118A	5.3989		394A	0.7
1402	1004A	2.7281		2050U	5.3955		2778G	0.7
1403	1264C	2.727		1927C	5.3953		2470A	0.7
1404	1044U	2.7264		1028G	5.3947		766A	0.7
1405	2386C	2.7262		246U	5.3881		2828A	0.7
1406	1247U	2.7242		2142U	5.3857		2683G	0.7
1407	430C	2.7224		2825U	5.3816		365G	0.7
1408	753U	2.7205		1251U	5.3702		448A	0.7
1409	962A	2.7193		188C	5.3685		964A	0.7
1410	1590C	2.7189		523G	5.3662		2347G	0.7
1411	2458A	2.7181		417A	5.3625		901G	0.7
1412	560G	2.7171		1110U	5.3616		778U	0.7
1413	1517U	2.7149		790C	5.3576		2070G	0.7
1414	1787C	2.7143		980G	5.356		371U	0.7
1415	482C	2.7136		2505A	5.3552		496C	0.7
1416	1831A	2.713		754A	5.3546		339C	0.7
1417	688G	2.7105		1906U	5.3541		1002A	0.7
1418	1942G	2.7073		2462A	5.3531		2317C	0.7
1419	806G	2.7071		558C	5.3488		775U	0.7
1420	464C	2.7058		717U	5.3462		1454A	0.7
1421	2210A	2.7052		1979A	5.3452		2748C	0.7
1422	961U	2.7017		2172A	5.3445		2533G	0.7
1423	930A	2.7009		2186A	5.344		363C	0.7
1424	9A	2.6996		64C	5.3429		2697U	0.7
1425	929C	2.6952		902G	5.3353		477C	0.7
1426	1439U	2.6944		1401U	5.3336		663A	0.7
1427	2497G	2.693		1555U	5.332		877C	0.7
1428	2446C	2.6927		81C	5.3315		2034G	0.7
1429	2075A	2.6908		1397G	5.3225		1636G	0.7
1430	1412A	2.6889		2658A	5.3201		2346G	0.7
1431	865G	2.6875		1004C	5.3046		1354G	0.7
1432	362U	2.6823		99A	5.3033		1818G	0.7
1433	1512G	2.6815		1022A	5.3009		1416A	0.7
1434	968U	2.6813		2824G	5.2998		2518G	0.7
1435	2890U	2.6806		2096A	5.2977		2312C	0.7
1436	2530U	2.6803		1396C	5.2855		289U	0.7
1437	874A	2.6796		1085G	5.2827		1492A	0.7
1438	1118U	2.6789		1129U	5.2826		1121U	0.7
1439	712C	2.6789		2771U	5.2809		506U	0.7
1440	2163G	2.6789		763U	5.2802		1825A	0.7
1441	1467G	2.6787		549A	5.2792		249A	0.7
1442	12G	2.6753		128A	5.2787		32U	0.7
1443	2825A	2.6745		2095U	5.2713		2622C	0.7
1444	894G	2.6742		1097G	5.2558		2566C	0.7
1445	1674A	2.6733		1263C	5.2484		499A	0.7
1446	1118G	2.6688		2858U	5.2473		195U	0.7
1447	1785G	2.6673		1607U	5.247		481C	0.7
1448	1841C	2.6667		758G	5.2417		2098C	0.7
1449	2895A	2.6649		2209A	5.239		2249C	0.7
1450	1543C	2.6649		821U	5.2382		2636G	0.7
1451	786G	2.6605		687A	5.2372		1605A	0.7
1452	2866A	2.6596		1863A	5.2366		209U	0.7
1453	890G	2.659		2194A	5.2347		1621C	0.7
1454	670C	2.6587		753G	5.2238		942C	0.7
1455	2149G	2.6546		2036G	5.2162		148A	0.7
1456	2734G	2.6524		860A	5.2152		1596G	0.7
1457	1510U	2.6521		1480G	5.211		382U	0.7
1458	1860A	2.6511		1840A	5.2103		513G	0.7
1459	1468C	2.6492		1355A	5.2098		1123G	0.7
1460	2241U	2.6491		440G	5.2082		654C	0.7
1461	2163C	2.6479		414A	5.2069		1014U	0.7
1462	1688G	2.6478		1532G	5.2033		2206U	0.7
1463	2610U	2.6436		2645C	5.1983		507U	0.7
1464	863C	2.6423		1127U	5.1974		1505U	0.7
1465	1544G	2.6407		133A	5.1946		558A	0.7
1466	712U	2.64		1326C	5.1929		44C	0.7
1467	2609G	2.6391		1604U	5.1919		86C	0.7
1468	1523A	2.6367		2406G	5.1884		2207G	0.7
1469	1670A	2.6367		1714A	5.1871		1625U	0.7
1470	1178G	2.635		1722U	5.1841		2775A	0.7
1471	646A	2.635		1440G	5.184		488A	0.7
1472	1046G	2.6348		2795G	5.1831		1909A	0.7
1473	192U	2.6316		1702A	5.1815		2808U	0.7
1474	428U	2.6316		810G	5.1686		1331A	0.7
1475	2473A	2.6309		2551A	5.1656		1396G	0.7
1476	731A	2.6285		1131U	5.1621		1386A	0.7
1477	1690G	2.6284		109U	5.1603		1889U	0.7
1478	1841G	2.6238		94U	5.1589		345C	0.7
1479	1692C	2.6227		1224G	5.1575		2747C	0.7
1480	881C	2.621		2388G	5.1446		1822A	0.7
1481	2800G	2.6174		2779G	5.1417		2748U	0.7
1482	793C	2.6166		2780C	5.1414		2634C	0.7
1483	823G	2.6143		407C	5.1401		643G	0.7
1484	2845G	2.6096		2548A	5.135		1321U	0.7
1485	541U	2.6077		2858A	5.1303		2406C	0.7
1486	1341U	2.6075		1622U	5.1293		441A	0.6
1487	1339U	2.6073		1913U	5.1276		134C	0.6
1488	406C	2.6062		2145G	5.1275		1121G	0.6
1489	1193A	2.6038		722C	5.1234		725U	0.6
1490	1888A	2.6013		1509G	5.1174		2013C	0.6
1491	1285C	2.5989		1710C	5.1138		1599G	0.6
1492	1811A	2.5982		1586U	5.1086		462A	0.6
1493	5U	2.5974		2163C	5.1083		2565C	0.6
1494	1206C	2.5966		1954A	5.1073		95G	0.6
1495	1948A	2.5954		260C	5.1045		367U	0.6
1496	567C	2.5936		1017C	5.1039		2254G	0.6
1497	1565U	2.5933		2600C	5.0967		2082U	0.6
1498	2173U	2.5932		2152C	5.0966		438U	0.6
1499	1265C	2.5925		2230C	5.0902		2089U	0.6
1500	1919U	2.5904		230U	5.0874		333U	0.6
1501	1843A	2.59		1055C	5.0855		750U	0.6
1502	1623A	2.5875		2903A	5.0854		2481U	0.6
1503	384C	2.586		2031G	5.0844		2790G	0.6
1504	1710A	2.5853		85A	5.0832		175A	0.6
1505	2362G	2.585		1865C	5.0824		2822C	0.6
1506	509U	2.5849		1985G	5.0813		2481C	0.6
1507	1647C	2.5845		1155U	5.0774		346C	0.6
1508	201U	2.5831		1139A	5.0755		350U	0.6
1509	1521C	2.5812		2218U	5.0678		67G	0.6
1510	609C	2.5805		2645A	5.0675		2781C	0.6
1511	1789C	2.5799		2826G	5.0641		1244G	0.6
1512	1286U	2.5766		2188A	5.0623		1650G	0.6
1513	550A	2.5753		2703G	5.0617		2694A	0.6
1514	418G	2.5727		1071C	5.0595		893G	0.6
1515	2499A	2.5692		1507U	5.0583		1472A	0.6
1516	263A	2.5676		124C	5.0576		1239C	0.6
1517	77C	2.5675		1196U	5.0564		1587C	0.6
1518	898U	2.5662		1009U	5.0511		27A	0.6
1519	2254A	2.5655		1631U	5.0494		680A	0.6
1520	1903U	2.565		1468C	5.0487		1593U	0.6
1521	1989C	2.5643		2520G	5.0467		2317G	0.6
1522	1142C	2.5638		2029A	5.0449		484G	0.6
1523	717U	2.5624		2834A	5.0424		925G	0.6
1524	736G	2.5595		1606U	5.0395		491A	0.6
1525	248C	2.5588		1299U	5.0385		1767C	0.6
1526	1511A	2.5555		107U	5.0373		1396A	0.6
1527	544A	2.5528		421G	5.0356		2216A	0.6
1528	1008U	2.5524		9U	5.034		343G	0.6
1529	2416U	2.5503		1853U	5.0264		1199A	0.6
1530	1921U	2.5487		2590G	5.0263		2308C	0.6
1531	2176C	2.5477		779G	5.0245		1291A	0.6
1532	2395A	2.5469		802G	5.0245		1623A	0.6
1533	1047A	2.5459		2562C	5.0231		1352G	0.6
1534	1661C	2.5437		249G	5.0222		940A	0.6
1535	1560U	2.5427		928G	5.0208		1403C	0.6
1536	694A	2.5396		2152A	5.0202		975G	0.6
1537	457G	2.5392		744C	5.0165		415G	0.6
1538	247A	2.5365		1576C	5.0123		447U	0.6
1539	2473C	2.5359		1683G	5.0106		498A	0.6
1540	2327U	2.5322		2213A	5.0089		1460A	0.6
1541	2466U	2.5321		344G	5.0071		1183C	0.6
1542	451C	2.5306		2514G	5.005		497G	0.6
1543	2795A	2.5294		1174C	5.0027		174G	0.6
1544	2404C	2.5293		1620C	4.9907		2684C	0.6
1545	1916C	2.522		613G	4.9872		183A	0.6
1546	2611A	2.5175		230C	4.9845		967G	0.6
1547	133C	2.5173		718U	4.9842		2097C	0.6
1548	602G	2.5167		2835G	4.9841		1038U	0.6
1549	2611G	2.5166		2174A	4.9801		1039C	0.6
1550	264U	2.5137		198U	4.9793		878G	0.6
1551	1678G	2.5116		1937C	4.9743		345G	0.6
1552	1758G	2.5115		128U	4.9729		2209U	0.6
1553	1357U	2.51		2682U	4.9694		1454G	0.6
1554	2463U	2.5037		1175C	4.9688		1796G	0.6
1555	1045G	2.5033		2616U	4.9608		165U	0.6
1556	416G	2.5023		1863C	4.9576		755C	0.6
1557	447G	2.502		122C	4.9547		165C	0.6
1558	2025U	2.5009		2374A	4.9532		2788A	0.6
1559	1635G	2.5003		47G	4.9515		1365G	0.6
1560	887A	2.4991		182G	4.9462		51U	0.6
1561	683G	2.4971		1325C	4.9344		495U	0.6
1562	726U	2.497		2195C	4.9325		988G	0.6
1563	728C	2.4967		1120A	4.9308		1242C	0.6
1564	501C	2.4965		2036U	4.9268		1353G	0.6
1565	2269C	2.4953		2032U	4.9255		711U	0.6
1566	1826A	2.4952		994U	4.9248		1520C	0.6
1567	2732U	2.4931		2589U	4.9185		1892G	0.6
1568	2337U	2.4911		1003U	4.9155		201G	0.6
1569	1262G	2.4904		378A	4.9145		2560U	0.6
1570	304C	2.4866		1621G	4.91		1222C	0.6
1571	1197A	2.4846		105U	4.9037		2840G	0.6
1572	689C	2.4836		426G	4.9001		383U	0.6
1573	203G	2.4806		2869U	4.8915		2086G	0.6
1574	2395G	2.4788		1196A	4.8911		1187A	0.6
1575	686C	2.4751		1048U	4.8889		1324U	0.6
1576	2756A	2.4733		2867C	4.8858		1261G	0.6
1577	1238A	2.4732		720G	4.8776		25A	0.6
1578	1434G	2.4727		2769A	4.8768		2480U	0.6
1579	2173G	2.4719		2855G	4.8756		1435C	0.6
1580	1447U	2.4713		2405C	4.8687		1178U	0.6
1581	2260U	2.471		100G	4.8661		2894A	0.6
1582	445A	2.47		2117C	4.8599		1125C	0.6
1583	762A	2.4698		1832U	4.8593		1248A	0.6
1584	2723A	2.4694		2555G	4.8558		1573C	0.6
1585	1453G	2.4693		2395U	4.8541		1889G	0.6
1586	2756G	2.4672		426A	4.8509		1529C	0.6
1587	1461U	2.4582		555U	4.8496		1866G	0.6
1588	495U	2.4561		2618C	4.8464		725A	0.6
1589	36C	2.4546		1564U	4.8381		1280A	0.6
1590	2354A	2.4545		2581U	4.8347		1160U	0.6
1591	2563A	2.4545		1153U	4.8292		2893G	0.6
1592	1400C	2.4544		247A	4.8147		302U	0.6
1593	496A	2.454		1300A	4.8144		438A	0.6
1594	194U	2.453		1653C	4.8119		2211U	0.6
1595	2903C	2.4511		2778C	4.8119		1810U	0.6
1596	132C	2.45		2619U	4.8098		1325C	0.6
1597	1716G	2.4499		2496G	4.8091		363A	0.6
1598	965U	2.4494		1857A	4.8075		1190U	0.6
1599	2620A	2.4488		1928C	4.8073		1367U	0.6
1600	2576U	2.4477		1599G	4.807		995U	0.6
1601	779C	2.4469		302G	4.8068		2900G	0.6
1602	2790G	2.4466		1151U	4.7993		1464C	0.6
1603	1974U	2.4413		2842C	4.7966		1626C	0.5
1604	1224C	2.4409		60A	4.7943		2740U	0.5
1605	1609U	2.4406		2686U	4.792		2304C	0.5
1606	1541U	2.4406		877U	4.7888		1648C	0.5
1607	2698C	2.4366		1742G	4.7888		717G	0.5
1608	2716G	2.4365		1027G	4.7886		2347A	0.5
1609	2661A	2.4347		349G	4.7862		338A	0.5
1610	2064U	2.4343		2117U	4.7832		601A	0.5
1611	2066G	2.4332		2839A	4.7823		1575U	0.5
1612	2822C	2.4303		2608U	4.7819		85U	0.5
1613	769C	2.4262		1982G	4.7803		302G	0.5
1614	1534A	2.423		2600U	4.7794		1725C	0.5
1615	1466G	2.4217		1034U	4.7786		169U	0.5
1616	2819A	2.4213		1005A	4.7774		280C	0.5
1617	2012A	2.4188		2897G	4.7717		1910C	0.5
1618	1838U	2.4146		1383U	4.769		790C	0.5
1619	2299G	2.4135		1967U	4.7675		1330G	0.5
1620	1026A	2.4123		2701G	4.754		1811A	0.5
1621	241G	2.4111		1981G	4.7511		1554G	0.5
1622	1631U	2.4106		1505U	4.7505		2475G	0.5
1623	2866G	2.41		1081A	4.7499		711A	0.5
1624	1102U	2.4095		1762G	4.7468		381C	0.5
1625	2873G	2.4087		927C	4.7435		2320G	0.5
1626	1349G	2.405		472G	4.7432		2350G	0.5
1627	1444A	2.4048		2253U	4.7424		931C	0.5
1628	1754G	2.4034		1852G	4.7393		2698C	0.5
1629	1975U	2.4032		2174U	4.7389		2361A	0.5
1630	1609G	2.4025		2165A	4.7359		2858U	0.5
1631	2665U	2.402		1190A	4.7343		2798A	0.5
1632	1745G	2.4016		1288C	4.7306		2782C	0.5
1633	1558U	2.3991		453C	4.7251		2018A	0.5
1634	2699U	2.399		1095G	4.7251		1132C	0.5
1635	925U	2.3988		2894A	4.7228		641G	0.5
1636	1737A	2.3975		129U	4.7226		973C	0.5
1637	949U	2.397		2574A	4.7202		152C	0.5
1638	1857U	2.3964		835A	4.7201		2585A	0.5
1639	1891A	2.3958		891C	4.7182		1302U	0.5
1640	59G	2.3933		1283U	4.714		1619A	0.5
1641	1374U	2.3926		1071A	4.7138		1581A	0.5
1642	896U	2.3916		2748G	4.7107		243C	0.5
1643	528G	2.3908		2344A	4.7049		1662G	0.5
1644	2411G	2.389		1452U	4.7031		248U	0.5
1645	2686U	2.3882		556U	4.7029		547G	0.5
1646	647U	2.3874		2873U	4.6956		1554C	0.5
1647	2398G	2.3847		225A	4.6909		1556U	0.5
1648	2725U	2.3836		571G	4.6868		1542G	0.5
1649	704C	2.3809		2220C	4.6866		1830U	0.5
1650	905U	2.3747		2745A	4.6862		2694U	0.5
1651	1029C	2.3738		2180A	4.6811		1612U	0.5
1652	985G	2.3725		1164G	4.6774		358G	0.5
1653	2882U	2.3719		121U	4.6744		2562C	0.5
1654	882C	2.3716		2651U	4.6737		1044G	0.5
1655	1013U	2.3707		1190C	4.6735		56C	0.5
1656	1644U	2.3699		2470U	4.6718		500A	0.5
1657	1123U	2.3678		1922C	4.6716		1196G	0.5
1658	2626U	2.3677		2553C	4.6677		867U	0.5
1659	2242U	2.367		1445A	4.6671		498U	0.5
1660	786U	2.3648		2609A	4.6662		1892U	0.5
1661	1937G	2.363		1500C	4.6657		2288C	0.5
1662	2790A	2.3618		2770U	4.6648		2850C	0.5
1663	731G	2.3617		23U	4.6615		111C	0.5
1664	1022C	2.3617		667G	4.6595		453C	0.5
1665	1414U	2.3606		1107A	4.6582		1151G	0.5
1666	899G	2.3589		1977C	4.657		321G	0.5
1667	1659C	2.3588		1640C	4.6514		1779G	0.5
1668	1640G	2.3562		2844C	4.6501		2395G	0.5
1669	2190A	2.3555		1614C	4.6491		1801U	0.5
1670	127G	2.3554		1582A	4.6476		161C	0.5
1671	1781A	2.355		2140C	4.6474		1880G	0.5
1672	1946A	2.3545		846A	4.6469		388C	0.5
1673	606C	2.3521		2226A	4.6465		919G	0.5
1674	1762G	2.3521		1094A	4.6445		2759U	0.5
1675	1459U	2.351		2504G	4.644		1854C	0.5
1676	1758A	2.3489		2127U	4.6435		1331C	0.5
1677	733A	2.3481		461U	4.6424		1884A	0.5
1678	1007U	2.3478		974C	4.642		1204C	0.5
1679	2449G	2.3478		972G	4.6359		1354U	0.5
1680	1279A	2.3476		2220G	4.6332		1015G	0.5
1681	2274C	2.3475		877G	4.6314		2295U	0.5
1682	2634G	2.3474		2673U	4.6286		778A	0.5
1683	1896A	2.347		2614U	4.6277		2521U	0.5
1684	2594U	2.3458		1816G	4.6239		1547G	0.5
1685	1478A	2.3456		468U	4.6231		785A	0.5
1686	2146A	2.3455		2902A	4.6223		2832A	0.5
1687	2022C	2.3453		521G	4.6117		2046A	0.5
1688	1811U	2.3419		1207U	4.6104		203C	0.5
1689	2176G	2.3399		211U	4.6103		1798G	0.5
1690	217U	2.3388		1616G	4.609		439U	0.5
1691	686A	2.3387		1726U	4.608		477G	0.5
1692	2440A	2.3365		1557A	4.6044		792U	0.5
1693	1100U	2.3338		127C	4.602		2212C	0.5
1694	1739C	2.3324		2517U	4.5999		2770U	0.5
1695	2287C	2.3311		2843C	4.5985		1270A	0.5
1696	2001G	2.3299		455G	4.5978		2075C	0.5
1697	2824A	2.3264		2468U	4.595		2535C	0.5
1698	1015G	2.3228		2541G	4.589		2754C	0.5
1699	245U	2.3226		18A	4.5882		2216U	0.5
1700	2441A	2.3218		370C	4.5876		1549C	0.5
1701	2901A	2.3204		1709G	4.5874		364U	0.5
1702	1328G	2.3202		1438G	4.587		226G	0.5
1703	2146G	2.3193		1953C	4.5865		1359U	0.5
1704	1221A	2.3187		2510U	4.5861		109A	0.5
1705	2312C	2.3143		1434G	4.5823		2653C	0.5
1706	2603U	2.3123		1936U	4.5809		1889C	0.5
1707	1499G	2.3103		862C	4.5799		1354C	0.5
1708	2903G	2.3098		953A	4.5789		509U	0.5
1709	1182U	2.3095		1647A	4.5784		647C	0.5
1710	1184A	2.3085		842C	4.5722		440U	0.5
1711	1370U	2.3054		1691G	4.5722		1259C	0.5
1712	1008C	2.3046		483C	4.5719		1038A	0.5
1713	1928G	2.3032		2904A	4.5717		1398A	0.5
1714	1267G	2.3027		1527C	4.5692		1186A	0.5
1715	832G	2.301		1704G	4.5683		358C	0.5
1716	2771G	2.3008		1952G	4.5679		575G	0.5
1717	7U	2.2997		255C	4.5659		1193C	0.5
1718	199C	2.2979		1455U	4.5639		168C	0.5
1719	2135G	2.2974		1899G	4.5618		1483A	0.5
1720	2598C	2.2959		36U	4.56		1623U	0.5
1721	196C	2.2946		423G	4.5529		2350U	0.5
1722	2333G	2.2908		1614G	4.5491		642A	0.5
1723	2710A	2.2896		130A	4.5487		1258C	0.5
1724	2124U	2.2893		2281G	4.5407		2346U	0.5
1725	1655G	2.2889		2480G	4.538		1458A	0.5
1726	2851G	2.2886		1573U	4.5366		2715A	0.5
1727	1506G	2.2878		1876C	4.5355		1608C	0.5
1728	1563G	2.2874		704A	4.5324		2308A	0.5
1729	2843A	2.2844		323U	4.5316		1497C	0.5
1730	2476G	2.2843		1888A	4.5288		2015C	0.5
1731	2221C	2.2836		347U	4.5285		1577G	0.5
1732	2009U	2.2834		1943G	4.5268		2479C	0.5
1733	2025G	2.2833		1045U	4.5258		2753U	0.5
1734	2415U	2.2833		1953G	4.524		2076A	0.5
1735	2751C	2.2833		1632U	4.5213		2702U	0.5
1736	2867U	2.2828		1805C	4.52		2674C	0.5
1737	257A	2.2826		430U	4.5198		2819C	0.4
1738	1970U	2.2809		2151C	4.5163		950C	0.4
1739	2484C	2.2799		1045A	4.5144		291C	0.4
1740	418U	2.2786		758A	4.513		2632G	0.4
1741	2775A	2.278		1826U	4.5121		2818C	0.4
1742	229U	2.2773		2705G	4.5112		2236A	0.4
1743	2889A	2.2757		971C	4.508		523U	0.4
1744	455G	2.2748		1609C	4.5073		492U	0.4
1745	714A	2.2745		2222G	4.5054		2854C	0.4
1746	2719A	2.274		2656C	4.5048		208U	0.4
1747	535A	2.2727		395A	4.4981		1004C	0.4
1748	443G	2.2709		1403U	4.4967		668G	0.4
1749	26C	2.2699		2216A	4.4902		2041A	0.4
1750	2212G	2.2686		1651A	4.4889		1319U	0.4
1751	205U	2.2677		2904G	4.4841		649C	0.4
1752	2011A	2.2651		2820G	4.4815		2841U	0.4
1753	2179A	2.2651		2519C	4.4807		1692C	0.4
1754	1870A	2.2644		1866C	4.4795		2565G	0.4
1755	1170A	2.2638		914C	4.4794		542A	0.4
1756	2443G	2.2615		2072A	4.4767		1524C	0.4
1757	1837U	2.2612		2085C	4.4758		1195A	0.4
1758	956U	2.2602		2030C	4.4695		2289A	0.4
1759	2854A	2.2601		2535U	4.4675		1263C	0.4
1760	1005U	2.2585		1508G	4.4659		636A	0.4
1761	2861A	2.2556		2251A	4.464		2530G	0.4
1762	2496A	2.2502		1059A	4.4624		1872G	0.4
1763	2220C	2.2493		532G	4.4538		1273C	0.4
1764	191G	2.2493		31G	4.4419		1621A	0.4
1765	208G	2.2458		2517A	4.4417		1499U	0.4
1766	2585A	2.2456		2406U	4.4278		1829G	0.4
1767	2427U	2.2454		2545A	4.4252		713A	0.4
1768	35C	2.2446		973G	4.4223		291U	0.4
1769	716C	2.2445		2858G	4.4202		2207U	0.4
1770	976C	2.2436		772A	4.4191		1473U	0.4
1771	12C	2.243		2094G	4.4174		2850U	0.4
1772	450A	2.2423		1604G	4.4143		780A	0.4
1773	1464A	2.2419		1935U	4.4123		1550G	0.4
1774	2880U	2.2379		1395U	4.4101		2390C	0.4
1775	1312G	2.2373		2585A	4.4098		97G	0.4
1776	2848U	2.2367		1425U	4.3998		2507A	0.4
1777	963G	2.2359		2887G	4.3952		2764G	0.4
1778	235G	2.2358		2102A	4.394		232C	0.4
1779	2439C	2.2357		2039A	4.3906		964U	0.4
1780	416A	2.2348		984G	4.3875		97U	0.4
1781	2791A	2.2333		98U	4.3856		984G	0.4
1782	2900G	2.2312		294U	4.3856		2402C	0.4
1783	2388G	2.2308		75U	4.3839		2851U	0.4
1784	1235U	2.2289		1267A	4.3831		2804C	0.4
1785	2317G	2.2288		901U	4.3829		57U	0.4
1786	875A	2.2276		2070G	4.3825		1622U	0.4
1787	2395U	2.225		2904C	4.3793		603G	0.4
1788	1465U	2.2244		109G	4.3721		2740C	0.4
1789	694C	2.2234		1709C	4.3695		305G	0.4
1790	2461C	2.2232		1437A	4.3686		1200G	0.4
1791	2503G	2.2222		2703A	4.3686		145U	0.4
1792	2037G	2.2217		2115U	4.3663		1375A	0.4
1793	934C	2.2187		2096U	4.3651		1458G	0.4
1794	1904C	2.2182		2563C	4.3648		2339U	0.4
1795	1426A	2.217		1921U	4.3618		631G	0.4
1796	1714G	2.2158		2782A	4.3601		331U	0.4
1797	1882A	2.215		2702U	4.3589		2266C	0.4
1798	528C	2.2116		1123U	4.3572		629C	0.4
1799	764U	2.2113		1570U	4.3561		2226U	0.4
1800	2356C	2.2111		686A	4.3561		2752G	0.4
1801	2161A	2.2101		819C	4.3553		2539G	0.4
1802	854U	2.2096		357A	4.3543		338U	0.4
1803	1274U	2.2091		1297A	4.3504		104U	0.4
1804	662C	2.2066		890U	4.3482		1365U	0.4
1805	513U	2.2054		2472A	4.3453		719A	0.4
1806	2008U	2.205		2138U	4.3429		2201A	0.4
1807	2189G	2.2035		2434U	4.3412		2076G	0.4
1808	2447U	2.2021		2044U	4.3403		2536A	0.4
1809	1997G	2.2011		2263G	4.3339		361U	0.4
1810	205A	2.2003		1034C	4.3334		2567U	0.4
1811	481A	2.2003		2903C	4.3326		1015C	0.4
1812	614U	2.1925		1833G	4.3298		1477G	0.4
1813	2700G	2.1899		2540G	4.3271		2322U	0.4
1814	2272A	2.1895		2472C	4.3199		1330A	0.4
1815	781C	2.1879		1480A	4.3156		206A	0.4
1816	2468C	2.1853		2657G	4.3154		1614G	0.4
1817	906C	2.1844		1827G	4.3133		2557A	0.4
1818	1432A	2.1836		1622C	4.313		171C	0.4
1819	1621G	2.1824		1979G	4.3122		346G	0.4
1820	1210A	2.182		2221U	4.3119		263U	0.4
1821	807G	2.1814		414G	4.3115		1781G	0.4
1822	1853U	2.1812		174A	4.3085		1961U	0.4
1823	640U	2.1804		1424A	4.3076		28U	0.4
1824	1248U	2.1784		836U	4.3072		170G	0.4
1825	1646G	2.1782		2859A	4.307		2748G	0.4
1826	822C	2.1749		2538A	4.306		2750U	0.4
1827	2874G	2.1748		2225U	4.3003		962C	0.4
1828	2719U	2.1741		786A	4.2995		2608U	0.4
1829	784A	2.174		1843U	4.2987		1016A	0.4
1830	1744G	2.1721		1490G	4.2961		1188A	0.4
1831	2492C	2.172		1289U	4.291		1878A	0.4
1832	1477U	2.1719		111U	4.2909		2857U	0.4
1833	2483A	2.1718		2635U	4.2871		438C	0.4
1834	2165U	2.1716		1662C	4.2806		752C	0.4
1835	1415G	2.1715		740A	4.278		114G	0.4
1836	2798C	2.1688		1123A	4.2775		1927C	0.4
1837	2275G	2.1679		1972C	4.2766		2901U	0.4
1838	1363G	2.1678		1964C	4.2758		2357C	0.4
1839	984G	2.1674		487G	4.2748		2566G	0.4
1840	2471G	2.1673		10C	4.2745		2751A	0.4
1841	1833A	2.1667		1959U	4.2743		2882C	0.4
1842	965A	2.1639		1552G	4.2693		2506G	0.4
1843	1352A	2.1618		172C	4.2625		2017A	0.4
1844	435U	2.1617		2851G	4.2601		1484C	0.4
1845	2588A	2.1602		1864C	4.2592		2898C	0.4
1846	2452U	2.1598		2704A	4.2573		2264G	0.4
1847	198G	2.1575		1256U	4.2566		449G	0.4
1848	1553C	2.1571		255U	4.2559		1645C	0.4
1849	958C	2.1542		2394G	4.255		2091U	0.4
1850	1598C	2.1532		1030G	4.2522		2747A	0.4
1851	2066A	2.1529		1835A	4.2469		1823C	0.4
1852	1888C	2.1527		447U	4.2457		2683U	0.4
1853	2066U	2.1517		2504A	4.243		2539A	0.4
1854	2639G	2.1512		654U	4.2423		1111G	0.4
1855	1263A	2.1509		1172G	4.2385		709G	0.4
1856	1899C	2.1505		2407C	4.238		2535U	0.4
1857	2491G	2.1496		2763A	4.2368		454G	0.4
1858	1759C	2.1475		1709A	4.2358		2760G	0.4
1859	2417G	2.1453		2279U	4.2317		1918G	0.4
1860	6U	2.1447		1456U	4.2309		2061U	0.4
1861	646G	2.1435		2465U	4.2228		97A	0.4
1862	2467U	2.1432		522C	4.2216		648U	0.4
1863	2837C	2.1426		790A	4.2212		509G	0.4
1864	1519U	2.1399		2896A	4.2192		2830A	0.4
1865	745U	2.1391		2451G	4.2169		479G	0.4
1866	238U	2.1382		1170A	4.2167		2476G	0.4
1867	2658G	2.1373		2838A	4.2152		1318A	0.4
1868	2144A	2.1369		2186U	4.2151		2755U	0.4
1869	668C	2.1345		100C	4.2145		1368A	0.4
1870	1824U	2.1324		1852A	4.2006		2851C	0.4
1871	987A	2.1324		2504C	4.1978		1567A	0.4
1872	2152A	2.1317		480U	4.1968		1372G	0.4
1873	943C	2.1313		171G	4.1963		2707C	0.4
1874	2085C	2.1311		2838C	4.1948		2801U	0.4
1875	2276C	2.1307		1916C	4.1936		2824A	0.4
1876	908G	2.1303		266C	4.1914		1634C	0.4
1877	916U	2.13		1092U	4.187		2827G	0.4
1878	193C	2.1292		629A	4.1809		166C	0.4
1879	2879C	2.1256		1398A	4.1756		1108G	0.4
1880	77U	2.1252		2292G	4.1707		2342G	0.4
1881	1977C	2.1236		474U	4.1696		1388U	0.4
1882	269U	2.1218		2703U	4.1674		1400C	0.4
1883	1743C	2.1218		1903C	4.1656		549C	0.4
1884	1416C	2.1212		293C	4.1647		2734G	0.4
1885	1768G	2.1211		1862U	4.1632		301U	0.4
1886	2239U	2.1189		2498A	4.1576		1483C	0.4
1887	1779A	2.1148		1661U	4.1576		1562C	0.4
1888	83C	2.1144		1567C	4.1568		671A	0.4
1889	1966C	2.114		101U	4.149		1787G	0.4
1890	517U	2.1133		1559C	4.1478		2832G	0.4
1891	855U	2.1115		857U	4.146		335U	0.4
1892	765G	2.1103		924A	4.1437		230A	0.4
1893	1992A	2.1079		1293A	4.1406		166G	0.4
1894	639C	2.1055		1697U	4.1389		314A	0.4
1895	905G	2.1048		1399U	4.1349		2750C	0.4
1896	2855U	2.1034		2779C	4.134		2482G	0.4
1897	246A	2.1031		2478G	4.1327		1469G	0.4
1898	2351C	2.1031		263C	4.1305		1457C	0.4
1899	1372A	2.1026		2551U	4.1276		1191C	0.4
1900	2903A	2.1011		1850U	4.1269		1482U	0.4
1901	2893U	2.1003		2902G	4.1236		58U	0.3
1902	1426U	2.0995		2854A	4.1233		2744U	0.3
1903	1957G	2.0987		2658U	4.1232		552C	0.3
1904	1630U	2.0981		2601A	4.1134		2327U	0.3
1905	2419C	2.0977		2850U	4.1133		2457C	0.3
1906	1348U	2.0975		1922A	4.1108		1505G	0.3
1907	2650C	2.0965		1173G	4.1098		46C	0.3
1908	72A	2.0961		1089G	4.1089		854U	0.3
1909	1373G	2.0948		303U	4.1081		1585G	0.3
1910	237U	2.0947		828A	4.1053		2738U	0.3
1911	2577G	2.0942		1451G	4.1044		428C	0.3
1912	2171U	2.0917		1114G	4.1041		1955C	0.3
1913	1217C	2.0912		1698U	4.1006		2708C	0.3
1914	1032C	2.0904		982A	4.0986		2741C	0.3
1915	1011C	2.0902		2394U	4.0982		1203A	0.3
1916	1734U	2.0896		229U	4.0923		1214U	0.3
1917	724C	2.0891		2356C	4.0916		1764U	0.3
1918	540A	2.0889		914U	4.0886		2606U	0.3
1919	828A	2.0878		2020G	4.0843		1640C	0.3
1920	14G	2.0852		1763U	4.084		1833G	0.3
1921	2855A	2.0852		1144U	4.076		2653A	0.3
1922	2613C	2.0844		2022A	4.0748		1297U	0.3
1923	227U	2.082		2461U	4.0741		1662A	0.3
1924	2874U	2.0816		1519C	4.0704		2671U	0.3
1925	2482G	2.0813		2544U	4.0699		567G	0.3
1926	2576A	2.0802		993U	4.0681		2697A	0.3
1927	94G	2.0784		405C	4.0676		2039G	0.3
1928	56G	2.0782		2776C	4.0565		34G	0.3
1929	1335U	2.0773		381A	4.0561		2069U	0.3
1930	767G	2.0773		1970C	4.0551		1265U	0.3
1931	1844A	2.0762		847A	4.0523		1581U	0.3
1932	2513U	2.074		2699A	4.0501		1512U	0.3
1933	519A	2.0721		455A	4.0486		2353A	0.3
1934	2849A	2.0717		2401A	4.0486		945C	0.3
1935	1071C	2.0715		2000U	4.0458		1892A	0.3
1936	1596C	2.0706		451G	4.0416		1163A	0.3
1937	1805G	2.0697		2597A	4.0359		2886G	0.3
1938	87C	2.0663		924U	4.0301		947U	0.3
1939	982A	2.0662		1324A	4.0263		648C	0.3
1940	443C	2.0661		323A	4.0259		2766C	0.3
1941	2653A	2.066		1131A	4.0238		1153A	0.3
1942	156C	2.0655		1099U	4.0216		2424U	0.3
1943	715U	2.0639		1647G	4.0207		1453U	0.3
1944	498C	2.0639		162A	4.0204		2754A	0.3
1945	483G	2.0612		358C	4.02		933G	0.3
1946	654G	2.0607		2386U	4.0189		1518A	0.3
1947	1543U	2.0595		2722U	4.0183		391U	0.3
1948	1453C	2.0593		848A	4.0139		106U	0.3
1949	880C	2.0574		2321A	4.0118		1355U	0.3
1950	437A	2.0567		1227A	4.0105		2353C	0.3
1951	2526C	2.0517		2004U	4.0078		239A	0.3
1952	1512U	2.0515		2433U	4.0072		1258G	0.3
1953	1594C	2.0477		1532C	3.9986		336G	0.3
1954	2234A	2.0471		84G	3.9971		2780U	0.3
1955	1027G	2.0448		2371C	3.9959		413U	0.3
1956	288C	2.0433		211A	3.9957		1184A	0.3
1957	2489A	2.0404		1936C	3.9936		2695C	0.3
1958	2472U	2.0381		2512G	3.9936		135A	0.3
1959	1314G	2.0377		1197A	3.9863		1501C	0.3
1960	654C	2.0376		2627C	3.9851		1496C	0.3
1961	254U	2.0371		2590C	3.9847		498C	0.3
1962	2421C	2.0371		2899U	3.9826		1162U	0.3
1963	1064G	2.0367		1201G	3.9802		2234U	0.3
1964	2457G	2.0351		1615A	3.9758		282U	0.3
1965	1617U	2.0349		1685U	3.9744		2318U	0.3
1966	1139U	2.0329		264G	3.9724		2227G	0.3
1967	1649U	2.0328		237G	3.9713		1342U	0.3
1968	1315U	2.0319		1625G	3.9693		2221U	0.3
1969	571G	2.0284		955C	3.9682		1581C	0.3
1970	2847A	2.0282		291A	3.9584		1946C	0.3
1971	427C	2.0271		551C	3.9583		1904C	0.3
1972	2374G	2.0263		188U	3.9581		1887G	0.3
1973	2845A	2.0262		2621A	3.9581		2563C	0.3
1974	1034U	2.0256		1723A	3.9574		1523A	0.3
1975	1054G	2.0254		234C	3.9554		2685U	0.3
1976	833G	2.0252		291C	3.9543		1427U	0.3
1977	238G	2.0237		2796C	3.9533		2276U	0.3
1978	1576G	2.0235		2850C	3.9527		2663A	0.3
1979	2213A	2.023		1717G	3.9507		2426U	0.3
1980	34C	2.0227		526G	3.9484		25C	0.3
1981	2460A	2.0222		1439G	3.9467		2459C	0.3
1982	2844A	2.0217		23A	3.9425		1397C	0.3
1983	1868U	2.021		2530U	3.9415		1926A	0.3
1984	1195A	2.016		1064U	3.9395		1052G	0.3
1985	1492C	2.0154		1130A	3.9388		653A	0.3
1986	765A	2.0151		707A	3.9379		352G	0.3
1987	1176A	2.0136		44U	3.9358		2386U	0.3
1988	72C	2.0119		46C	3.9342		1426U	0.3
1989	420G	2.0081		2026C	3.9336		214U	0.3
1990	891C	2.0066		2149C	3.9306		1780G	0.3
1991	1637C	2.0044		2019G	3.9267		524A	0.3
1992	2893C	2.0043		2110U	3.9261		1884C	0.3
1993	1497C	2.0002		2012U	3.9228		1537A	0.3
1994	1852A	1.9952		1290U	3.9172		806U	0.3
1995	1835A	1.9948		2014C	3.9161		1204U	0.3
1996	1818A	1.9935		172U	3.9139		2758U	0.3
1997	215U	1.9935		716C	3.9138		1114U	0.3
1998	2833A	1.9912		548C	3.9131		551C	0.3
[truncated: 6,714 more rows]
